# Supplementary material for: Dynamic changes in DNA methylation and hydroxymethylation revealed the transformation of advanced adenoma into colorectal carcinoma
Source: Clin Transl Med. 2023 Feb 28;13(3):e1202. doi: 10.1002/ctm2.1202 (PMC9975459; doi:10.1002/ctm2.1202)
Supplement: Supplementary file 2 — Supporting Information [file CTM2-13-e1202-s004.xlsx]

## Sheet: up.CRC_vs_Normal
Genomic_position	Fold change	P-value	FDR	Regulation	Length	A.cnt	B.cnt	A.avg	B.avg	chr	tss	tts	strand	RefSeq_name	GeneSymbol	Peak_classification	Peak_To_TSS
chr8:34154101-34155200	1730.15	1.31415e-08	3.50123e-07	Up	1100	2.32;1.50;6487.90;2.73;2.78;2.79;1.18;3.35	1.65;0.00;0.00;1.33;0.00;0.00;0.00;0.00	813.07	0.37	chr8	34641438	34722316	+	NR_125746	LINC01288	intergenic	-486788
chr11:626701-628300	972.468	2.40037e-08	3.50123e-07	Up	1600	2.32;543.49;1.96;5.46;5585.16;2.79;2.36;1.67	0.00;0.00;2.50;0.00;1.64;0.00;0.00;1.37	768.15	0.69	chr11	627240	626315	-	NM_021920	SCT	promoter	-260
chr4:62465501-62466800	914	1.98591e-08	3.50123e-07	Up	1300	3.48;1.50;7.84;4652.20;2.78;4.18;3.53;3.35	0.00;1.82;2.50;0.00;0.00;0.00;0.00;0.00	584.86	0.54	chr4	62066973	62944053	+	NM_001322246	ADGRL3	intron	399177
chr4:62465501-62466800	914	1.98591e-08	3.50123e-07	Up	1300	3.48;1.50;7.84;4652.20;2.78;4.18;3.53;3.35	0.00;1.82;2.50;0.00;0.00;0.00;0.00;0.00	584.86	0.54	chr4	62066973	62944053	+	NM_001322402	ADGRL3	intron	399177
chr4:62465501-62466800	914	1.98591e-08	3.50123e-07	Up	1300	3.48;1.50;7.84;4652.20;2.78;4.18;3.53;3.35	0.00;1.82;2.50;0.00;0.00;0.00;0.00;0.00	584.86	0.54	chr4	62066973	62944053	+	NM_015236	ADGRL3	intron	399177
chr18:67857701-67859200	666.81	4.47508e-08	3.50123e-07	Up	1500	5.80;4.49;3.92;8398.52;1.39;8.36;3.53;1.67	1.65;1.82;1.25;3.98;1.64;0.00;1.50;0.00	1053.46	1.48	chr18	67872962	67671042	-	NM_001318520	RTTN	intron	14512
chr18:67857701-67859200	666.81	4.47508e-08	3.50123e-07	Up	1500	5.80;4.49;3.92;8398.52;1.39;8.36;3.53;1.67	1.65;1.82;1.25;3.98;1.64;0.00;1.50;0.00	1053.46	1.48	chr18	67872962	67671042	-	NM_173630	RTTN	intron	14512
chr3:185095101-185096400	588.514	3.91639e-08	3.50123e-07	Up	1300	4.64;4.49;5.88;6.82;1.39;6465.79;2.36;5.02	3.30;1.82;3.75;0.00;0.00;0.00;0.00;1.37	812.05	1.28	chr3	185080835	185206882	+	NM_004721	MAP3K13	intron	14915
chr10:73029601-73030600	574.341	1.4612e-08	3.50123e-07	Up	1000	3.48;1.50;1.96;1.36;1867.73;4.18;1.18;1.67	0.00;0.00;2.50;0.00;0.00;0.00;0.00;0.00	235.38	0.31	chr10	73079009	73123147	+	NM_001174098	SLC29A3	intergenic	-48909
chr10:73029601-73030600	574.341	1.4612e-08	3.50123e-07	Up	1000	3.48;1.50;1.96;1.36;1867.73;4.18;1.18;1.67	0.00;0.00;2.50;0.00;0.00;0.00;0.00;0.00	235.38	0.31	chr10	73079009	73123147	+	NM_018344	SLC29A3	intergenic	-48909
chr10:73029601-73030600	574.341	1.4612e-08	3.50123e-07	Up	1000	3.48;1.50;1.96;1.36;1867.73;4.18;1.18;1.67	0.00;0.00;2.50;0.00;0.00;0.00;0.00;0.00	235.38	0.31	chr10	73079009	73123147	+	NR_033413	SLC29A3	intergenic	-48909
chr10:73029601-73030600	574.341	1.4612e-08	3.50123e-07	Up	1000	3.48;1.50;1.96;1.36;1867.73;4.18;1.18;1.67	0.00;0.00;2.50;0.00;0.00;0.00;0.00;0.00	235.38	0.31	chr10	73079009	73123147	+	NR_033414	SLC29A3	intergenic	-48909
chr9:1460901-1462400	568.935	4.18365e-08	3.50123e-07	Up	1500	2.32;7014.42;7.84;2.73;8.33;5.57;9.42;3.35	3.30;0.00;5.00;0.00;3.29;0.00;0.00;0.00	881.75	1.45	chr9	1050619	1057554	+	NM_181872	DMRT2	intergenic	411031
chr2:235004801-235005800	558.276	2.72776e-08	3.50123e-07	Up	1000	4.64;4.49;5155.44;1.36;4.16;4.18;2.36;3.35	1.65;0.00;2.50;2.65;1.64;0.00;0.00;0.00	647.5	1.06	chr2	234959345	234985776	+	NM_006944	SPP2	intergenic	45955
chr22:20090901-20092600	534.363	4.38927e-08	3.50123e-07	Up	1700	4516.06;5.99;5.88;1693.07;2.78;4.18;5.89;6.70	0.00;1.82;5.00;1.33;0.00;0.00;0.00;2.74	780.07	1.36	chr22	20102274	20102208	-	NR_106874	MIR6816	intergenic	10524
chr9:97906401-97907600	517.543	1.84763e-08	3.50123e-07	Up	1200	3.48;2874.64;3.92;1.36;4.16;4.18;2.36;3.35	0.00;1.82;0.00;1.33;1.64;0.00;0.00;0.00	362.18	0.6	chr9	97848376	97848295	-	NR_036109	MIR3074	intergenic	-58624
chrX:48976001-48978200	491.48	3.43313e-08	3.50123e-07	Up	2200	2.32;5.99;3.92;2.73;4880.25;8.36;7.07;3.35	3.30;0.00;0.00;2.65;3.29;0.00;0.00;0.00	614.25	1.15	chrX	48980151	48970322	-	NM_015698	GPKOW	intron	3051
chr3:66647601-66649300	469.134	3.85235e-08	3.50123e-07	Up	1700	3.48;4.49;6436.95;1.36;1.39;2.79;2.36;1.67	1.65;0.00;1.25;2.65;3.29;0.00;0.00;4.10	806.81	1.62	chr3	66550845	66429220	-	NM_015541	LRIG1	intergenic	-97605
chr19:22464401-22466000	464.962	9.34859e-08	3.50123e-07	Up	1600	9382.55;11.98;15.68;3156.95;8.33;16.72;11.78;5.02	6.60;3.65;8.74;2.65;3.29;0.00;0.00;1.37	1576.12	3.29	chr19	22469251	22499978	+	NM_001242680	ZNF729	upstream	-4051
chr2:17332001-17333300	463.23	3.71304e-08	3.50123e-07	Up	1300	5.80;5120.45;5.88;6.82;1.39;1.39;3.53;5.02	3.30;0.00;3.75;0.00;3.29;0.00;0.00;0.00	643.79	1.29	chr2	17699706	17691985	-	NM_001099218	RAD51AP2	intergenic	367056
chr10:113573901-113575000	448.804	4.40466e-08	3.50123e-07	Up	1100	5.80;1.50;7481.36;2.73;1.39;1.39;2.36;6.70	3.30;0.00;2.50;0.00;0.00;5.89;1.50;2.74	937.9	1.99	chr10	113943537	113909621	-	NM_020918	GPAM	intergenic	369087
chr10:113573901-113575000	448.804	4.40466e-08	3.50123e-07	Up	1100	5.80;1.50;7481.36;2.73;1.39;1.39;2.36;6.70	3.30;0.00;2.50;0.00;0.00;5.89;1.50;2.74	937.9	1.99	chr10	113943537	113909621	-	NM_001244949	GPAM	intergenic	369087
chr9:21447501-21448500	407.705	6.96328e-08	3.50123e-07	Up	1000	4.64;1.50;3.92;8484.47;5.55;2.79;5.89;3.35	0.00;5.47;1.25;0.00;1.64;8.84;1.50;1.37	1064.01	2.51	chr9	21440452	21441315	+	NM_024013	IFNA1	intergenic	7548
chr5:160225201-160226300	394.555	3.40473e-08	3.50123e-07	Up	1100	2696.64;2.99;1.96;1036.85;4.16;4.18;3.53;5.02	1.65;0.00;1.25;1.33;1.64;1.47;0.00;1.37	469.42	1.09	chr5	160279219	159990126	-	NM_025153	ATP10B	intron	53469
chr7:38763801-38765100	394.418	2.11766e-08	3.50123e-07	Up	1300	4.64;2.99;7.84;8.19;4.16;2.79;5.89;2455.46	1.65;0.00;1.25;2.65;0.00;0.00;0.00;0.00	311.49	0.69	chr7	38726689	38724945	-	NR_028347	FAM183BP	intergenic	-37761
chr14:64240401-64242100	383.432	3.81042e-08	3.50123e-07	Up	1700	3.48;1.50;3.92;2.73;1.39;4.18;1.18;4520.66	1.65;0.00;0.00;5.30;0.00;0.00;0.00;4.10	567.38	1.38	chr14	64194813	64150934	-	NM_030791	SGPP1	intergenic	-46437
chr2:186212701-186214300	375.086	4.23778e-08	3.50123e-07	Up	1600	6.96;5.99;3.92;10.91;5.55;4.18;2.36;4820.48	0.00;0.00;2.50;3.98;0.00;2.95;0.00;2.74	607.54	1.52	chr2	186031799	186029680	-	NR_136319	LOC105373782	intergenic	-181701
chr1:62405201-62406200	373.74	3.97435e-08	3.50123e-07	Up	1000	4.64;2.99;1.96;4342.51;6.94;1.39;2.36;1.67	0.00;3.65;0.00;2.65;1.64;2.95;0.00;0.00	545.56	1.36	chr1	62544457	62544531	+	NR_036058	MIR3116-1	intergenic	-138757
chr5:20236601-20238100	364.551	8.3419e-08	3.50123e-07	Up	1500	2.32;2.99;11925.50;2.73;5.55;8.36;2.36;6.70	3.30;3.65;7.49;7.96;6.57;0.00;3.00;0.00	1494.56	4	chr5	19988353	19473154	-	NM_004934	CDH18	intergenic	-248997
chr5:20236601-20238100	364.551	8.3419e-08	3.50123e-07	Up	1500	2.32;2.99;11925.50;2.73;5.55;8.36;2.36;6.70	3.30;3.65;7.49;7.96;6.57;0.00;3.00;0.00	1494.56	4	chr5	19988353	19473154	-	NM_001167667	CDH18	intergenic	-248997
chr5:151000701-151001800	358.482	5.82697e-08	3.50123e-07	Up	1100	5.80;7.49;8590.44;6.82;5.55;5.57;4.71;5.02	0.00;5.47;2.50;0.00;4.93;5.89;4.50;0.00	1078.93	2.91	chr5	150948505	150883652	-	NM_001447	FAT2	intergenic	-52745
chr2:33323601-33324700	356.07	2.6219e-08	3.50123e-07	Up	1100	4.64;5.99;3652.50;2.73;1.39;1.39;3.53;1.67	3.30;3.65;1.25;1.33;0.00;0.00;0.00;0.00	459.23	1.19	chr2	33359663	33624575	+	NM_000627	LTBP1	intergenic	-35513
chr2:33323601-33324700	356.07	2.6219e-08	3.50123e-07	Up	1100	4.64;5.99;3652.50;2.73;1.39;1.39;3.53;1.67	3.30;3.65;1.25;1.33;0.00;0.00;0.00;0.00	459.23	1.19	chr2	33359663	33624575	+	NM_001166264	LTBP1	intergenic	-35513
chr2:33323601-33324700	356.07	2.6219e-08	3.50123e-07	Up	1100	4.64;5.99;3652.50;2.73;1.39;1.39;3.53;1.67	3.30;3.65;1.25;1.33;0.00;0.00;0.00;0.00	459.23	1.19	chr2	33359663	33624575	+	NM_001166265	LTBP1	intergenic	-35513
chr2:33323601-33324700	356.07	2.6219e-08	3.50123e-07	Up	1100	4.64;5.99;3652.50;2.73;1.39;1.39;3.53;1.67	3.30;3.65;1.25;1.33;0.00;0.00;0.00;0.00	459.23	1.19	chr2	33359663	33624575	+	NM_001166266	LTBP1	intergenic	-35513
chr2:136308201-136309600	343.336	7.55824e-08	3.50123e-07	Up	1400	9.28;5.99;5.88;5.46;4.16;5.57;6745.50;1.67	1.65;3.65;6.24;0.00;1.64;4.42;0.00;1.37	847.94	2.37	chr2	136289024	136482840	+	NM_001282799	R3HDM1	intron	19876
chr2:136308201-136309600	343.336	7.55824e-08	3.50123e-07	Up	1400	9.28;5.99;5.88;5.46;4.16;5.57;6745.50;1.67	1.65;3.65;6.24;0.00;1.64;4.42;0.00;1.37	847.94	2.37	chr2	136289024	136482840	+	NM_015361	R3HDM1	intron	19876
chr10:120413401-120414400	322.242	2.54201e-08	3.50123e-07	Up	1000	4.64;4.49;1.96;6.82;5.55;1.39;2.36;2524.13	0.00;1.82;1.25;2.65;0.00;0.00;0.00;1.37	318.92	0.89	chr10	120355160	120352915	-	NM_004248	PRLHR	intergenic	-58740
chr20:4355901-4357600	316.318	7.84124e-08	3.50123e-07	Up	1700	1.16;4.49;5.88;2.73;2.78;7286.37;2.36;6.70	0.00;0.00;0.00;2.65;1.64;0.00;18.02;0.00	914.06	2.79	chr20	4229659	4201277	-	NM_000678	ADRA1D	intergenic	-127091
chr7:44755801-44756900	312.374	6.40688e-08	3.50123e-07	Up	1100	1.16;10.48;7520.55;2.73;1.39;4.18;2.36;3.35	3.30;0.00;6.24;3.98;1.64;0.00;0.00;8.21	943.27	2.92	chr7	44788164	44809479	+	NM_001300959	ZMIZ2	intergenic	-31814
chr1:36069301-36070400	311.464	9.95303e-08	3.50123e-07	Up	1100	4.64;2.99;1.96;8342.59;4.16;1.39;3.53;10.05	1.65;1.82;9.99;3.98;1.64;0.00;1.50;5.47	1046.42	3.26	chr1	36097138	36065142	-	NM_001199780	PSMB2	intron	27288
chr2:82749001-82750100	302.183	6.03852e-08	3.50123e-07	Up	1100	6.96;5635.49;13.72;4.09;2.78;5.57;8.24;3.35	6.60;3.65;3.75;3.98;0.00;0.00;0.00;0.00	710.03	2.25	chr2	83083926	83084893	+	NR_033423	DHFRP3	intergenic	-334376
chr10:116076701-116077900	301.772	6.77643e-08	3.50123e-07	Up	1200	4.64;2.99;8325.91;2.73;2.78;2.79;7.07;3.35	9.90;3.65;5.00;2.65;0.00;2.95;0.00;2.74	1044.03	3.36	chr10	115999372	116054259	+	NM_001320804	VWA2	intergenic	77928
chr9:96118701-96119900	299.282	7.68453e-08	3.50123e-07	Up	1200	8.12;1.50;9045.04;2.73;2.78;4.18;2.36;6.70	4.95;3.65;3.75;3.98;3.29;2.95;1.50;5.47	1134.18	3.69	chr9	96108696	96080480	-	NM_001098808	C9orf129	upstream	-10604
chr1:201011701-201012700	297.568	4.47022e-08	3.50123e-07	Up	1000	1.16;1.50;1.96;3458.46;2.78;2.79;1.18;5.02	0.00;0.00;5.00;0.00;1.64;0.00;1.50;2.74	434.35	1.36	chr1	200992828	200938513	-	NM_001252100	KIF21B	upstream	-19372
chr1:201011701-201012700	297.568	4.47022e-08	3.50123e-07	Up	1000	1.16;1.50;1.96;3458.46;2.78;2.79;1.18;5.02	0.00;0.00;5.00;0.00;1.64;0.00;1.50;2.74	434.35	1.36	chr1	200992828	200938513	-	NM_001252102	KIF21B	upstream	-19372
chr1:201011701-201012700	297.568	4.47022e-08	3.50123e-07	Up	1000	1.16;1.50;1.96;3458.46;2.78;2.79;1.18;5.02	0.00;0.00;5.00;0.00;1.64;0.00;1.50;2.74	434.35	1.36	chr1	200992828	200938513	-	NM_001252103	KIF21B	upstream	-19372
chr1:201011701-201012700	297.568	4.47022e-08	3.50123e-07	Up	1000	1.16;1.50;1.96;3458.46;2.78;2.79;1.18;5.02	0.00;0.00;5.00;0.00;1.64;0.00;1.50;2.74	434.35	1.36	chr1	200992828	200938513	-	NM_017596	KIF21B	upstream	-19372
chr6:33728701-33730700	295.111	1.31951e-07	3.50123e-07	Up	2000	8069.04;5.99;7.84;2975.50;16.65;5.57;4.71;10.05	3.30;3.65;9.99;2.65;0.00;0.00;9.01;8.21	1386.92	4.6	chr6	33714762	33689442	-	NM_001142883	IP6K3	upstream	-14938
chr6:33728701-33730700	295.111	1.31951e-07	3.50123e-07	Up	2000	8069.04;5.99;7.84;2975.50;16.65;5.57;4.71;10.05	3.30;3.65;9.99;2.65;0.00;0.00;9.01;8.21	1386.92	4.6	chr6	33714762	33689442	-	NM_054111	IP6K3	upstream	-14938
chr4:46557401-46558500	293.754	5.57002e-08	3.50123e-07	Up	1100	2.32;4647.33;9.80;2.73;4.16;1.39;4.71;3.35	1.65;0.00;5.00;1.33;0.00;4.42;0.00;2.74	584.47	1.89	chr4	46392085	46245564	-	NM_001286827	GABRA2	intergenic	-165865
chr4:46557401-46558500	293.754	5.57002e-08	3.50123e-07	Up	1100	2.32;4647.33;9.80;2.73;4.16;1.39;4.71;3.35	1.65;0.00;5.00;1.33;0.00;4.42;0.00;2.74	584.47	1.89	chr4	46392085	46245564	-	NM_000807	GABRA2	intergenic	-165865
chr3:86469301-86470300	289.005	1.0223e-07	3.50123e-07	Up	1000	6148.67;4.49;11.76;2361.57;5.55;6.97;4.71;10.05	0.00;5.47;6.24;5.30;0.00;11.78;0.00;0.00	1069.22	3.6	chr3	86531092	86546146	+	NR_135563	LOC101927494	intergenic	-61292
chr5:178123101-178124100	288.992	1.32446e-07	3.50123e-07	Up	1000	13.92;2.99;11.76;10.91;12.49;11773.83;7.07;3.35	16.50;7.30;7.49;2.65;3.29;2.95;0.00;0.00	1479.54	5.02	chr5	178157703	178138521	-	NM_001324339	ZNF354A	intergenic	34103
chr5:178123101-178124100	288.992	1.32446e-07	3.50123e-07	Up	1000	13.92;2.99;11.76;10.91;12.49;11773.83;7.07;3.35	16.50;7.30;7.49;2.65;3.29;2.95;0.00;0.00	1479.54	5.02	chr5	178157703	178138521	-	NM_005649	ZNF354A	intergenic	34103
chr2:128460101-128461200	285.561	1.04476e-07	3.50123e-07	Up	1100	2.32;5.99;5.88;8597.71;6.94;6.97;7.07;1.67	1.65;5.47;6.24;2.65;1.64;4.42;6.01;1.37	1079.32	3.68	chr2	128458596	128461407	+	NM_032740	SFT2D3	exon	2054
chr1:106137901-106139400	284.464	3.70057e-08	3.50123e-07	Up	1500	2.32;2.99;3783.79;5.46;1.39;16.72;4.71;5.02	1.65;0.00;2.50;0.00;1.64;0.00;0.00;6.84	477.8	1.58	chr1	106161557	106132315	-	NR_125955	LOC101928476	intron	22907
chr3:157390401-157391500	283.808	1.07456e-07	3.50123e-07	Up	1100	6873.88;2.99;3.92;2558.03;8.33;2.79;7.07;10.05	8.25;3.65;2.50;2.65;9.86;2.95;0.00;2.74	1183.38	4.07	chr3	157261132	157287701	+	NR_024016	PQLC2L	intergenic	129818
chr3:157390401-157391500	283.808	1.07456e-07	3.50123e-07	Up	1100	6873.88;2.99;3.92;2558.03;8.33;2.79;7.07;10.05	8.25;3.65;2.50;2.65;9.86;2.95;0.00;2.74	1183.38	4.07	chr3	157261132	157319021	+	NM_001130001	PQLC2L	intergenic	129818
chr3:157390401-157391500	283.808	1.07456e-07	3.50123e-07	Up	1100	6873.88;2.99;3.92;2558.03;8.33;2.79;7.07;10.05	8.25;3.65;2.50;2.65;9.86;2.95;0.00;2.74	1183.38	4.07	chr3	157261132	157319021	+	NM_001130002	PQLC2L	intergenic	129818
chr3:157390401-157391500	283.808	1.07456e-07	3.50123e-07	Up	1100	6873.88;2.99;3.92;2558.03;8.33;2.79;7.07;10.05	8.25;3.65;2.50;2.65;9.86;2.95;0.00;2.74	1183.38	4.07	chr3	157261132	157296680	+	NM_001099777	PQLC2L	intergenic	129818
chr3:157390401-157391500	283.808	1.07456e-07	3.50123e-07	Up	1100	6873.88;2.99;3.92;2558.03;8.33;2.79;7.07;10.05	8.25;3.65;2.50;2.65;9.86;2.95;0.00;2.74	1183.38	4.07	chr3	157261132	157296680	+	NM_001243729	PQLC2L	intergenic	129818
chr7:154826501-154827500	283.731	4.66159e-08	3.50123e-07	Up	1000	4.64;7.49;1.96;9.55;1.39;2.79;2.36;4349.82	4.95;1.82;2.50;3.98;0.00;0.00;0.00;1.37	547.5	1.83	chr7	154795142	154797413	+	NR_028090	PAXIP1-AS1	intergenic	31858
chr5:62435601-62436600	282.328	6.36407e-08	3.50123e-07	Up	1000	2.32;2.99;3.92;1.36;4.16;5355.42;1.18;3.35	6.60;0.00;2.50;1.33;3.29;0.00;4.50;0.00	671.84	2.28	chr5	61874561	61877275	+	NM_181506	LRRC70	intergenic	561539
chr5:62435601-62436600	282.328	6.36407e-08	3.50123e-07	Up	1000	2.32;2.99;3.92;1.36;4.16;5355.42;1.18;3.35	6.60;0.00;2.50;1.33;3.29;0.00;4.50;0.00	671.84	2.28	chr5	61874561	61924416	+	NR_073584	IPO11-LRRC70	intergenic	561539
chr3:6548701-6549800	275.657	7.43772e-08	3.50123e-07	Up	1100	3.48;10.48;7687.11;2.73;1.39;8.36;2.36;1.67	3.30;0.00;7.49;1.33;0.00;0.00;0.00;15.05	964.7	3.4	chr3	6847136	6772858	-	NR_110125	GRM7-AS3	intergenic	297886
chr3:6548701-6549800	275.657	7.43772e-08	3.50123e-07	Up	1100	3.48;10.48;7687.11;2.73;1.39;8.36;2.36;1.67	3.30;0.00;7.49;1.33;0.00;0.00;0.00;15.05	964.7	3.4	chr3	6847136	6674044	-	NR_110123	GRM7-AS3	intergenic	297886
chr11:84025001-84026100	271.17	8.30633e-08	3.50123e-07	Up	1100	4441.80;2.99;3.92;1649.42;6.94;4.18;5.89;1.67	0.00;1.82;9.99;3.98;1.64;2.95;0.00;1.37	764.6	2.72	chr11	84028382	83166055	-	NM_001206769	DLG2	intron	2832
chr7:10102601-10103700	268.167	5.74783e-08	3.50123e-07	Up	1100	4.64;5.99;3.92;1.36;9.71;1.39;2.36;5118.62	6.60;1.82;1.25;2.65;1.64;2.95;1.50;0.00	643.5	2.3	chr7	9673899	9675447	+	NR_002790	PER4	intergenic	429251
chr1:20479301-20481000	266.833	6.85033e-08	3.50123e-07	Up	1700	3736.31;4.49;9.80;1321.99;11.10;11.15;1.18;5.02	8.25;0.00;8.74;1.33;0.00;0.00;0.00;0.00	637.63	2.29	chr1	20465822	20476879	+	NM_022819	PLA2G2F	intergenic	14328
chr14:54689801-54691000	263.394	1.02522e-07	3.50123e-07	Up	1200	5850.46;7.49;5.88;2185.58;2.78;8.36;2.36;6.70	1.65;5.47;5.00;5.30;6.57;1.47;3.00;1.37	1008.7	3.73	chr14	54863585	54886934	+	NM_001330173	CDKN3	intergenic	-173185
chr18:6832301-6833500	262.61	1.07959e-07	3.50123e-07	Up	1200	11.60;441.68;7.84;7719.11;4.16;1.39;3.53;3.35	3.30;1.82;7.49;3.98;6.57;0.00;4.50;2.74	1024.08	3.8	chr18	6834431	6915712	+	NM_001010000	ARHGAP28	promoter	-1531
chr1:225057601-225059300	260.969	7.81134e-08	3.50123e-07	Up	1700	4461.53;4.49;5.88;1630.32;11.10;5.57;8.24;10.05	4.95;3.65;2.50;2.65;1.64;7.36;0.00;0.00	767.15	2.84	chr1	225117355	225586996	+	NM_001373	DNAH14	intergenic	-58905
chr1:225057601-225059300	260.969	7.81134e-08	3.50123e-07	Up	1700	4461.53;4.49;5.88;1630.32;11.10;5.57;8.24;10.05	4.95;3.65;2.50;2.65;1.64;7.36;0.00;0.00	767.15	2.84	chr1	225117355	225211991	+	NM_001145154	DNAH14	intergenic	-58905
chr12:95940601-95941800	260.42	8.78994e-08	3.50123e-07	Up	1200	4894.33;1.50;1.96;1829.50;6.94;6.97;4.71;3.35	3.30;3.65;2.50;2.65;0.00;10.31;0.00;2.74	843.66	3.14	chr12	95942048	95910335	-	NM_001278393	USP44	promoter	848
chrX:27363601-27364900	258.757	2.76551e-08	3.50123e-07	Up	1300	2.32;2111.06;5.88;1.36;2.78;2.79;3.53;1.67	1.65;0.00;2.50;0.00;3.29;0.00;0.00;0.00	266.42	0.93	chrX	27481458	27478327	-	NR_002784	PPP4R3CP	intergenic	117208
chr17:72833801-72835300	257.235	8.35167e-08	3.50123e-07	Up	1500	3.48;1.50;13.72;5.46;6283.13;5.57;2.36;1.67	3.30;5.47;2.50;6.63;0.00;5.89;0.00;0.00	789.61	2.97	chr17	72856007	72838161	-	NM_000835	GRIN2C	intergenic	21457
chr17:72833801-72835300	257.235	8.35167e-08	3.50123e-07	Up	1500	3.48;1.50;13.72;5.46;6283.13;5.57;2.36;1.67	3.30;5.47;2.50;6.63;0.00;5.89;0.00;0.00	789.61	2.97	chr17	72856007	72838161	-	NR_103735	GRIN2C	intergenic	21457
chr12:122804801-122806000	256.617	1.27513e-07	3.50123e-07	Up	1200	6.96;17.97;7.84;2.73;2.78;9965.47;7.07;6.70	6.60;0.00;3.75;0.00;9.86;0.00;18.02;0.00	1252.19	4.78	chr12	122751068	122716093	-	NM_022916	VPS33A	intergenic	-54332
chr5:120408901-120409900	255.49	4.85453e-08	3.50123e-07	Up	1000	1.16;4.49;1.96;6.82;4.16;1.39;3183.15;5.02	3.30;0.00;2.50;2.65;3.29;0.00;0.00;0.00	401.02	1.47	chr5	120658244	120661532	+	NR_104999	LOC102467226	intergenic	-248844
chr7:5332701-5334400	252.289	4.03043e-08	3.50123e-07	Up	1700	2.32;1.50;3819.06;2.73;1.39;4.18;1.18;1.67	0.00;1.82;3.75;1.33;1.64;0.00;4.50;1.37	479.25	1.8	chr7	5322560	5343704	+	NM_001040661	SLC29A4	intron	10990
chr7:5332701-5334400	252.289	4.03043e-08	3.50123e-07	Up	1700	2.32;1.50;3819.06;2.73;1.39;4.18;1.18;1.67	0.00;1.82;3.75;1.33;1.64;0.00;4.50;1.37	479.25	1.8	chr7	5322560	5343704	+	NM_001300847	SLC29A4	intron	10990
chr7:5332701-5334400	252.289	4.03043e-08	3.50123e-07	Up	1700	2.32;1.50;3819.06;2.73;1.39;4.18;1.18;1.67	0.00;1.82;3.75;1.33;1.64;0.00;4.50;1.37	479.25	1.8	chr7	5322560	5343704	+	NM_153247	SLC29A4	intron	10990
chr8:71020701-71022000	251.772	6.96444e-08	3.50123e-07	Up	1300	2.32;1.50;1.96;4938.70;2.78;2.79;2.36;1.67	3.30;3.65;3.75;0.00;0.00;0.00;0.00;8.21	619.26	2.36	chr8	70983562	70963885	-	NM_024504	PRDM14	intergenic	-37788
chr4:111271301-111272400	251.5	7.37112e-08	3.50123e-07	Up	1100	1.16;2.99;1.96;1.36;6062.50;1.39;2.36;1.67	1.65;14.59;1.25;0.00;0.00;5.89;0.00;0.00	759.43	2.92	chr4	111397228	111484493	+	NM_001977	ENPEP	intergenic	-125378
chr3:158434601-158435800	250.332	6.96974e-08	3.50123e-07	Up	1200	2.32;5274.66;5.88;2.73;1.39;8.36;5.89;5.02	3.30;1.82;3.75;3.98;1.64;4.42;1.50;0.00	663.28	2.55	chr3	158450275	158414896	-	NM_206963	RARRES1	intron	15075
chr3:158434601-158435800	250.332	6.96974e-08	3.50123e-07	Up	1200	2.32;5274.66;5.88;2.73;1.39;8.36;5.89;5.02	3.30;1.82;3.75;3.98;1.64;4.42;1.50;0.00	663.28	2.55	chr3	158450275	158422439	-	NM_002888	RARRES1	intron	15075
chr5:133322901-133324100	249.307	1.29457e-07	3.50123e-07	Up	1200	4.64;1.50;1.96;9131.14;5.55;1.39;5.89;1.67	4.95;5.47;7.49;2.65;1.64;0.00;0.00;13.68	1144.22	4.49	chr5	133340657	133307565	-	NR_036625	VDAC1	intron	17157
chr5:133322901-133324100	249.307	1.29457e-07	3.50123e-07	Up	1200	4.64;1.50;1.96;9131.14;5.55;1.39;5.89;1.67	4.95;5.47;7.49;2.65;1.64;0.00;0.00;13.68	1144.22	4.49	chr5	133340657	133307565	-	NR_036624	VDAC1	intron	17157
chr6:80153101-80154100	249.11	9.2938e-08	3.50123e-07	Up	1000	4876.93;1.50;5.88;1800.85;4.16;1.39;1.18;3.35	1.65;3.65;6.24;1.33;0.00;0.00;10.51;2.74	836.91	3.26	chr6	80247147	80194707	-	NM_001122769	LCA5	intergenic	93547
chr6:80153101-80154100	249.11	9.2938e-08	3.50123e-07	Up	1000	4876.93;1.50;5.88;1800.85;4.16;1.39;1.18;3.35	1.65;3.65;6.24;1.33;0.00;0.00;10.51;2.74	836.91	3.26	chr6	80247147	80194707	-	NM_181714	LCA5	intergenic	93547
chr13:43598501-43599700	248.865	3.89906e-08	3.50123e-07	Up	1200	1.16;4.49;1.96;5.46;5.55;2924.30;1.18;1.67	6.60;1.82;1.25;0.00;0.00;0.00;0.00;1.37	368.22	1.38	chr13	43597361	43683306	+	NM_013238	DNAJC15	promoter	1739
chr10:56324601-56325900	248.685	5.50716e-08	3.50123e-07	Up	1300	3.48;4.49;7.84;2.73;5.55;5.57;2.36;4761.85	6.60;1.82;1.25;3.98;3.29;0.00;1.50;0.00	599.23	2.31	chr10	56367717	56367633	-	NR_031642	MIR548F1	intergenic	42467
chr8:29944801-29946200	247.29	1.39785e-07	3.50123e-07	Up	1400	6.96;10492.43;23.51;8.19;11.10;2.79;11.78;6.70	6.60;0.00;2.50;13.26;9.86;1.47;0.00;8.21	1320.43	5.24	chr8	29940724	29920527	-	NM_016127	SARAF	upstream	-4776
chr8:29944801-29946200	247.29	1.39785e-07	3.50123e-07	Up	1400	6.96;10492.43;23.51;8.19;11.10;2.79;11.78;6.70	6.60;0.00;2.50;13.26;9.86;1.47;0.00;8.21	1320.43	5.24	chr8	29940724	29920527	-	NM_001284239	SARAF	upstream	-4776
chr9:129223101-129224400	247.042	5.86146e-08	3.50123e-07	Up	1300	5.80;7.49;7.84;6.82;2.78;4210.21;2.36;5.02	4.95;1.82;3.75;0.00;1.64;1.47;0.00;2.74	531.04	2.05	chr9	129172783	129170053	-	NR_045006	NRON	intergenic	-50967
chr11:134393201-134394200	246.327	9.77677e-08	3.50123e-07	Up	1000	2.32;7499.51;1.96;1.36;4.16;9.75;1.18;6.70	3.30;0.00;2.50;7.96;11.50;1.47;3.00;0.00	940.87	3.72	chr11	134306375	134375555	+	NR_033852	LOC283177	intergenic	87325
chr1:169462601-169463600	246.28	7.83509e-08	3.50123e-07	Up	1000	2.32;2.99;3.92;5.46;4.16;5882.04;2.36;6.70	8.25;3.65;5.00;0.00;3.29;0.00;3.00;0.00	738.74	2.9	chr1	169455208	169433148	-	NM_006996	SLC19A2	upstream	-7892
chr1:169462601-169463600	246.28	7.83509e-08	3.50123e-07	Up	1000	2.32;2.99;3.92;5.46;4.16;5882.04;2.36;6.70	8.25;3.65;5.00;0.00;3.29;0.00;3.00;0.00	738.74	2.9	chr1	169455208	169433148	-	NM_001319667	SLC19A2	upstream	-7892
chr7:986901-988500	245.542	3.22618e-08	3.50123e-07	Up	1600	1.16;2287.73;13.72;1.36;4.16;2.79;1.18;5.02	1.65;0.00;1.25;0.00;1.64;0.00;0.00;4.10	289.64	1.08	chr7	985452	937536	-	NM_001284309	ADAP1	upstream	-2248
chr7:91608201-91609200	243.879	6.86953e-08	3.50123e-07	Up	1000	3559.94;1.50;1.96;1264.69;1.39;1.39;3.53;3.35	1.65;0.00;1.25;1.33;4.93;2.95;1.50;5.47	604.72	2.38	chr7	91570188	91739987	+	NM_147185	AKAP9	intron	38512
chr7:91608201-91609200	243.879	6.86953e-08	3.50123e-07	Up	1000	3559.94;1.50;1.96;1264.69;1.39;1.39;3.53;3.35	1.65;0.00;1.25;1.33;4.93;2.95;1.50;5.47	604.72	2.38	chr7	91570188	91739987	+	NM_005751	AKAP9	intron	38512
chr5:64217901-64219200	242.663	7.49399e-08	3.50123e-07	Up	1300	6.96;2.99;3.92;16.37;2.78;2.79;7.07;5780.22	6.60;0.00;5.00;0.00;0.00;8.84;0.00;2.74	727.89	2.9	chr5	64064744	64314590	+	NM_001297644	CWC27	intron	153806
chr5:64217901-64219200	242.663	7.49399e-08	3.50123e-07	Up	1300	6.96;2.99;3.92;16.37;2.78;2.79;7.07;5780.22	6.60;0.00;5.00;0.00;0.00;8.84;0.00;2.74	727.89	2.9	chr5	64064744	64314590	+	NM_005869	CWC27	intron	153806
chr12:50203301-50204400	241.212	5.50081e-08	3.50123e-07	Up	1100	3.48;5.99;5169.16;1.36;4.16;1.39;1.18;3.35	1.65;3.65;3.75;0.00;0.00;10.31;0.00;1.37	648.76	2.59	chr12	50222208	50184928	-	NM_001037806	NCKAP5L	intron	18358
chr3:156008701-156009900	240.76	1.37259e-07	3.50123e-07	Up	1200	11.60;11.98;19.59;5.46;6.94;10418.26;14.13;8.37	19.80;10.95;8.74;0.00;3.29;0.00;0.00;0.00	1312.04	5.35	chr3	156008825	156256541	+	NM_001308222	KCNAB1	promoter	475
chr3:156008701-156009900	240.76	1.37259e-07	3.50123e-07	Up	1200	11.60;11.98;19.59;5.46;6.94;10418.26;14.13;8.37	19.80;10.95;8.74;0.00;3.29;0.00;0.00;0.00	1312.04	5.35	chr3	156008775	156256927	+	NM_172159	KCNAB1	promoter	525
chrX:108039301-108041200	240.624	5.56929e-08	3.50123e-07	Up	1900	2.32;4238.59;1.96;1.36;1.39;1.39;4.71;1.67	3.30;3.65;2.50;1.33;3.29;1.47;0.00;1.37	531.68	2.11	chrX	107979769	107982133	+	NR_110652	LOC101928358	intergenic	60481
chr4:39171901-39173100	238.552	5.08361e-08	3.50123e-07	Up	1200	3.48;2.99;5.88;2.73;5.55;2.79;2.36;4229.22	3.30;3.65;0.00;3.98;1.64;2.95;1.50;0.00	531.87	2.13	chr4	39184023	39287430	+	NM_001317924	WDR19	upstream	-11523
chr4:39171901-39173100	238.552	5.08361e-08	3.50123e-07	Up	1200	3.48;2.99;5.88;2.73;5.55;2.79;2.36;4229.22	3.30;3.65;0.00;3.98;1.64;2.95;1.50;0.00	531.87	2.13	chr4	39184023	39287430	+	NM_025132	WDR19	upstream	-11523
chr1:191746101-191747600	235.55	7.34126e-08	3.50123e-07	Up	1500	2.32;4.49;5.88;4.09;2.78;5246.75;5.89;3.35	6.60;3.65;0.00;0.00;1.64;1.47;0.00;8.21	659.44	2.7	chr1	192127591	192154945	+	NM_130782	RGS18	intergenic	-380741
chr1:26190201-26191200	235.453	3.23041e-08	3.50123e-07	Up	1000	3.48;2389.54;7.84;1.36;1.39;1.39;3.53;1.67	0.00;5.47;2.50;0.00;0.00;1.47;0.00;0.00	301.28	1.18	chr1	26185949	26160496	-	NM_024037	AUNIP	upstream	-4751
chr1:26190201-26191200	235.453	3.23041e-08	3.50123e-07	Up	1000	3.48;2389.54;7.84;1.36;1.39;1.39;3.53;1.67	0.00;5.47;2.50;0.00;0.00;1.47;0.00;0.00	301.28	1.18	chr1	26185949	26158403	-	NM_001287490	AUNIP	upstream	-4751
chr10:110140001-110141000	227.282	6.36749e-08	3.50123e-07	Up	1000	13.92;2.99;1.96;5.46;2.78;1.39;1.18;4478.79	0.00;0.00;3.75;10.61;3.29;0.00;0.00;1.37	563.56	2.38	chr10	109829051	109631334	-	NR_125760	LINC01435	intergenic	-311449
chr2:205221201-205222200	226.388	8.35469e-08	3.50123e-07	Up	1000	4.64;5.99;7661.64;5.46;4.16;6.97;5.89;1.67	4.95;5.47;3.75;3.98;4.93;5.89;1.50;2.74	962.05	4.15	chr2	205410515	206484886	+	NM_001302769	PARD3B	intergenic	-188815
chr2:205221201-205222200	226.388	8.35469e-08	3.50123e-07	Up	1000	4.64;5.99;7661.64;5.46;4.16;6.97;5.89;1.67	4.95;5.47;3.75;3.98;4.93;5.89;1.50;2.74	962.05	4.15	chr2	205410515	206484886	+	NM_057177	PARD3B	intergenic	-188815
chr2:205221201-205222200	226.388	8.35469e-08	3.50123e-07	Up	1000	4.64;5.99;7661.64;5.46;4.16;6.97;5.89;1.67	4.95;5.47;3.75;3.98;4.93;5.89;1.50;2.74	962.05	4.15	chr2	205410515	206484886	+	NM_152526	PARD3B	intergenic	-188815
chr2:205221201-205222200	226.388	8.35469e-08	3.50123e-07	Up	1000	4.64;5.99;7661.64;5.46;4.16;6.97;5.89;1.67	4.95;5.47;3.75;3.98;4.93;5.89;1.50;2.74	962.05	4.15	chr2	205410515	206484886	+	NM_205863	PARD3B	intergenic	-188815
chr12:121354901-121356400	225.181	5.3867e-08	3.50123e-07	Up	1500	2477.34;1.50;3.92;896.33;1.39;1.39;2.36;1.67	1.65;0.00;3.75;0.00;1.64;2.95;1.50;2.74	423.24	1.78	chr12	121342497	121345877	+	NR_131215	XLOC_009911	intergenic	13153
chr8:19825501-19827100	223.471	4.85759e-08	3.50123e-07	Up	1600	1.16;5.99;1.96;4.09;1.39;1.39;2716.80;1.67	4.95;0.00;2.50;3.98;0.00;0.00;0.00;0.00	341.81	1.43	chr8	19796581	19824770	+	NM_000237	LPL	intergenic	29719
chr6:167708301-167709900	221.424	6.84717e-08	3.50123e-07	Up	1600	3.48;5.99;1.96;6.82;2.78;4768.88;4.71;5.02	14.85;1.82;1.25;1.33;1.64;0.00;0.00;0.00	599.96	2.61	chr6	167704802	167729502	+	NM_001143947	UNC93A	intron	4298
chr6:167708301-167709900	221.424	6.84717e-08	3.50123e-07	Up	1600	3.48;5.99;1.96;6.82;2.78;4768.88;4.71;5.02	14.85;1.82;1.25;1.33;1.64;0.00;0.00;0.00	599.96	2.61	chr6	167704802	167729502	+	NM_018974	UNC93A	intron	4298
chr6:68668501-68669800	216.583	6.78828e-08	3.50123e-07	Up	1300	4.64;5.99;3.92;4.09;5.55;2.79;5.89;4748.45	0.00;3.65;3.75;7.96;1.64;2.95;0.00;1.37	597.67	2.66	chr6	68765242	68770394	+	NR_125869	LOC102723883	intergenic	-96092
chr18:72775401-72776400	215.979	9.34519e-08	3.50123e-07	Up	1000	3434.62;2691.98;9.80;1274.24;5.55;11.15;7.07;11.72	4.95;5.47;0.00;2.65;3.29;2.95;7.51;6.84	930.77	4.21	chr18	72917468	72907064	-	NM_001306093	ZADH2	intergenic	141568
chr4:6068801-6069900	215.897	1.07379e-07	3.50123e-07	Up	1100	4625.13;4.49;5.88;1732.64;4.16;5.57;3.53;8.37	0.00;0.00;5.00;11.93;4.93;0.00;1.50;5.47	798.72	3.6	chr4	6196346	6055481	-	NM_001306134	JAKMIP1	intron	126996
chr4:6068801-6069900	215.897	1.07379e-07	3.50123e-07	Up	1100	4625.13;4.49;5.88;1732.64;4.16;5.57;3.53;8.37	0.00;0.00;5.00;11.93;4.93;0.00;1.50;5.47	798.72	3.6	chr4	6196346	6055481	-	NM_001306133	JAKMIP1	intron	126996
chr16:76112201-76113300	213.783	8.45733e-08	3.50123e-07	Up	1100	3.48;2.99;3.92;5176.09;1.39;4.18;4.71;1.67	1.65;1.82;3.75;2.65;4.93;1.47;4.50;2.74	649.8	2.94	chr16	76311114	76594647	+	NM_001322181	CNTNAP4	intergenic	-198364
chr16:76112201-76113300	213.783	8.45733e-08	3.50123e-07	Up	1100	3.48;2.99;3.92;5176.09;1.39;4.18;4.71;1.67	1.65;1.82;3.75;2.65;4.93;1.47;4.50;2.74	649.8	2.94	chr16	76311114	76594647	+	NM_033401	CNTNAP4	intergenic	-198364
chr16:76112201-76113300	213.783	8.45733e-08	3.50123e-07	Up	1100	3.48;2.99;3.92;5176.09;1.39;4.18;4.71;1.67	1.65;1.82;3.75;2.65;4.93;1.47;4.50;2.74	649.8	2.94	chr16	76311114	76594647	+	NM_001322179	CNTNAP4	intergenic	-198364
chr16:76112201-76113300	213.783	8.45733e-08	3.50123e-07	Up	1100	3.48;2.99;3.92;5176.09;1.39;4.18;4.71;1.67	1.65;1.82;3.75;2.65;4.93;1.47;4.50;2.74	649.8	2.94	chr16	76311114	76594647	+	NM_001322180	CNTNAP4	intergenic	-198364
chr16:76112201-76113300	213.783	8.45733e-08	3.50123e-07	Up	1100	3.48;2.99;3.92;5176.09;1.39;4.18;4.71;1.67	1.65;1.82;3.75;2.65;4.93;1.47;4.50;2.74	649.8	2.94	chr16	76311114	76594647	+	NM_001322178	CNTNAP4	intergenic	-198364
chr16:76112201-76113300	213.783	8.45733e-08	3.50123e-07	Up	1100	3.48;2.99;3.92;5176.09;1.39;4.18;4.71;1.67	1.65;1.82;3.75;2.65;4.93;1.47;4.50;2.74	649.8	2.94	chr16	76311114	76594647	+	NR_136210	CNTNAP4	intergenic	-198364
chr16:76112201-76113300	213.783	8.45733e-08	3.50123e-07	Up	1100	3.48;2.99;3.92;5176.09;1.39;4.18;4.71;1.67	1.65;1.82;3.75;2.65;4.93;1.47;4.50;2.74	649.8	2.94	chr16	76311114	76594647	+	NM_001322187	CNTNAP4	intergenic	-198364
chr16:76112201-76113300	213.783	8.45733e-08	3.50123e-07	Up	1100	3.48;2.99;3.92;5176.09;1.39;4.18;4.71;1.67	1.65;1.82;3.75;2.65;4.93;1.47;4.50;2.74	649.8	2.94	chr16	76311114	76594647	+	NM_001322190	CNTNAP4	intergenic	-198364
chr16:76112201-76113300	213.783	8.45733e-08	3.50123e-07	Up	1100	3.48;2.99;3.92;5176.09;1.39;4.18;4.71;1.67	1.65;1.82;3.75;2.65;4.93;1.47;4.50;2.74	649.8	2.94	chr16	76311114	76594647	+	NM_001322188	CNTNAP4	intergenic	-198364
chr16:76112201-76113300	213.783	8.45733e-08	3.50123e-07	Up	1100	3.48;2.99;3.92;5176.09;1.39;4.18;4.71;1.67	1.65;1.82;3.75;2.65;4.93;1.47;4.50;2.74	649.8	2.94	chr16	76311114	76594647	+	NR_136213	CNTNAP4	intergenic	-198364
chr16:76112201-76113300	213.783	8.45733e-08	3.50123e-07	Up	1100	3.48;2.99;3.92;5176.09;1.39;4.18;4.71;1.67	1.65;1.82;3.75;2.65;4.93;1.47;4.50;2.74	649.8	2.94	chr16	76311114	76594647	+	NR_136216	CNTNAP4	intergenic	-198364
chr16:76112201-76113300	213.783	8.45733e-08	3.50123e-07	Up	1100	3.48;2.99;3.92;5176.09;1.39;4.18;4.71;1.67	1.65;1.82;3.75;2.65;4.93;1.47;4.50;2.74	649.8	2.94	chr16	76311114	76594647	+	NM_001322191	CNTNAP4	intergenic	-198364
chr16:76112201-76113300	213.783	8.45733e-08	3.50123e-07	Up	1100	3.48;2.99;3.92;5176.09;1.39;4.18;4.71;1.67	1.65;1.82;3.75;2.65;4.93;1.47;4.50;2.74	649.8	2.94	chr16	76311114	76594647	+	NM_001322189	CNTNAP4	intergenic	-198364
chr1:247510101-247511500	212.666	1.81538e-07	3.52761e-07	Up	1400	6.96;8.98;15.68;10.91;8.33;11638.69;4.71;10.05	13.20;7.30;7.49;5.30;3.29;2.95;12.01;2.74	1463.04	6.78	chr1	247495242	247470003	-	NM_001329733	ZNF496	upstream	-15558
chr1:247510101-247511500	212.666	1.81538e-07	3.52761e-07	Up	1400	6.96;8.98;15.68;10.91;8.33;11638.69;4.71;10.05	13.20;7.30;7.49;5.30;3.29;2.95;12.01;2.74	1463.04	6.78	chr1	247495242	247460714	-	NM_032752	ZNF496	upstream	-15558
chr1:165938301-165939300	207.667	6.47389e-08	3.50123e-07	Up	1000	1.16;4.49;5.88;2.73;2.78;2.79;3411.61;6.70	3.30;1.82;3.75;3.98;0.00;2.95;0.00;0.00	429.77	1.97	chr1	165877157	165877213	+	NR_037431	MIR3658	intergenic	61643
chr13:111778501-111779500	206.139	7.4334e-08	3.50123e-07	Up	1000	3.48;4822.51;3.92;2.73;2.78;6.97;3.53;1.67	0.00;9.12;7.49;1.33;3.29;1.47;0.00;0.00	605.95	2.84	chr13	111768025	111766158	-	NR_046667	ARHGEF7-AS2	upstream	-10975
chrX:132705501-132706600	204.295	4.66248e-08	3.50123e-07	Up	1100	2.32;2.99;7.84;8.19;1.39;2.79;4.71;3237.66	0.00;3.65;0.00;5.30;3.29;2.95;0.00;0.00	408.49	1.9	chrX	132549205	132435063	-	NM_001448	GPC4	intergenic	-156845
chr20:20476701-20477900	203.654	8.85983e-08	3.50123e-07	Up	1200	9.28;5.99;6993.45;13.64;6.94;12.54;3.53;8.37	4.95;1.82;7.49;3.98;1.64;0.00;3.00;10.95	881.72	4.23	chr20	20348764	20351592	+	NM_002196	INSM1	intergenic	128536
chr2:221339601-221341100	203.151	1.81059e-07	3.52761e-07	Up	1500	7926.32;5.99;11.76;2911.38;5.55;2.79;4.71;3.35	0.00;10.95;12.49;5.30;3.29;17.67;3.00;0.00	1358.98	6.59	chr2	220771286	220771222	-	NR_036228	MIR4268	intergenic	-569064
chr10:4405001-4406100	203.046	5.36835e-08	3.50123e-07	Up	1100	3.48;1.50;5.88;2.73;1.39;3177.86;4.71;1.67	3.30;3.65;2.50;2.65;0.00;1.47;0.00;1.37	399.9	1.87	chr10	4426437	4452804	+	NR_108054	LINC00703	intergenic	-20887
chr10:4405001-4406100	203.046	5.36835e-08	3.50123e-07	Up	1100	3.48;1.50;5.88;2.73;1.39;3177.86;4.71;1.67	3.30;3.65;2.50;2.65;0.00;1.47;0.00;1.37	399.9	1.87	chr10	4426437	4452804	+	NR_108055	LINC00703	intergenic	-20887
chr2:168657801-168659000	202.167	1.00105e-07	3.50123e-07	Up	1200	6.96;1.50;8190.70;6.82;6.94;9.75;7.07;1.67	3.30;7.30;2.50;1.33;1.64;8.84;0.00;15.05	1028.93	4.99	chr2	168675181	168727366	+	NM_020981	B3GALT1	upstream	-16781
chr14:54436701-54438100	200.978	1.16385e-07	3.50123e-07	Up	1400	4.64;7213.55;7.84;2.73;11.10;5.57;9.42;11.72	9.90;3.65;7.49;0.00;0.00;8.84;0.00;5.47	908.32	4.42	chr14	54423580	54416454	-	NM_001202	BMP4	upstream	-13820
chr14:54436701-54438100	200.978	1.16385e-07	3.50123e-07	Up	1400	4.64;7213.55;7.84;2.73;11.10;5.57;9.42;11.72	9.90;3.65;7.49;0.00;0.00;8.84;0.00;5.47	908.32	4.42	chr14	54423580	54416454	-	NM_130850	BMP4	upstream	-13820
chr8:4854001-4855000	200.783	8.81079e-08	3.50123e-07	Up	1000	3.48;10.48;3.92;5.46;2.78;5507.27;2.36;5.02	9.90;7.30;2.50;1.33;0.00;4.42;0.00;1.37	692.6	3.35	chr8	4852328	2792874	-	NM_033225	CSMD1	upstream	-2172
chr18:55250601-55251700	200.683	1.24018e-07	3.50123e-07	Up	1100	9.28;14.97;7.84;2.73;5.55;5.57;9.42;8051.43	6.60;0.00;9.99;7.96;6.57;0.00;3.00;5.47	1013.35	4.95	chr18	55253969	55212072	-	NM_000140	FECH	intron	2819
chr18:55250601-55251700	200.683	1.24018e-07	3.50123e-07	Up	1100	9.28;14.97;7.84;2.73;5.55;5.57;9.42;8051.43	6.60;0.00;9.99;7.96;6.57;0.00;3.00;5.47	1013.35	4.95	chr18	55253969	55212072	-	NM_001012515	FECH	intron	2819
chr5:53128101-53129400	200.489	6.78672e-08	3.50123e-07	Up	1300	2.32;2.99;5.88;8.19;5.55;4.18;2.36;4458.69	3.30;0.00;2.50;5.30;4.93;0.00;1.50;4.10	561.27	2.7	chr5	53247429	53247333	-	NR_030307	MIR581	intergenic	118679
chr8:70897701-70898700	199.374	7.2128e-08	3.50123e-07	Up	1000	2.32;4.49;9.80;1.36;4.16;8.36;4.71;4525.69	1.65;0.00;2.50;10.61;0.00;7.36;0.00;0.00	570.11	2.76	chr8	70983562	70963885	-	NM_024504	PRDM14	intergenic	85362
chr2:112416301-112417300	197.975	7.21018e-08	3.50123e-07	Up	1000	5.80;5.99;9.80;9.55;8.33;2.79;4.71;4972.90	3.30;5.47;1.25;2.65;1.64;8.84;0.00;1.37	627.48	3.07	chr2	112528711	112528637	-	NR_039929	MIR4771-2	intergenic	111911
chr2:112416301-112417300	197.975	7.21018e-08	3.50123e-07	Up	1000	5.80;5.99;9.80;9.55;8.33;2.79;4.71;4972.90	3.30;5.47;1.25;2.65;1.64;8.84;0.00;1.37	627.48	3.07	chr2	112528711	112528637	-	NR_039928	MIR4771-1	intergenic	111911
chr4:75314901-75316500	197.391	2.54068e-08	3.50123e-07	Up	1600	3.48;1.50;3.92;4.09;4.16;2.79;1.18;1715.14	1.65;1.82;1.25;0.00;3.29;0.00;0.00;0.00	217.03	1	chr4	75310814	75320726	+	NM_001657	AREG	intron	4886
chr3:196753001-196754000	197.268	1.12219e-07	3.50123e-07	Up	1000	6.96;5.99;9090.11;12.28;2.78;9.75;7.07;1.67	4.95;7.30;6.24;1.33;8.22;13.25;1.50;2.74	1142.08	5.69	chr3	196756686	196745823	-	NM_033316	MELTF	intron	3186
chr12:45184301-45185400	197.138	4.99916e-08	3.50123e-07	Up	1100	4.64;2.99;4089.47;5.46;6.94;1.39;1.18;3.35	4.95;3.65;2.50;1.33;3.29;0.00;3.00;1.37	514.43	2.51	chr12	45269444	44902057	-	NM_001145109	NELL2	intron	84594
chr16:80307201-80308500	196.231	9.17448e-08	3.50123e-07	Up	1300	4.64;10.48;1.96;1.36;1.39;4.18;3.53;6078.36	13.20;3.65;6.24;1.33;0.00;4.42;1.50;0.00	763.24	3.79	chr16	80574630	80584706	+	NM_001305017	DYNLRB2	intergenic	-266780
chr6:36520301-36522200	195.67	1.13439e-07	3.50123e-07	Up	1900	1.16;1.50;8976.46;2.73;4.16;11.15;1.18;1.67	9.90;3.65;6.24;2.65;4.93;0.00;0.00;17.79	1125	5.65	chr6	36515293	36461659	-	NM_007271	STK38	upstream	-5957
chr6:36520301-36522200	195.67	1.13439e-07	3.50123e-07	Up	1900	1.16;1.50;8976.46;2.73;4.16;11.15;1.18;1.67	9.90;3.65;6.24;2.65;4.93;0.00;0.00;17.79	1125	5.65	chr6	36515293	36461659	-	NM_001305102	STK38	upstream	-5957
chr10:129376501-129377900	194.835	6.02905e-08	3.50123e-07	Up	1400	1.16;3678.64;3.92;1.36;2.78;1.39;2.36;1.67	4.95;3.65;2.50;3.98;1.64;1.47;0.00;0.00	461.66	2.27	chr10	129347612	129350935	+	NM_001030013	NPS	intergenic	29588
chr5:100140701-100142000	194.818	1.41442e-07	3.50123e-07	Up	1300	5827.25;5.99;19.59;2177.39;5.55;8.36;9.42;3.35	9.90;0.00;9.99;2.65;6.57;0.00;6.01;5.47	1007.11	5.07	chr5	100152269	100152185	-	NR_031686	MIR548P	intergenic	10919
chr6:111442601-111443600	194.094	1.29381e-07	3.50123e-07	Up	1000	11.60;1.50;9.80;7223.88;1.39;4.18;7.07;6.70	4.95;3.65;2.50;7.96;3.29;4.42;3.00;6.84	908.26	4.58	chr6	111408780	111544606	+	NM_018593	SLC16A10	intron	34320
chr18:63814801-63816100	194.02	6.03004e-08	3.50123e-07	Up	1300	4.64;3939.15;1.96;1.36;4.16;1.39;1.18;3.35	8.25;7.30;1.25;0.00;0.00;1.47;0.00;1.37	494.65	2.45	chr18	63417887	63531361	+	NM_001317214	CDH7	intergenic	397563
chr18:63814801-63816100	194.02	6.03004e-08	3.50123e-07	Up	1300	4.64;3939.15;1.96;1.36;4.16;1.39;1.18;3.35	8.25;7.30;1.25;0.00;0.00;1.47;0.00;1.37	494.65	2.45	chr18	63417887	63549202	+	NM_004361	CDH7	intergenic	397563
chr22:21441501-21442700	193.6	1.24428e-07	3.50123e-07	Up	1200	1.16;5.99;3.92;7128.38;5.55;2.79;3.53;3.35	4.95;5.47;5.00;5.30;8.22;0.00;4.50;2.74	894.33	4.52	chr22	21457304	21476575	+	NR_037566	BCRP2	upstream	-15204
chr11:88552601-88554400	191.719	9.76469e-08	3.50123e-07	Up	1800	11.60;6101.12;7.84;8.19;5.55;11.15;9.42;10.05	6.60;7.30;0.00;5.30;3.29;5.89;3.00;0.00	770.61	3.92	chr11	88781240	88237743	-	NM_001143831	GRM5	intron	227740
chr11:85619201-85620300	191.368	8.36088e-08	3.50123e-07	Up	1100	4.64;4859.94;9.80;4.09;4.16;8.36;14.13;8.37	1.65;0.00;3.75;1.33;4.93;0.00;10.51;2.74	614.19	3.11	chr11	85566143	85631063	+	NM_173556	CCDC83	intron	53607
chr11:85619201-85620300	191.368	8.36088e-08	3.50123e-07	Up	1100	4.64;4859.94;9.80;4.09;4.16;8.36;14.13;8.37	1.65;0.00;3.75;1.33;4.93;0.00;10.51;2.74	614.19	3.11	chr11	85566143	85631063	+	NM_001286159	CCDC83	intron	53607
chr2:26802701-26803700	191.358	2.01176e-07	3.57145e-07	Up	1000	8013.34;2.99;3.92;2874.54;5.55;4.18;4.71;5.02	3.30;3.65;13.74;11.93;6.57;8.84;0.00;8.21	1364.28	7.03	chr2	26785426	26802400	+	NM_001105519	C2orf70	intergenic	17774
chr2:26802701-26803700	191.358	2.01176e-07	3.57145e-07	Up	1000	8013.34;2.99;3.92;2874.54;5.55;4.18;4.71;5.02	3.30;3.65;13.74;11.93;6.57;8.84;0.00;8.21	1364.28	7.03	chr2	26785426	26802400	+	NM_001322426	C2orf70	intergenic	17774
chr4:3514101-3515100	190.894	6.49253e-08	3.50123e-07	Up	1000	3.48;3711.58;5.88;4.09;4.16;6.97;1.18;3.35	3.30;1.82;3.75;2.65;0.00;5.89;0.00;1.37	467.59	2.35	chr4	3533876	3505323	-	NR_110005	LRPAP1	exon	19276
chr5:115436901-115437900	190.442	1.27824e-07	3.50123e-07	Up	1000	5.80;4.49;7.84;6.82;7459.83;8.36;7.07;10.05	8.25;10.95;3.75;6.63;3.29;4.42;0.00;1.37	938.78	4.83	chr5	115421158	115628987	+	NM_001308080	COMMD10	intron	16242
chr1:223362801-223364100	190.276	1.12393e-07	3.50123e-07	Up	1300	4691.27;2.99;9.80;1734.00;1.39;4.18;4.71;5.02	4.95;1.82;1.25;5.30;6.57;1.47;9.01;2.74	806.67	4.14	chr1	223316624	223282747	-	NM_003268	TLR5	intergenic	-46826
chr10:99488001-99489000	189.162	7.94909e-08	3.50123e-07	Up	1000	11.60;2.99;7.84;4069.65;5.55;2.79;8.24;6.70	0.00;0.00;5.00;5.30;3.29;7.36;0.00;0.00	514.42	2.62	chr10	99496877	99520664	+	NM_001174119	ZFYVE27	upstream	-8377
chr10:99488001-99489000	189.162	7.94909e-08	3.50123e-07	Up	1000	11.60;2.99;7.84;4069.65;5.55;2.79;8.24;6.70	0.00;0.00;5.00;5.30;3.29;7.36;0.00;0.00	514.42	2.62	chr10	99496877	99520664	+	NM_001174121	ZFYVE27	upstream	-8377
chr10:99488001-99489000	189.162	7.94909e-08	3.50123e-07	Up	1000	11.60;2.99;7.84;4069.65;5.55;2.79;8.24;6.70	0.00;0.00;5.00;5.30;3.29;7.36;0.00;0.00	514.42	2.62	chr10	99496877	99520664	+	NM_001174120	ZFYVE27	upstream	-8377
chr10:99488001-99489000	189.162	7.94909e-08	3.50123e-07	Up	1000	11.60;2.99;7.84;4069.65;5.55;2.79;8.24;6.70	0.00;0.00;5.00;5.30;3.29;7.36;0.00;0.00	514.42	2.62	chr10	99496877	99520664	+	NM_001174122	ZFYVE27	upstream	-8377
chr10:99488001-99489000	189.162	7.94909e-08	3.50123e-07	Up	1000	11.60;2.99;7.84;4069.65;5.55;2.79;8.24;6.70	0.00;0.00;5.00;5.30;3.29;7.36;0.00;0.00	514.42	2.62	chr10	99496877	99520664	+	NM_144588	ZFYVE27	upstream	-8377
chr10:99488001-99489000	189.162	7.94909e-08	3.50123e-07	Up	1000	11.60;2.99;7.84;4069.65;5.55;2.79;8.24;6.70	0.00;0.00;5.00;5.30;3.29;7.36;0.00;0.00	514.42	2.62	chr10	99496877	99520664	+	NM_001002262	ZFYVE27	upstream	-8377
chr11:40931201-40932300	189.033	6.3684e-08	3.50123e-07	Up	1100	10.44;10.48;7.84;4.09;2.78;9.75;7.07;4029.90	4.95;3.65;1.25;7.96;1.64;0.00;0.00;1.37	510.29	2.6	chr11	41481186	40135750	-	NM_001258419	LRRC4C	intron	549436
chr11:40931201-40932300	189.033	6.3684e-08	3.50123e-07	Up	1100	10.44;10.48;7.84;4.09;2.78;9.75;7.07;4029.90	4.95;3.65;1.25;7.96;1.64;0.00;0.00;1.37	510.29	2.6	chr11	41481186	40135750	-	NM_020929	LRRC4C	intron	549436
chr1:210969201-210970500	188.209	1.02742e-07	3.50123e-07	Up	1300	4.64;5.99;7741.98;4.09;11.10;6.97;7.07;1.67	1.65;7.30;9.99;6.63;4.93;2.95;3.00;4.10	972.94	5.07	chr1	211307457	210851656	-	NM_002238	KCNH1	intron	337607
chr1:210969201-210970500	188.209	1.02742e-07	3.50123e-07	Up	1300	4.64;5.99;7741.98;4.09;11.10;6.97;7.07;1.67	1.65;7.30;9.99;6.63;4.93;2.95;3.00;4.10	972.94	5.07	chr1	211307457	210851656	-	NM_172362	KCNH1	intron	337607
chr3:8622601-8623600	186.578	8.36246e-08	3.50123e-07	Up	1000	4.64;4874.91;9.80;1.36;2.78;8.36;4.71;3.35	1.65;5.47;5.00;2.65;3.29;1.47;6.01;0.00	613.74	3.19	chr3	8613467	8616354	+	NR_024065	LINC00312	intergenic	9633
chr6:128469101-128470100	183.416	5.8769e-08	3.50123e-07	Up	1000	2.32;1.50;3.92;4.09;3044.43;2.79;3.53;3.35	1.65;0.00;2.50;3.98;4.93;0.00;1.50;1.37	383.24	1.99	chr6	128349009	128407435	+	NR_125849	LOC101928140	intergenic	120591
chr14:100128301-100129300	183.414	6.36828e-08	3.50123e-07	Up	1000	6.96;2.99;5.88;6.82;1.39;4.18;8.24;3865.76	4.95;1.82;0.00;10.61;1.64;1.47;0.00;0.00	487.78	2.56	chr14	100111446	100135611	+	NM_032425	HHIPL1	intron	17354
chr14:100128301-100129300	183.414	6.36828e-08	3.50123e-07	Up	1000	6.96;2.99;5.88;6.82;1.39;4.18;8.24;3865.76	4.95;1.82;0.00;10.61;1.64;1.47;0.00;0.00	487.78	2.56	chr14	100111446	100146906	+	NM_001127258	HHIPL1	intron	17354
chrX:144769201-144770900	182.689	6.36868e-08	3.50123e-07	Up	1700	2.32;5.99;7.84;5.46;5.55;8.36;2.36;3527.42	0.00;0.00;9.99;0.00;3.29;0.00;0.00;5.47	445.66	2.34	chrX	144899346	144907360	+	NM_001144004	SLITRK2	intergenic	-129296
chrX:144769201-144770900	182.689	6.36868e-08	3.50123e-07	Up	1700	2.32;5.99;7.84;5.46;5.55;8.36;2.36;3527.42	0.00;0.00;9.99;0.00;3.29;0.00;0.00;5.47	445.66	2.34	chrX	144899346	144907360	+	NM_001144005	SLITRK2	intergenic	-129296
chrX:144769201-144770900	182.689	6.36868e-08	3.50123e-07	Up	1700	2.32;5.99;7.84;5.46;5.55;8.36;2.36;3527.42	0.00;0.00;9.99;0.00;3.29;0.00;0.00;5.47	445.66	2.34	chrX	144899346	144907360	+	NM_001144003	SLITRK2	intergenic	-129296
chrX:144769201-144770900	182.689	6.36868e-08	3.50123e-07	Up	1700	2.32;5.99;7.84;5.46;5.55;8.36;2.36;3527.42	0.00;0.00;9.99;0.00;3.29;0.00;0.00;5.47	445.66	2.34	chrX	144899346	144907360	+	NM_032539	SLITRK2	intergenic	-129296
chr19:16812401-16813500	182.4	8.83134e-08	3.50123e-07	Up	1100	3.48;4925.81;7.84;4.09;4.16;2.79;10.60;1.67	3.30;1.82;2.50;3.98;6.57;0.00;0.00;8.21	620.06	3.3	chr19	16830786	16928774	+	NM_001007525	NWD1	upstream	-17836
chr19:16812401-16813500	182.4	8.83134e-08	3.50123e-07	Up	1100	3.48;4925.81;7.84;4.09;4.16;2.79;10.60;1.67	3.30;1.82;2.50;3.98;6.57;0.00;0.00;8.21	620.06	3.3	chr19	16830786	16928774	+	NM_001290355	NWD1	upstream	-17836
chr5:3554301-3555600	182.207	6.71505e-08	3.50123e-07	Up	1300	6.96;2.99;4669.48;6.82;4.16;2.79;5.89;8.37	3.30;1.82;3.75;2.65;1.64;0.00;10.51;1.37	588.43	3.13	chr5	3536208	3417265	-	NR_033898	LINC01019	upstream	-18742
chr20:31683501-31684500	182.04	4.24486e-08	3.50123e-07	Up	1000	6.96;4.49;5.88;4.09;4.16;5.57;4.71;2497.33	1.65;1.82;2.50;1.33;1.64;1.47;0.00;2.74	316.65	1.64	chr20	31669317	31699557	+	NM_182519	BPIFB4	intron	14683
chr1:119598101-119599600	181.427	1.07817e-07	3.50123e-07	Up	1500	1.16;1.50;3.92;4.09;4.16;5926.62;3.53;5.02	13.20;1.82;1.25;3.98;3.29;0.00;3.00;5.47	743.75	4	chr1	119590027	119605910	+	NR_126447	WARS2-IT1	intron	8823
chr15:42676401-42677400	179.137	1.07803e-07	3.50123e-07	Up	1000	4.64;4.49;5.88;4.09;4.16;5933.59;2.36;1.67	13.20;5.47;3.75;1.33;1.64;2.95;0.00;4.10	745.11	4.06	chr15	42694587	42704515	+	NM_173088	CAPN3	upstream	-17687
chr2:180552601-180554100	178.499	1.88476e-07	3.54642e-07	Up	1500	7423.89;4.49;5.88;2304.27;1.39;15.33;4.71;6.70	3.30;5.47;7.49;13.26;6.57;2.95;13.51;1.37	1220.83	6.74	chr2	180610769	180306710	-	NM_001113397	ZNF385B	intron	57419
chr10:99107701-99108700	178.107	1.31773e-07	3.50123e-07	Up	1000	4910.58;8.98;5.88;1795.40;4.16;32.04;3.53;6.70	0.00;7.30;5.00;6.63;0.00;7.36;0.00;10.95	845.91	4.65	chr10	99094458	99092253	-	NM_012083	FRAT2	upstream	-13742
chr2:95765301-95766500	177.643	7.89476e-08	3.50123e-07	Up	1200	2.32;4235.60;5.88;4.09;4.16;4.18;4.71;1.67	0.00;3.65;3.75;1.33;3.29;1.47;1.50;8.21	532.83	2.9	chr2	95787302	95751135	-	NM_001321995	MRPS5	intron	21402
chr2:95765301-95766500	177.643	7.89476e-08	3.50123e-07	Up	1200	2.32;4235.60;5.88;4.09;4.16;4.18;4.71;1.67	0.00;3.65;3.75;1.33;3.29;1.47;1.50;8.21	532.83	2.9	chr2	95787302	95751135	-	NM_001321997	MRPS5	intron	21402
chr8:142686301-142687300	177.517	9.49045e-08	3.50123e-07	Up	1000	2.32;11.98;3.92;13.64;13.88;5.57;7.07;5379.91	6.60;0.00;7.49;3.98;0.00;11.78;0.00;0.00	679.79	3.73	chr8	142517330	142443928	-	NM_207414	MROH5	intergenic	-169470
chr8:142686301-142687300	177.517	9.49045e-08	3.50123e-07	Up	1000	2.32;11.98;3.92;13.64;13.88;5.57;7.07;5379.91	6.60;0.00;7.49;3.98;0.00;11.78;0.00;0.00	679.79	3.73	chr8	142517330	142443928	-	NR_102364	MROH5	intergenic	-169470
chr8:142686301-142687300	177.517	9.49045e-08	3.50123e-07	Up	1000	2.32;11.98;3.92;13.64;13.88;5.57;7.07;5379.91	6.60;0.00;7.49;3.98;0.00;11.78;0.00;0.00	679.79	3.73	chr8	142517330	142443928	-	NR_102363	MROH5	intergenic	-169470
chr19:433901-435000	174.854	1.4669e-07	3.50123e-07	Up	1100	11.60;4.49;15.68;3830.91;2.78;4845.51;3.53;13.40	8.25;12.77;7.49;0.00;1.64;16.20;0.00;2.74	1090.99	6.14	chr19	409170	405442	-	NM_001136263	C2CD4C	intergenic	-25280
chr8:1325901-1327000	174.806	1.71766e-07	3.50123e-07	Up	1100	9.28;5.99;3.92;10.91;8.33;9083.59;2.36;6.70	13.20;3.65;9.99;0.00;9.86;0.00;12.01;2.74	1141.38	6.43	chr8	1250823	1244293	-	NR_111948	LOC286083	intergenic	-75627
chr19:53416001-53417000	174.392	4.66617e-08	3.50123e-07	Up	1000	2.32;1.50;3.92;1.36;2.78;1.39;5.89;2686.60	3.30;1.82;2.50;2.65;1.64;1.47;0.00;1.37	338.22	1.84	chr19	53421184	53409145	-	NM_001310127	ZNF888	intron	4684
chr1:117091001-117092100	172.51	1.3767e-07	3.50123e-07	Up	1100	9.28;7.49;7.84;6.82;7122.64;5.57;5.89;10.05	0.00;10.95;2.50;5.30;4.93;2.95;6.01;8.21	896.95	5.1	chr1	117113715	117061321	-	NM_001144822	CD58	intron	22165
chr1:117091001-117092100	172.51	1.3767e-07	3.50123e-07	Up	1100	9.28;7.49;7.84;6.82;7122.64;5.57;5.89;10.05	0.00;10.95;2.50;5.30;4.93;2.95;6.01;8.21	896.95	5.1	chr1	117113715	117057155	-	NM_001779	CD58	intron	22165
chr1:117091001-117092100	172.51	1.3767e-07	3.50123e-07	Up	1100	9.28;7.49;7.84;6.82;7122.64;5.57;5.89;10.05	0.00;10.95;2.50;5.30;4.93;2.95;6.01;8.21	896.95	5.1	chr1	117113715	117057155	-	NR_026665	CD58	intron	22165
chrX:84936601-84938500	172.349	9.29735e-08	3.50123e-07	Up	1900	1.16;4.49;5.88;2.73;5.55;4753.56;3.53;6.70	8.25;3.65;2.50;5.30;0.00;5.89;0.00;1.37	597.95	3.37	chrX	85090784	85090863	+	NR_031710	MIR1321	intergenic	-153234
chr7:152226001-152227000	171.056	9.43814e-08	3.50123e-07	Up	1000	3728.19;4.49;5.88;1113.25;11.10;2.79;3.53;1.67	4.95;9.12;2.50;3.98;1.64;0.00;0.00;5.47	608.86	3.46	chr7	152161208	152162630	+	NR_027387	LINC01003	intergenic	65292
chr14:96060001-96061300	170.803	1.59386e-07	3.50123e-07	Up	1300	9.28;10.48;3.92;8.19;11.10;5.57;4.71;9046.35	16.50;3.65;9.99;5.30;0.00;8.84;0.00;8.21	1137.45	6.56	chr14	96117514	96139789	+	NR_028288	TCL6	intergenic	-56864
chr2:74002301-74003500	168.417	1.22825e-07	3.50123e-07	Up	1200	4.64;5.99;3.92;13.64;11.10;5.57;7.07;7115.14	6.60;10.95;3.75;5.30;6.57;5.89;0.00;2.74	895.88	5.22	chr2	74007284	73989324	-	NM_003584	DUSP11	intron	4384
chr14:50050101-50051100	168.319	1.31483e-07	3.50123e-07	Up	1000	4815.43;4.49;1.96;1863.61;2.78;5.57;1.18;10.05	8.25;5.47;5.00;2.65;3.29;10.31;0.00;4.10	838.13	4.88	chr14	50053134	50050289	-	NM_001032	RPS29	intron	2534
chr14:50050101-50051100	168.319	1.31483e-07	3.50123e-07	Up	1000	4815.43;4.49;1.96;1863.61;2.78;5.57;1.18;10.05	8.25;5.47;5.00;2.65;3.29;10.31;0.00;4.10	838.13	4.88	chr14	50053134	50043389	-	NM_001030001	RPS29	intron	2534
chr18:34389101-34390300	168.036	1.99911e-07	3.57145e-07	Up	1200	7057.22;2.99;3.92;2704.01;11.10;8.36;4.71;6.70	6.60;3.65;9.99;5.30;9.86;2.95;0.00;19.16	1224.88	7.19	chr18	34409068	34805297	+	NM_001322327	KIAA1328	upstream	-19368
chr18:34389101-34390300	168.036	1.99911e-07	3.57145e-07	Up	1200	7057.22;2.99;3.92;2704.01;11.10;8.36;4.71;6.70	6.60;3.65;9.99;5.30;9.86;2.95;0.00;19.16	1224.88	7.19	chr18	34409068	34805297	+	NR_136304	KIAA1328	upstream	-19368
chr18:34389101-34390300	168.036	1.99911e-07	3.57145e-07	Up	1200	7057.22;2.99;3.92;2704.01;11.10;8.36;4.71;6.70	6.60;3.65;9.99;5.30;9.86;2.95;0.00;19.16	1224.88	7.19	chr18	34409068	34805297	+	NR_136305	KIAA1328	upstream	-19368
chr18:34389101-34390300	168.036	1.99911e-07	3.57145e-07	Up	1200	7057.22;2.99;3.92;2704.01;11.10;8.36;4.71;6.70	6.60;3.65;9.99;5.30;9.86;2.95;0.00;19.16	1224.88	7.19	chr18	34409068	34812090	+	NR_136303	KIAA1328	upstream	-19368
chr4:131669901-131671400	167.343	6.36931e-08	3.50123e-07	Up	1500	4.64;2.99;3.92;2.73;11.10;2.79;4.71;3514.02	0.00;3.65;7.49;2.65;6.57;0.00;0.00;0.00	443.36	2.55	chr4	130692633	130645325	-	NR_110753	LOC101927282	intergenic	-978017
chr1:172796201-172797400	167.11	1.23252e-07	3.50123e-07	Up	1200	5.80;8.98;8349.42;4.09;4.16;2.79;1.18;5.02	8.25;5.47;3.75;5.30;8.22;4.42;3.00;10.95	1047.68	6.17	chr1	172628147	172636012	+	NM_000639	FASLG	intergenic	168653
chr1:172796201-172797400	167.11	1.23252e-07	3.50123e-07	Up	1200	5.80;8.98;8349.42;4.09;4.16;2.79;1.18;5.02	8.25;5.47;3.75;5.30;8.22;4.42;3.00;10.95	1047.68	6.17	chr1	172628147	172636012	+	NM_001302746	FASLG	intergenic	168653
chr11:6090801-6092500	166.887	5.52062e-08	3.50123e-07	Up	1700	9.28;14.97;3.92;2.73;2.78;5.57;2.36;3041.69	3.30;3.65;2.50;5.30;0.00;2.95;0.00;0.00	385.41	2.21	chr11	6128913	6130065	+	NM_001005181	OR56B4	intergenic	-37263
chr1:2275601-2276900	166.756	1.4061e-07	3.50123e-07	Up	1300	13.92;5.99;7.84;5.46;5.55;13.93;4.71;7986.11	9.90;3.65;5.00;10.61;9.86;2.95;0.00;5.47	1005.44	5.93	chr1	2284100	2281852	-	NR_024489	LOC100129534	intergenic	7850
chr2:29419101-29420700	165.342	1.0927e-07	3.50123e-07	Up	1600	4.64;4.49;7034.60;6.82;11.10;2.79;4.71;6.70	3.30;3.65;3.75;2.65;4.93;2.95;3.00;17.79	884.48	5.25	chr2	29338291	29406679	+	NM_001287527	CLIP4	intergenic	81609
chr2:29419101-29420700	165.342	1.0927e-07	3.50123e-07	Up	1600	4.64;4.49;7034.60;6.82;11.10;2.79;4.71;6.70	3.30;3.65;3.75;2.65;4.93;2.95;3.00;17.79	884.48	5.25	chr2	29338291	29406679	+	NM_024692	CLIP4	intergenic	81609
chr2:235134901-235136000	165.209	7.21921e-08	3.50123e-07	Up	1100	2.32;1.50;3.92;2.73;8.33;2.79;7.07;3895.91	0.00;5.47;5.00;7.96;1.64;0.00;1.50;1.37	490.57	2.87	chr2	234959345	234985776	+	NM_006944	SPP2	intergenic	176105
chr18:70742401-70743500	164.909	1.50887e-07	3.50123e-07	Up	1100	5299.29;2.99;9.80;2050.52;9.71;6.97;1.18;6.70	6.60;3.65;6.24;7.96;6.57;8.84;0.00;4.10	923.39	5.5	chr18	70931733	70821292	-	NR_034133	LOC400655	intergenic	188783
chr8:37745001-37746300	164.345	1.32309e-07	3.50123e-07	Up	1300	4.64;8.98;7.84;5.46;5.55;6475.54;2.36;10.05	11.55;5.47;6.24;1.33;0.00;1.47;6.01;6.84	815.05	4.86	chr8	37757015	37716464	-	NM_025151	RAB11FIP1	intron	11365
chr8:37745001-37746300	164.345	1.32309e-07	3.50123e-07	Up	1300	4.64;8.98;7.84;5.46;5.55;6475.54;2.36;10.05	11.55;5.47;6.24;1.33;0.00;1.47;6.01;6.84	815.05	4.86	chr8	37757015	37716464	-	NM_001002814	RAB11FIP1	intron	11365
chr12:89992801-89994600	163.86	1.90066e-07	3.54642e-07	Up	1800	6.96;20.96;12534.91;10.91;8.33;16.72;14.13;10.05	6.60;14.59;0.00;15.91;0.00;11.78;0.00;27.37	1577.87	9.53	chr12	90049844	89981825	-	NM_001682	ATP2B1	intron	56144
chr12:89992801-89994600	163.86	1.90066e-07	3.54642e-07	Up	1800	6.96;20.96;12534.91;10.91;8.33;16.72;14.13;10.05	6.60;14.59;0.00;15.91;0.00;11.78;0.00;27.37	1577.87	9.53	chr12	90049844	89981825	-	NM_001001323	ATP2B1	intron	56144
chr3:12548401-12549500	163.459	1.27433e-07	3.50123e-07	Up	1100	3.48;1.50;9.80;1.36;4.16;6607.89;10.60;3.35	11.55;9.12;2.50;0.00;4.93;0.00;9.01;2.74	830.27	4.98	chr3	12526027	12574820	+	NM_001321279	TSEN2	intron	22923
chr22:33435601-33437100	163.444	5.85491e-08	3.50123e-07	Up	1500	2027.12;1.50;1.96;750.36;4.16;4.18;4.71;3.35	1.65;0.00;1.25;2.65;4.93;2.95;1.50;1.37	349.67	2.04	chr22	33454377	32908539	-	NM_001135774	SYN3	intron	18027
chr13:82463701-82465200	163.038	1.47614e-07	3.50123e-07	Up	1500	13.92;2.99;3.92;2.73;6888.13;9.75;8.24;8.37	6.60;3.65;3.75;6.63;1.64;4.42;0.00;15.05	867.26	5.22	chr13	81801118	81800000	-	NR_047494	LINC00564	intergenic	-663332
chr15:97377901-97378900	162.808	1.5678e-07	3.50123e-07	Up	1000	6.96;8.98;19.59;12.28;16.65;7591.48;4.71;10.05	13.20;5.47;7.49;2.65;1.64;5.89;4.50;5.47	958.84	5.79	chr15	97326636	97328845	+	NM_001304804	SPATA8	intergenic	51764
chr15:97377901-97378900	162.808	1.5678e-07	3.50123e-07	Up	1000	6.96;8.98;19.59;12.28;16.65;7591.48;4.71;10.05	13.20;5.47;7.49;2.65;1.64;5.89;4.50;5.47	958.84	5.79	chr15	97326636	97328845	+	NM_001304805	SPATA8	intergenic	51764
chr15:97377901-97378900	162.808	1.5678e-07	3.50123e-07	Up	1000	6.96;8.98;19.59;12.28;16.65;7591.48;4.71;10.05	13.20;5.47;7.49;2.65;1.64;5.89;4.50;5.47	958.84	5.79	chr15	97326636	97328845	+	NM_001304806	SPATA8	intergenic	51764
chr15:97377901-97378900	162.808	1.5678e-07	3.50123e-07	Up	1000	6.96;8.98;19.59;12.28;16.65;7591.48;4.71;10.05	13.20;5.47;7.49;2.65;1.64;5.89;4.50;5.47	958.84	5.79	chr15	97326636	97328845	+	NM_173499	SPATA8	intergenic	51764
chr3:38884201-38885200	162.625	1.05449e-07	3.50123e-07	Up	1000	5.80;1.50;3.92;6.82;8.33;4.18;5.89;5544.05	1.65;5.47;2.50;5.30;3.29;1.47;1.50;12.31	697.56	4.19	chr3	38835501	38738836	-	NM_001293306	SCN10A	intergenic	-49199
chr3:38884201-38885200	162.625	1.05449e-07	3.50123e-07	Up	1000	5.80;1.50;3.92;6.82;8.33;4.18;5.89;5544.05	1.65;5.47;2.50;5.30;3.29;1.47;1.50;12.31	697.56	4.19	chr3	38835501	38738836	-	NM_006514	SCN10A	intergenic	-49199
chr3:38884201-38885200	162.625	1.05449e-07	3.50123e-07	Up	1000	5.80;1.50;3.92;6.82;8.33;4.18;5.89;5544.05	1.65;5.47;2.50;5.30;3.29;1.47;1.50;12.31	697.56	4.19	chr3	38835501	38738836	-	NM_001293307	SCN10A	intergenic	-49199
chr9:86763301-86764500	162.588	1.51192e-07	3.50123e-07	Up	1200	5284.21;5.99;3.92;2004.13;6.94;5.57;4.71;6.70	6.60;5.47;5.00;5.30;1.64;0.00;12.01;8.21	915.27	5.53	chr9	86678357	86709494	+	NR_110995	LOC101927575	intergenic	85543
chr4:171725901-171727600	162.081	1.32381e-07	3.50123e-07	Up	1700	11.60;4.49;1.96;6.82;6.94;6384.98;7.07;6.70	6.60;5.47;7.49;3.98;6.57;0.00;6.01;2.74	803.82	4.86	chr4	171664886	171663619	-	NR_134683	LOC100506107	intergenic	-61864
chr2:66773001-66774400	161.731	1.12608e-07	3.50123e-07	Up	1400	2.32;4.49;15.68;1.36;2.78;5824.92;7.07;1.67	11.55;12.77;1.25;3.98;0.00;5.89;0.00;0.00	732.54	4.43	chr2	66801161	66922720	+	NR_110156	LOC100507073	intergenic	-27461
chr20:1279701-1280800	160.851	1.5136e-07	3.50123e-07	Up	1100	5316.70;5.99;9.80;1979.57;4.16;4.18;3.53;10.05	3.30;5.47;5.00;5.30;8.22;10.31;4.50;2.74	916.75	5.6	chr20	1246934	1289971	+	NM_014723	SNPH	intron	33316
chr20:1279701-1280800	160.851	1.5136e-07	3.50123e-07	Up	1100	5316.70;5.99;9.80;1979.57;4.16;4.18;3.53;10.05	3.30;5.47;5.00;5.30;8.22;10.31;4.50;2.74	916.75	5.6	chr20	1246934	1289971	+	NM_001318234	SNPH	intron	33316
chr12:56910901-56911900	160.614	9.34646e-08	3.50123e-07	Up	1000	3.48;4.49;1.96;2.73;2.78;1.39;9.42;4894.17	4.95;0.00;2.50;9.28;1.64;0.00;6.01;5.47	615.05	3.73	chr12	56915608	56989980	+	NM_002898	RBMS2	upstream	-4208
chr17:29768501-29770200	160.109	2.2097e-07	3.74854e-07	Up	1700	6.96;2.99;7.84;16.37;6.94;10603.55;4.71;6.70	9.90;10.95;7.49;2.65;9.86;0.00;3.00;21.89	1332.01	8.22	chr17	29815018	29865236	+	NM_001303542	RAB11FIP4	intergenic	-45668
chr2:72891401-72892400	159.771	8.6349e-08	3.50123e-07	Up	1000	4.64;4.49;5.88;2.73;4.16;5.57;3600.03;1.67	1.65;1.82;3.75;3.98;4.93;2.95;1.50;1.37	453.65	2.74	chr2	73053171	72403112	-	NM_001321730	EXOC6B	intron	161271
chr2:72891401-72892400	159.771	8.6349e-08	3.50123e-07	Up	1000	4.64;4.49;5.88;2.73;4.16;5.57;3600.03;1.67	1.65;1.82;3.75;3.98;4.93;2.95;1.50;1.37	453.65	2.74	chr2	73053171	72403112	-	NM_001321731	EXOC6B	intron	161271
chr2:72891401-72892400	159.771	8.6349e-08	3.50123e-07	Up	1000	4.64;4.49;5.88;2.73;4.16;5.57;3600.03;1.67	1.65;1.82;3.75;3.98;4.93;2.95;1.50;1.37	453.65	2.74	chr2	73053171	72403112	-	NM_001321733	EXOC6B	intron	161271
chr2:72891401-72892400	159.771	8.6349e-08	3.50123e-07	Up	1000	4.64;4.49;5.88;2.73;4.16;5.57;3600.03;1.67	1.65;1.82;3.75;3.98;4.93;2.95;1.50;1.37	453.65	2.74	chr2	73053171	72403112	-	NM_001321734	EXOC6B	intron	161271
chr2:72891401-72892400	159.771	8.6349e-08	3.50123e-07	Up	1000	4.64;4.49;5.88;2.73;4.16;5.57;3600.03;1.67	1.65;1.82;3.75;3.98;4.93;2.95;1.50;1.37	453.65	2.74	chr2	73053171	72403112	-	NM_015189	EXOC6B	intron	161271
chr2:72891401-72892400	159.771	8.6349e-08	3.50123e-07	Up	1000	4.64;4.49;5.88;2.73;4.16;5.57;3600.03;1.67	1.65;1.82;3.75;3.98;4.93;2.95;1.50;1.37	453.65	2.74	chr2	73053171	72403112	-	NR_135773	EXOC6B	intron	161271
chr2:72891401-72892400	159.771	8.6349e-08	3.50123e-07	Up	1000	4.64;4.49;5.88;2.73;4.16;5.57;3600.03;1.67	1.65;1.82;3.75;3.98;4.93;2.95;1.50;1.37	453.65	2.74	chr2	73053171	72403112	-	NR_135774	EXOC6B	intron	161271
chr2:72891401-72892400	159.771	8.6349e-08	3.50123e-07	Up	1000	4.64;4.49;5.88;2.73;4.16;5.57;3600.03;1.67	1.65;1.82;3.75;3.98;4.93;2.95;1.50;1.37	453.65	2.74	chr2	73053171	72403112	-	NM_001321729	EXOC6B	intron	161271
chr19:42317001-42318000	159.707	8.82226e-08	3.50123e-07	Up	1000	3.48;4243.09;13.72;2.73;8.33;2.79;3.53;1.67	3.30;1.82;3.75;2.65;1.64;5.89;1.50;5.47	534.92	3.25	chr19	42300521	42315591	+	NR_102333	CEACAM3	intergenic	16979
chr19:42317001-42318000	159.707	8.82226e-08	3.50123e-07	Up	1000	3.48;4243.09;13.72;2.73;8.33;2.79;3.53;1.67	3.30;1.82;3.75;2.65;1.64;5.89;1.50;5.47	534.92	3.25	chr19	42300521	42315591	+	NM_001815	CEACAM3	intergenic	16979
chr19:42317001-42318000	159.707	8.82226e-08	3.50123e-07	Up	1000	3.48;4243.09;13.72;2.73;8.33;2.79;3.53;1.67	3.30;1.82;3.75;2.65;1.64;5.89;1.50;5.47	534.92	3.25	chr19	42300521	42315591	+	NM_001277163	CEACAM3	intergenic	16979
chr11:109294001-109295000	159.22	6.8156e-08	3.50123e-07	Up	1000	2241.79;2.99;5.88;860.86;2.78;2.79;1.18;1.67	3.30;0.00;1.25;1.33;1.64;2.95;1.50;6.84	389.99	2.35	chr11	109292845	109299893	+	NM_207645	C11orf87	promoter	1655
chr1:96456301-96457700	158.726	1.25713e-07	3.50123e-07	Up	1400	4.64;5909.48;5.88;6.82;1.39;4.18;1.18;8.37	0.00;3.65;9.99;2.65;6.57;0.00;1.50;12.31	742.74	4.58	chr1	96457623	96488436	+	NR_125991	LOC102723661	promoter	-623
chr5:5241401-5242400	157.25	1.35103e-07	3.50123e-07	Up	1000	2.32;2.99;3.92;2.73;2.78;2.79;5355.89;10.05	3.30;0.00;5.00;7.96;3.29;2.95;0.00;10.95	672.93	4.18	chr5	5140442	5320415	+	NM_139056	ADAMTS16	intron	101458
chr5:5241401-5242400	157.25	1.35103e-07	3.50123e-07	Up	1000	2.32;2.99;3.92;2.73;2.78;2.79;5355.89;10.05	3.30;0.00;5.00;7.96;3.29;2.95;0.00;10.95	672.93	4.18	chr5	5140442	5320415	+	NR_136935	ADAMTS16	intron	101458
chr10:1002501-1003500	156.828	1.42724e-07	3.50123e-07	Up	1000	6.96;4.49;3.92;8.19;6391.37;2.79;3.53;1.67	6.60;5.47;6.24;5.30;0.00;1.47;0.00;15.05	802.86	5.02	chr10	978965	988683	+	NR_120629	LOC101927762	intergenic	24035
chr16:12813101-12814600	155.738	1.71628e-07	3.50123e-07	Up	1500	9.28;5.99;13.72;16.37;6.94;7824.14;11.78;10.05	8.25;3.65;9.99;2.65;4.93;8.84;7.51;4.10	987.28	6.24	chr16	12814177	12814228	+	NR_039869	MIR4718	promoter	-327
chr4:186008301-186009300	155.387	6.82474e-08	3.50123e-07	Up	1000	2150.12;2.99;1.96;815.84;2.78;1.39;5.89;1.67	3.30;1.82;6.24;0.00;0.00;2.95;0.00;4.10	372.83	2.3	chr4	186064416	186071538	+	NM_001151	SLC25A4	intergenic	-55616
chr7:85983901-85985200	154.291	6.85268e-08	3.50123e-07	Up	1300	1.16;5.99;7.84;2.73;2984.77;2.79;2.36;3.35	3.30;0.00;2.50;2.65;1.64;4.42;1.50;2.74	376.37	2.34	chr7	86273229	86494192	+	NM_000840	GRM3	intergenic	-288679
chr9:116610601-116612000	154.179	5.85189e-08	3.50123e-07	Up	1400	1.16;2.99;1.96;2.73;2.78;2535.60;3.53;1.67	4.95;0.00;3.75;1.33;0.00;0.00;3.00;2.74	319.05	1.97	chr9	116638561	116818875	+	NM_001318041	ZNF618	intergenic	-27261
chr9:116610601-116612000	154.179	5.85189e-08	3.50123e-07	Up	1400	1.16;2.99;1.96;2.73;2.78;2535.60;3.53;1.67	4.95;0.00;3.75;1.33;0.00;0.00;3.00;2.74	319.05	1.97	chr9	116638561	116818875	+	NM_133374	ZNF618	intergenic	-27261
chr9:116610601-116612000	154.179	5.85189e-08	3.50123e-07	Up	1400	1.16;2.99;1.96;2.73;2.78;2535.60;3.53;1.67	4.95;0.00;3.75;1.33;0.00;0.00;3.00;2.74	319.05	1.97	chr9	116638561	116818875	+	NM_001318042	ZNF618	intergenic	-27261
chr9:116610601-116612000	154.179	5.85189e-08	3.50123e-07	Up	1400	1.16;2.99;1.96;2.73;2.78;2535.60;3.53;1.67	4.95;0.00;3.75;1.33;0.00;0.00;3.00;2.74	319.05	1.97	chr9	116638561	116818875	+	NM_001318040	ZNF618	intergenic	-27261
chr10:36966601-36968000	153.765	1.52021e-07	3.50123e-07	Up	1400	6.96;8.98;9.80;1.36;5.55;7169.35;2.36;3.35	23.11;3.65;5.00;1.33;3.29;1.47;0.00;8.21	900.96	5.76	chr10	37414784	37521495	+	NM_052997	ANKRD30A	intergenic	-447484
chr16:88149301-88150800	153.659	9.3489e-08	3.50123e-07	Up	1500	4.64;4.49;3.92;6.82;1.39;4.18;9.42;4721.65	0.00;3.65;2.50;10.61;3.29;4.42;3.00;2.74	594.56	3.77	chr16	88134591	88133014	-	NR_120310	LOC400553	upstream	-15459
chr5:16221001-16222200	152.873	7.79135e-08	3.50123e-07	Up	1200	2500.54;5.99;5.88;946.81;2.78;1.39;2.36;6.70	6.60;1.82;5.00;3.98;1.64;0.00;1.50;1.37	434.06	2.74	chr5	16179897	16067473	-	NM_001102562	MARCH11	intergenic	-41703
chr16:70636901-70637900	152.833	1.16197e-07	3.50123e-07	Up	1000	2.32;5.99;3.92;13.64;5.55;5.57;7.07;5738.34	0.00;3.65;7.49;7.96;3.29;2.95;9.01;2.74	722.8	4.63	chr16	70657894	70694585	+	NM_001172772	IL34	intergenic	-20494
chr1:202591201-202592200	152.714	6.82058e-08	3.50123e-07	Up	1000	2121.11;4.49;1.96;800.83;5.55;5.57;2.36;1.67	0.00;1.82;3.75;3.98;1.64;4.42;1.50;1.37	367.94	2.31	chr1	202612581	202559724	-	NM_001136504	SYT2	intron	20881
chr14:71843101-71844500	152.606	1.32387e-07	3.50123e-07	Up	1400	3.48;5.99;3.92;8.19;1.39;6049.22;3.53;3.35	16.50;1.82;6.24;3.98;1.64;2.95;4.50;1.37	759.88	4.88	chr14	71865053	71865124	+	NR_001276	SNORD56B	intergenic	-21253
chr18:995101-996100	152.427	1.32336e-07	3.50123e-07	Up	1000	6.96;7.49;3.92;2.73;5.55;6322.29;10.60;5.02	9.90;7.30;0.00;2.65;1.64;1.47;18.02;0.00	795.57	5.12	chr18	905196	912173	+	NM_001117	ADCYAP1	intergenic	90404
chr3:141718101-141719500	151.89	7.22104e-08	3.50123e-07	Up	1400	4.64;1.50;1.96;1.36;2.78;1.39;5.89;3612.84	4.95;3.65;3.75;5.30;0.00;0.00;0.00;5.47	454.05	2.89	chr3	141719229	141663269	-	NM_001178140	TFDP2	promoter	429
chr5:2534401-2535700	151.662	1.07049e-07	3.50123e-07	Up	1300	6.96;7.49;6246.88;2.73;4.16;2.79;4.71;8.37	1.65;1.82;3.75;3.98;0.00;10.31;0.00;19.16	785.51	5.08	chr5	2751769	2746278	-	NM_001134222	IRX2	intergenic	216719
chr5:2534401-2535700	151.662	1.07049e-07	3.50123e-07	Up	1300	6.96;7.49;6246.88;2.73;4.16;2.79;4.71;8.37	1.65;1.82;3.75;3.98;0.00;10.31;0.00;19.16	785.51	5.08	chr5	2751769	2746278	-	NM_033267	IRX2	intergenic	216719
chr11:94268301-94269300	151.218	9.74936e-08	3.50123e-07	Up	1000	4.64;4433.23;21.55;1.36;6.94;4.18;7.07;8.37	6.60;3.65;9.99;2.65;3.29;0.00;0.00;2.74	560.92	3.61	chr11	94277016	94283064	+	NM_002033	FUT4	upstream	-8216
chr7:138138201-138139600	150.879	5.0743e-08	3.50123e-07	Up	1400	3.48;2453.92;19.59;4.09;4.16;2.79;4.71;5.02	9.90;1.82;1.25;1.33;0.00;1.47;0.00;0.00	312.22	1.97	chr7	138145078	138270332	+	NM_003852	TRIM24	upstream	-6178
chr7:138138201-138139600	150.879	5.0743e-08	3.50123e-07	Up	1400	3.48;2453.92;19.59;4.09;4.16;2.79;4.71;5.02	9.90;1.82;1.25;1.33;0.00;1.47;0.00;0.00	312.22	1.97	chr7	138145078	138270332	+	NM_015905	TRIM24	upstream	-6178
chr5:34130401-34131600	150.519	7.64503e-08	3.50123e-07	Up	1200	4.64;2.99;5.88;2.73;2.78;4.18;3.53;3753.54	3.30;1.82;6.24;5.30;4.93;0.00;0.00;2.74	472.53	3.04	chr5	34124633	33987090	-	NR_037951	C1QTNF3-AMACR	upstream	-6367
chrX:100697601-100698600	148.812	1.02269e-07	3.50123e-07	Up	1000	4.64;4907.85;7.84;2.73;1.39;5.57;4.71;5.02	6.60;7.30;3.75;5.30;6.57;1.47;0.00;1.37	617.47	4.05	chrX	100673250	100790975	+	NR_028407	ARMCX4	intron	24850
chr17:45832001-45833100	148.505	5.09547e-08	3.50123e-07	Up	1100	3.48;2.99;1.96;4.09;4.16;2.79;2.36;2472.21	3.30;1.82;3.75;0.00;0.00;4.42;0.00;2.74	311.76	2	chr17	45810609	45823485	+	NM_013351	TBX21	intergenic	21941
chr9:95381501-95383100	148.058	1.02802e-07	3.50123e-07	Up	1600	4.64;1.50;5.88;1.36;6.94;4651.86;2.36;3.35	11.55;3.65;2.50;0.00;3.29;1.47;1.50;6.84	584.73	3.85	chr9	95380331	95382817	+	NR_036505	LOC100128361	promoter	1969
chr5:125949001-125950100	147.584	1.5814e-07	3.50123e-07	Up	1100	4.64;2.99;11.76;2.73;22.20;8.36;7.07;7684.62	3.30;3.65;7.49;15.91;6.57;11.78;3.00;0.00	968.05	6.46	chr5	125936606	125962944	+	NM_032177	PHAX	intron	12944
chr8:67557201-67558200	147.476	1.9195e-07	3.54642e-07	Up	1000	9.28;8.98;7.84;2.73;8471.41;11.15;9.42;8.37	6.60;9.12;7.49;9.28;9.86;2.95;9.01;2.74	1066.15	7.13	chr8	67579452	67542487	-	NM_025054	VCPIP1	intron	21752
chr10:65299801-65301500	147.298	7.22735e-08	3.50123e-07	Up	1700	10.44;5.99;3.92;8.19;5.55;5.57;2.36;3480.52	9.90;0.00;2.50;7.96;0.00;0.00;0.00;2.74	440.32	2.89	chr10	65281835	64926980	-	NM_001322258	JMJD1C	upstream	-18815
chr10:65299801-65301500	147.298	7.22735e-08	3.50123e-07	Up	1700	10.44;5.99;3.92;8.19;5.55;5.57;2.36;3480.52	9.90;0.00;2.50;7.96;0.00;0.00;0.00;2.74	440.32	2.89	chr10	65281835	64926980	-	NM_001318154	JMJD1C	upstream	-18815
chr1:235115901-235117000	144.089	1.24467e-07	3.50123e-07	Up	1100	13.92;11.98;3.92;16.37;4.16;5.57;7.07;5791.94	9.90;0.00;12.49;5.30;4.93;2.95;1.50;2.74	731.87	4.98	chr1	235099746	235093089	-	NR_125945	LOC101927851	upstream	-16704
chr4:124956601-124958500	143.521	1.11616e-07	3.50123e-07	Up	1900	2.32;4855.44;7.84;5.46;5.55;9.75;2.36;1.67	1.65;5.47;6.24;3.98;3.29;4.42;0.00;8.21	611.3	4.16	chr4	124695418	124786730	+	NR_027106	LINC01091	intergenic	262132
chr1:32934101-32935200	143.237	9.75881e-08	3.50123e-07	Up	1100	1.16;4373.34;3.92;1.36;5.55;5.57;3.53;5.02	3.30;1.82;2.50;2.65;6.57;1.47;7.51;4.10	549.93	3.74	chr1	32930657	32953459	+	NM_001145720	ZBTB8B	intron	3993
chr2:73338901-73340300	143.109	9.78246e-08	3.50123e-07	Up	1400	8.12;2.99;5.88;5.46;8.33;5.57;2.36;4368.24	3.30;0.00;9.99;7.96;3.29;0.00;0.00;5.47	550.87	3.75	chr2	73340146	73300509	-	NM_015470	RAB11FIP5	promoter	546
chr15:73797801-73799000	142.225	2.2962e-07	3.80137e-07	Up	1200	7027.05;5.99;7.84;2624.88;5.55;5.57;4.71;11.72	3.30;0.00;5.00;7.96;13.15;0.00;27.03;10.95	1211.66	8.42	chr15	73735498	73852353	+	NM_001042367	REC114	intron	62902
chr2:12464201-12465600	142.181	2.83258e-07	4.36658e-07	Up	1400	12.76;14.97;7561.70;25.92;18.04;20.90;11.78;7222.34	8.25;20.07;16.23;25.19;9.86;8.84;4.50;10.95	1861.05	12.99	chr2	12339255	12339327	+	NR_037452	MIR3681	intergenic	125645
chr9:138653601-138655000	141.415	1.56265e-07	3.50123e-07	Up	1400	4656.46;10.48;5.88;1729.91;2.78;4.18;7.07;8.37	0.00;3.65;9.99;1.33;4.93;4.42;13.51;6.84	803.14	5.58	chr9	138594030	138684993	+	NM_001272003	KCNT1	intron	60270
chr9:138653601-138655000	141.415	1.56265e-07	3.50123e-07	Up	1400	4656.46;10.48;5.88;1729.91;2.78;4.18;7.07;8.37	0.00;3.65;9.99;1.33;4.93;4.42;13.51;6.84	803.14	5.58	chr9	138594030	138684993	+	NM_020822	KCNT1	intron	60270
chr7:145976701-145977900	141.33	1.06209e-07	3.50123e-07	Up	1200	4.64;4.49;13.72;13.64;9.71;4.18;4.71;5088.47	8.25;3.65;6.24;6.63;4.93;0.00;4.50;1.37	642.95	4.45	chr7	145813452	148118088	+	NM_014141	CNTNAP2	intron	163848
chr8:26540701-26542500	140.723	9.2894e-08	3.50123e-07	Up	1800	4.64;4078.39;5.88;1.36;4.16;4.18;4.71;5.02	1.65;7.30;2.50;2.65;1.64;1.47;3.00;8.21	513.54	3.55	chr8	26435920	26515693	+	NM_001244604	DPYSL2	intergenic	105680
chr8:24247601-24249000	140.48	7.64959e-08	3.50123e-07	Up	1400	4.64;7.49;5.88;2.73;1.39;2.79;2.36;3388.40	0.00;3.65;5.00;5.30;0.00;0.00;0.00;9.58	426.96	2.94	chr8	24241797	24263526	+	NM_014479	ADAMDEC1	intron	6503
chr8:24247601-24249000	140.48	7.64959e-08	3.50123e-07	Up	1400	4.64;7.49;5.88;2.73;1.39;2.79;2.36;3388.40	0.00;3.65;5.00;5.30;0.00;0.00;0.00;9.58	426.96	2.94	chr8	24241797	24263526	+	NM_001145272	ADAMDEC1	intron	6503
chr8:24247601-24249000	140.48	7.64959e-08	3.50123e-07	Up	1400	4.64;7.49;5.88;2.73;1.39;2.79;2.36;3388.40	0.00;3.65;5.00;5.30;0.00;0.00;0.00;9.58	426.96	2.94	chr8	24241797	24263526	+	NM_001145271	ADAMDEC1	intron	6503
chr11:80394801-80396000	140.224	1.4896e-07	3.50123e-07	Up	1200	11.60;5.99;11.76;13.64;11.10;11.15;7.07;6579.16	6.60;0.00;5.00;15.91;0.00;0.00;0.00;19.16	831.43	5.83	chr11	80473846	80462243	-	NR_120570	LOC101928944	intergenic	78446
chr12:34466701-34467800	139.814	3.28901e-07	4.89064e-07	Up	1100	9.28;8.98;31.35;23.19;8.33;13961.14;9.42;18.42	33.01;7.30;14.99;5.30;3.29;2.95;33.04;0.00	1758.76	12.48	chr12	34175215	34181236	+	NM_032834	ALG10	intergenic	292035
chrX:99526001-99527200	138.76	1.01943e-07	3.50123e-07	Up	1200	2.32;2.99;3.92;5.46;5.55;4.18;1.18;4780.28	3.30;5.47;2.50;10.61;1.64;2.95;6.01;1.37	600.73	4.23	chrX	99665271	99546641	-	NM_001184880	PCDH19	intergenic	138671
chrX:99526001-99527200	138.76	1.01943e-07	3.50123e-07	Up	1200	2.32;2.99;3.92;5.46;5.55;4.18;1.18;4780.28	3.30;5.47;2.50;10.61;1.64;2.95;6.01;1.37	600.73	4.23	chrX	99665271	99546641	-	NM_020766	PCDH19	intergenic	138671
chrX:99526001-99527200	138.76	1.01943e-07	3.50123e-07	Up	1200	2.32;2.99;3.92;5.46;5.55;4.18;1.18;4780.28	3.30;5.47;2.50;10.61;1.64;2.95;6.01;1.37	600.73	4.23	chrX	99665271	99546641	-	NM_001105243	PCDH19	intergenic	138671
chr3:132141401-132142500	138.677	2.01289e-07	3.57145e-07	Up	1100	4.64;1.50;3.92;2.73;11.10;8465.01;9.42;10.05	6.60;10.95;5.00;5.30;0.00;14.73;18.02;0.00	1063.55	7.57	chr3	132136552	132257876	+	NM_015268	DNAJC13	intron	5398
chr15:44415501-44417300	138.625	1.87072e-07	3.54642e-07	Up	1800	6.96;7.49;7.84;8.19;7430.69;6.97;11.78;5.02	6.60;9.12;13.74;5.30;1.64;2.95;1.50;12.31	935.62	6.65	chr15	44486644	44162958	-	NM_001286490	FRMD5	intron	70244
chr4:78544801-78546000	138.415	5.54797e-08	3.50123e-07	Up	1200	3.48;2506.33;3.92;2.73;2.78;6.97;7.07;1.67	4.95;5.47;0.00;3.98;1.64;1.47;0.00;0.00	316.87	2.19	chr4	78432906	78532988	+	NM_006419	CXCL13	intergenic	112494
chr13:49091201-49093200	137.888	1.64099e-07	3.50123e-07	Up	2000	11.60;8.98;11.76;10.91;11.10;5.57;9.42;7684.62	0.00;14.59;7.49;13.26;9.86;5.89;3.00;1.37	969.25	6.93	chr13	49107392	49063098	-	NM_001286830	RCBTB2	intron	15192
chr13:49091201-49093200	137.888	1.64099e-07	3.50123e-07	Up	2000	11.60;8.98;11.76;10.91;11.10;5.57;9.42;7684.62	0.00;14.59;7.49;13.26;9.86;5.89;3.00;1.37	969.25	6.93	chr13	49107392	49063098	-	NM_001268	RCBTB2	intron	15192
chr13:49091201-49093200	137.888	1.64099e-07	3.50123e-07	Up	2000	11.60;8.98;11.76;10.91;11.10;5.57;9.42;7684.62	0.00;14.59;7.49;13.26;9.86;5.89;3.00;1.37	969.25	6.93	chr13	49107392	49063098	-	NM_001286832	RCBTB2	intron	15192
chr13:49091201-49093200	137.888	1.64099e-07	3.50123e-07	Up	2000	11.60;8.98;11.76;10.91;11.10;5.57;9.42;7684.62	0.00;14.59;7.49;13.26;9.86;5.89;3.00;1.37	969.25	6.93	chr13	49107392	49063098	-	NM_001286831	RCBTB2	intron	15192
chr13:92699901-92701000	137.836	1.11592e-07	3.50123e-07	Up	1100	9.28;5005.16;9.80;6.82;8.33;1.39;7.07;1.67	1.65;9.12;5.00;1.33;11.50;1.47;3.00;2.74	631.19	4.48	chr13	93004460	92992046	-	NR_120382	GPC5-AS2	intergenic	304010
chrX:107414601-107415600	137.577	1.22537e-07	3.50123e-07	Up	1000	6.96;2.99;1.96;2.73;2.78;5047.52;4.71;3.35	6.60;1.82;3.75;1.33;4.93;0.00;13.51;4.10	634.13	4.51	chrX	107334896	107397901	+	NM_001321287	ATG4A	intergenic	80204
chrX:107414601-107415600	137.577	1.22537e-07	3.50123e-07	Up	1000	6.96;2.99;1.96;2.73;2.78;5047.52;4.71;3.35	6.60;1.82;3.75;1.33;4.93;0.00;13.51;4.10	634.13	4.51	chrX	107334896	107397901	+	NM_001321289	ATG4A	intergenic	80204
chrX:107414601-107415600	137.577	1.22537e-07	3.50123e-07	Up	1000	6.96;2.99;1.96;2.73;2.78;5047.52;4.71;3.35	6.60;1.82;3.75;1.33;4.93;0.00;13.51;4.10	634.13	4.51	chrX	107334896	107397901	+	NM_001321290	ATG4A	intergenic	80204
chrX:107414601-107415600	137.577	1.22537e-07	3.50123e-07	Up	1000	6.96;2.99;1.96;2.73;2.78;5047.52;4.71;3.35	6.60;1.82;3.75;1.33;4.93;0.00;13.51;4.10	634.13	4.51	chrX	107334896	107397901	+	NM_001321288	ATG4A	intergenic	80204
chrX:107414601-107415600	137.577	1.22537e-07	3.50123e-07	Up	1000	6.96;2.99;1.96;2.73;2.78;5047.52;4.71;3.35	6.60;1.82;3.75;1.33;4.93;0.00;13.51;4.10	634.13	4.51	chrX	107334896	107397901	+	NM_178271	ATG4A	intergenic	80204
chrX:107414601-107415600	137.577	1.22537e-07	3.50123e-07	Up	1000	6.96;2.99;1.96;2.73;2.78;5047.52;4.71;3.35	6.60;1.82;3.75;1.33;4.93;0.00;13.51;4.10	634.13	4.51	chrX	107334896	107397901	+	NM_178270	ATG4A	intergenic	80204
chrX:107414601-107415600	137.577	1.22537e-07	3.50123e-07	Up	1000	6.96;2.99;1.96;2.73;2.78;5047.52;4.71;3.35	6.60;1.82;3.75;1.33;4.93;0.00;13.51;4.10	634.13	4.51	chrX	107334896	107397901	+	NR_135608	ATG4A	intergenic	80204
chrX:107414601-107415600	137.577	1.22537e-07	3.50123e-07	Up	1000	6.96;2.99;1.96;2.73;2.78;5047.52;4.71;3.35	6.60;1.82;3.75;1.33;4.93;0.00;13.51;4.10	634.13	4.51	chrX	107334896	107397901	+	NM_052936	ATG4A	intergenic	80204
chr22:19822901-19824000	137.388	3.3975e-08	3.50123e-07	Up	1100	2.32;1.50;1.96;8.19;2.78;1.39;4.71;1504.10	0.00;1.82;1.25;3.98;3.29;0.00;0.00;0.00	190.87	1.29	chr22	19842371	19833660	-	NM_024627	C22orf29	intergenic	18921
chr9:102608101-102609200	137.289	8.35281e-08	3.50123e-07	Up	1100	3.48;3539.40;3.92;5.46;2.78;2.79;5.89;5.02	0.00;1.82;5.00;1.33;6.57;1.47;9.01;0.00	446.09	3.15	chr9	102584136	102629173	+	NM_173200	NR4A3	intron	24514
chr9:102608101-102609200	137.289	8.35281e-08	3.50123e-07	Up	1100	3.48;3539.40;3.92;5.46;2.78;2.79;5.89;5.02	0.00;1.82;5.00;1.33;6.57;1.47;9.01;0.00	446.09	3.15	chr9	102584136	102629173	+	NM_006981	NR4A3	intron	24514
chr19:34420301-34422000	136.897	1.72515e-07	3.50123e-07	Up	1700	18.57;5.99;15.68;5.46;8.33;11.15;7.07;8031.34	3.30;10.95;11.24;5.30;13.15;2.95;6.01;5.47	1012.94	7.3	chr19	34287750	34306666	+	NM_001129994	KCTD15	intergenic	133400
chr19:34420301-34422000	136.897	1.72515e-07	3.50123e-07	Up	1700	18.57;5.99;15.68;5.46;8.33;11.15;7.07;8031.34	3.30;10.95;11.24;5.30;13.15;2.95;6.01;5.47	1012.94	7.3	chr19	34287750	34306666	+	NM_001129995	KCTD15	intergenic	133400
chr19:34420301-34422000	136.897	1.72515e-07	3.50123e-07	Up	1700	18.57;5.99;15.68;5.46;8.33;11.15;7.07;8031.34	3.30;10.95;11.24;5.30;13.15;2.95;6.01;5.47	1012.94	7.3	chr19	34287750	34306666	+	NM_024076	KCTD15	intergenic	133400
chr14:93439801-93441700	136.878	1.10536e-07	3.50123e-07	Up	1900	6.96;20.96;3.92;4.09;11.10;6.97;2.36;5056.64	0.00;3.65;5.00;5.30;4.93;11.78;4.50;1.37	639.12	4.57	chr14	93389444	93401638	+	NM_001275	CHGA	intergenic	51306
chr14:93439801-93441700	136.878	1.10536e-07	3.50123e-07	Up	1900	6.96;20.96;3.92;4.09;11.10;6.97;2.36;5056.64	0.00;3.65;5.00;5.30;4.93;11.78;4.50;1.37	639.12	4.57	chr14	93389444	93401641	+	NM_001301690	CHGA	intergenic	51306
chr6:166909401-166910400	136.598	8.92165e-08	3.50123e-07	Up	1000	6.96;4.49;7.84;2.73;2.78;2.79;4.71;4130.40	11.55;1.82;3.75;5.30;0.00;5.89;0.00;1.37	520.34	3.71	chr6	166922921	166922841	-	NR_031734	MIR1913	intergenic	13021
chr4:25377801-25378900	135.604	1.30293e-07	3.50123e-07	Up	1100	1890.20;4.49;3.92;336.98;2173.01;8.36;2726.23;5.02	6.60;7.30;8.74;5.30;6.57;10.31;3.00;4.10	893.53	6.49	chr4	25378847	25420120	+	NM_013367	ANAPC4	promoter	-497
chr4:25377801-25378900	135.604	1.30293e-07	3.50123e-07	Up	1100	1890.20;4.49;3.92;336.98;2173.01;8.36;2726.23;5.02	6.60;7.30;8.74;5.30;6.57;10.31;3.00;4.10	893.53	6.49	chr4	25378847	25420120	+	NM_001286756	ANAPC4	promoter	-497
chr8:126429301-126430700	135.268	1.67554e-07	3.50123e-07	Up	1400	18.57;2.99;7.84;5.46;6.94;5.57;4.71;7381.46	6.60;3.65;9.99;15.91;3.29;14.73;0.00;0.00	929.19	6.77	chr8	126442562	126450647	+	NM_025195	TRIB1	upstream	-12562
chr6:90595601-90597000	134.417	1.51385e-07	3.50123e-07	Up	1400	6.96;8.98;5.88;21.83;8.33;6.97;2.36;6927.55	3.30;7.30;5.00;0.00;3.29;8.84;18.02;5.47	873.61	6.4	chr6	90604187	90605819	+	NM_032602	GJA10	upstream	-7887
chr20:35145401-35146500	134.339	2.39219e-07	3.90046e-07	Up	1100	6826.31;5.99;3.92;2581.22;11.10;8.36;2.36;6.70	6.60;7.30;9.99;5.30;3.29;5.89;12.01;19.16	1180.74	8.69	chr20	35169886	35178226	+	NM_006097	MYL9	intergenic	-23936
chr20:35145401-35146500	134.339	2.39219e-07	3.90046e-07	Up	1100	6826.31;5.99;3.92;2581.22;11.10;8.36;2.36;6.70	6.60;7.30;9.99;5.30;3.29;5.89;12.01;19.16	1180.74	8.69	chr20	35169886	35178226	+	NM_181526	MYL9	intergenic	-23936
chr10:513801-514900	134.318	1.2093e-07	3.50123e-07	Up	1100	1.16;4960.25;11.76;1.36;5.55;8.36;2.36;5.02	4.95;1.82;7.49;1.33;4.93;0.00;9.01;6.84	624.48	4.55	chr10	687718	687628	-	NR_049884	MIR5699	intergenic	173368
chr17:44984301-44985800	134.275	2.74032e-07	4.23933e-07	Up	1500	6.96;5.99;11.76;10425.85;11.10;5.57;9.42;6.70	3.30;3.65;14.99;5.30;13.15;0.00;15.02;21.89	1310.42	9.66	chr17	45000482	45014207	+	NM_001012511	GOSR2	upstream	-15432
chr17:44984301-44985800	134.275	2.74032e-07	4.23933e-07	Up	1500	6.96;5.99;11.76;10425.85;11.10;5.57;9.42;6.70	3.30;3.65;14.99;5.30;13.15;0.00;15.02;21.89	1310.42	9.66	chr17	45000482	45019386	+	NM_001321134	GOSR2	upstream	-15432
chr17:44984301-44985800	134.275	2.74032e-07	4.23933e-07	Up	1500	6.96;5.99;11.76;10425.85;11.10;5.57;9.42;6.70	3.30;3.65;14.99;5.30;13.15;0.00;15.02;21.89	1310.42	9.66	chr17	45000482	45019386	+	NM_054022	GOSR2	upstream	-15432
chr17:44984301-44985800	134.275	2.74032e-07	4.23933e-07	Up	1500	6.96;5.99;11.76;10425.85;11.10;5.57;9.42;6.70	3.30;3.65;14.99;5.30;13.15;0.00;15.02;21.89	1310.42	9.66	chr17	45000482	45019386	+	NM_004287	GOSR2	upstream	-15432
chr17:44984301-44985800	134.275	2.74032e-07	4.23933e-07	Up	1500	6.96;5.99;11.76;10425.85;11.10;5.57;9.42;6.70	3.30;3.65;14.99;5.30;13.15;0.00;15.02;21.89	1310.42	9.66	chr17	45000482	45019386	+	NM_001330252	GOSR2	upstream	-15432
chr17:44984301-44985800	134.275	2.74032e-07	4.23933e-07	Up	1500	6.96;5.99;11.76;10425.85;11.10;5.57;9.42;6.70	3.30;3.65;14.99;5.30;13.15;0.00;15.02;21.89	1310.42	9.66	chr17	45000482	45044366	+	NM_001321133	GOSR2	upstream	-15432
chr2:66278101-66279200	134.2	1.06912e-07	3.50123e-07	Up	1100	3.48;4735.67;5.88;4.09;2.78;5.57;3.53;5.02	8.25;9.12;1.25;0.00;4.93;2.95;0.00;8.21	595.75	4.34	chr2	66585460	66585380	-	NR_039938	MIR4778	intergenic	306810
chr7:64532701-64534000	134.128	8.07575e-08	3.50123e-07	Up	1300	9.28;8.98;7.84;5.46;2.78;8.36;2.36;3634.62	6.60;0.00;5.00;0.00;0.00;0.00;15.02;0.00	459.96	3.33	chr7	64498731	64535091	+	NR_033416	CCT6P3	intron	34619
chrX:135300101-135301100	133.208	9.775e-08	3.50123e-07	Up	1000	8.12;2.99;1.96;1.36;9.71;5.57;2.36;4485.49	1.65;7.30;1.25;2.65;1.64;5.89;4.50;8.21	564.7	4.14	chrX	135333738	135295378	-	NM_001173517	MAP7D3	intron	33138
chr2:484401-485900	133.1	1.06585e-07	3.50123e-07	Up	1500	6.96;5.99;7.84;8.19;5.55;5.57;2.36;5078.42	3.30;14.59;5.00;2.65;3.29;8.84;0.00;0.00	640.11	4.71	chr2	558200	562092	+	NR_136168	LOC105373352	intergenic	-73050
chr2:484401-485900	133.1	1.06585e-07	3.50123e-07	Up	1500	6.96;5.99;7.84;8.19;5.55;5.57;2.36;5078.42	3.30;14.59;5.00;2.65;3.29;8.84;0.00;0.00	640.11	4.71	chr2	558200	562092	+	NR_136169	LOC105373352	intergenic	-73050
chr20:1261901-1263500	132.934	1.16317e-07	3.50123e-07	Up	1600	1.16;4812.02;3.92;1.36;1.39;4.18;10.60;3.35	4.95;1.82;2.50;3.98;3.29;16.20;1.50;1.37	604.75	4.45	chr20	1246934	1289971	+	NM_014723	SNPH	intron	15766
chr20:1261901-1263500	132.934	1.16317e-07	3.50123e-07	Up	1600	1.16;4812.02;3.92;1.36;1.39;4.18;10.60;3.35	4.95;1.82;2.50;3.98;3.29;16.20;1.50;1.37	604.75	4.45	chr20	1246934	1289971	+	NM_001318234	SNPH	intron	15766
chr15:25644801-25645800	132.536	5.52218e-08	3.50123e-07	Up	1000	2.32;2.99;5.88;4.09;1.39;6.97;2.36;2348.27	3.30;1.82;5.00;2.65;1.64;0.00;0.00;2.74	296.78	2.14	chr15	25650653	25582395	-	NM_130838	UBE3A	intron	5353
chr20:62829001-62830100	131.159	1.26117e-07	3.50123e-07	Up	1100	13.92;2.99;7.84;2.73;8.33;13.93;4.71;5537.35	6.60;10.95;9.99;5.30;3.29;2.95;0.00;2.74	698.98	5.23	chr20	62795826	62873606	+	NM_004535	MYT1	intron	33724
chr3:172950601-172951600	130.947	7.40664e-08	3.50123e-07	Up	1000	5.80;2.99;3707.37;6.82;1.39;5.57;2.36;6.70	4.95;5.47;5.00;1.33;0.00;1.47;0.00;9.58	467.38	3.47	chr3	172859058	172607146	-	NM_031955	SPATA16	intergenic	-92042
chr7:74095201-74096400	130.777	1.8859e-07	3.54642e-07	Up	1200	9.28;11.98;5.88;8.19;16.65;19.50;11.78;7909.06	6.60;3.65;16.23;7.96;0.00;2.95;12.01;10.95	999.04	7.54	chr7	74071990	74175022	+	NM_032999	GTF2I	intron	23810
chr7:74095201-74096400	130.777	1.8859e-07	3.54642e-07	Up	1200	9.28;11.98;5.88;8.19;16.65;19.50;11.78;7909.06	6.60;3.65;16.23;7.96;0.00;2.95;12.01;10.95	999.04	7.54	chr7	74071990	74175022	+	NM_033001	GTF2I	intron	23810
chr7:74095201-74096400	130.777	1.8859e-07	3.54642e-07	Up	1200	9.28;11.98;5.88;8.19;16.65;19.50;11.78;7909.06	6.60;3.65;16.23;7.96;0.00;2.95;12.01;10.95	999.04	7.54	chr7	74071990	74175022	+	NM_033000	GTF2I	intron	23810
chr7:74095201-74096400	130.777	1.8859e-07	3.54642e-07	Up	1200	9.28;11.98;5.88;8.19;16.65;19.50;11.78;7909.06	6.60;3.65;16.23;7.96;0.00;2.95;12.01;10.95	999.04	7.54	chr7	74071990	74175022	+	NM_001518	GTF2I	intron	23810
chr7:74095201-74096400	130.777	1.8859e-07	3.54642e-07	Up	1200	9.28;11.98;5.88;8.19;16.65;19.50;11.78;7909.06	6.60;3.65;16.23;7.96;0.00;2.95;12.01;10.95	999.04	7.54	chr7	74071990	74175022	+	NM_001163636	GTF2I	intron	23810
chr7:74095201-74096400	130.777	1.8859e-07	3.54642e-07	Up	1200	9.28;11.98;5.88;8.19;16.65;19.50;11.78;7909.06	6.60;3.65;16.23;7.96;0.00;2.95;12.01;10.95	999.04	7.54	chr7	74071990	74131386	+	NM_001280800	GTF2I	intron	23810
chr10:18831401-18832700	130.716	1.02568e-07	3.50123e-07	Up	1300	2.32;4.49;3.92;4.09;4.16;2.79;3463.43;6.70	4.95;3.65;7.49;3.98;1.64;1.47;0.00;2.74	436.49	3.24	chr10	18940566	18834135	-	NM_182543	NSUN6	intergenic	108516
chr4:184340501-184342400	130.452	1.32627e-07	3.50123e-07	Up	1900	6.96;2.99;13.72;12.28;4955.18;4.18;8.24;5.02	4.95;3.65;2.50;7.96;0.00;1.47;7.51;9.58	626.07	4.7	chr4	184365743	184370218	+	NM_017632	CDKN2AIP	intergenic	-24293
chr4:184340501-184342400	130.452	1.32627e-07	3.50123e-07	Up	1900	6.96;2.99;13.72;12.28;4955.18;4.18;8.24;5.02	4.95;3.65;2.50;7.96;0.00;1.47;7.51;9.58	626.07	4.7	chr4	184365743	184370218	+	NM_001317343	CDKN2AIP	intergenic	-24293
chr5:108157701-108159600	129.893	1.20883e-07	3.50123e-07	Up	1900	6.96;4795.56;3.92;4.09;6.94;18.11;11.78;15.07	9.90;5.47;7.49;7.96;1.64;1.47;0.00;2.74	607.8	4.58	chr5	108084627	108178700	+	NM_001308038	FER	intron	74023
chr5:108157701-108159600	129.893	1.20883e-07	3.50123e-07	Up	1900	6.96;4795.56;3.92;4.09;6.94;18.11;11.78;15.07	9.90;5.47;7.49;7.96;1.64;1.47;0.00;2.74	607.8	4.58	chr5	108084627	108532541	+	NM_001308028	FER	intron	74023
chr13:101710201-101711200	129.863	7.64942e-08	3.50123e-07	Up	1000	4.64;2.99;3.92;4.09;2.78;2.79;3.53;3319.73	3.30;3.65;3.75;3.98;3.29;0.00;1.50;5.47	418.06	3.12	chr13	102068813	101706129	-	NM_052867	NALCN	intron	358113
chr2:35443801-35445100	129.509	1.20771e-07	3.50123e-07	Up	1300	10.44;4642.84;17.64;12.28;12.49;18.11;18.84;11.72	1.65;3.65;8.74;6.63;8.22;1.47;0.00;5.47	593.05	4.48	chr2	35696470	35696552	+	NR_039629	MIR548AD	intergenic	-252020
chr13:44930701-44931700	129.441	1.45089e-07	3.50123e-07	Up	1000	11.60;2.99;9.80;8.19;8.33;2.79;3.53;6175.50	3.30;5.47;3.75;9.28;3.29;0.00;3.00;19.16	777.84	5.91	chr13	44947977	44971850	+	NM_001010897	SERP2	upstream	-16777
chr21:42877701-42878900	129.418	7.55818e-08	3.50123e-07	Up	1200	2.32;2.99;1.96;1.36;4.16;2.79;2579.02;3.35	1.65;1.82;2.50;2.65;4.93;1.47;1.50;2.74	324.74	2.41	chr21	42879992	42836477	-	NM_001135099	TMPRSS2	promoter	1692
chr17:38441001-38442400	128.812	1.30676e-07	3.50123e-07	Up	1400	4.64;8.98;3.92;4.09;9.71;4.18;4.71;5266.01	3.30;3.65;8.74;6.63;1.64;0.00;0.00;16.42	663.28	5.05	chr17	38444145	38459413	+	NM_001254	CDC6	upstream	-2445
chr22:50612701-50613800	128.692	6.35412e-08	3.50123e-07	Up	1100	4.64;2.99;3.92;1.36;2547.67;5.57;3.53;3.35	4.95;5.47;2.50;1.33;4.93;0.00;0.00;0.00	321.63	2.4	chr22	50609159	50618724	+	NM_001160300	PANX2	intron	4091
chr22:50612701-50613800	128.692	6.35412e-08	3.50123e-07	Up	1100	4.64;2.99;3.92;1.36;2547.67;5.57;3.53;3.35	4.95;5.47;2.50;1.33;4.93;0.00;0.00;0.00	321.63	2.4	chr22	50609159	50618724	+	NM_052839	PANX2	intron	4091
chr22:50612701-50613800	128.692	6.35412e-08	3.50123e-07	Up	1100	4.64;2.99;3.92;1.36;2547.67;5.57;3.53;3.35	4.95;5.47;2.50;1.33;4.93;0.00;0.00;0.00	321.63	2.4	chr22	50609159	50618724	+	NR_027691	PANX2	intron	4091
chr19:36771701-36772700	128.644	1.16537e-07	3.50123e-07	Up	1000	548.84;1980.81;378.18;227.84;59.67;1713.62;25.91;323.26	3.30;5.47;6.24;3.98;8.22;5.89;1.50;5.47	657.27	5.01	chr19	36802244	36803570	+	NR_029389	LOC100134317	intergenic	-30044
chr2:32375101-32376900	128.247	1.17506e-07	3.50123e-07	Up	1800	1.16;5.99;3.92;8.19;5.55;4449.84;4.71;3.35	4.95;5.47;7.49;1.33;1.64;5.89;6.01;1.37	560.34	4.27	chr2	32390909	32449448	+	NM_001330476	SLC30A6	upstream	-14909
chr2:32375101-32376900	128.247	1.17506e-07	3.50123e-07	Up	1800	1.16;5.99;3.92;8.19;5.55;4449.84;4.71;3.35	4.95;5.47;7.49;1.33;1.64;5.89;6.01;1.37	560.34	4.27	chr2	32390909	32449448	+	NM_001193513	SLC30A6	upstream	-14909
chr2:32375101-32376900	128.247	1.17506e-07	3.50123e-07	Up	1800	1.16;5.99;3.92;8.19;5.55;4449.84;4.71;3.35	4.95;5.47;7.49;1.33;1.64;5.89;6.01;1.37	560.34	4.27	chr2	32390909	32449448	+	NM_001193515	SLC30A6	upstream	-14909
chr2:32375101-32376900	128.247	1.17506e-07	3.50123e-07	Up	1800	1.16;5.99;3.92;8.19;5.55;4449.84;4.71;3.35	4.95;5.47;7.49;1.33;1.64;5.89;6.01;1.37	560.34	4.27	chr2	32390909	32449448	+	NM_001330477	SLC30A6	upstream	-14909
chr2:32375101-32376900	128.247	1.17506e-07	3.50123e-07	Up	1800	1.16;5.99;3.92;8.19;5.55;4449.84;4.71;3.35	4.95;5.47;7.49;1.33;1.64;5.89;6.01;1.37	560.34	4.27	chr2	32390909	32449448	+	NM_001330478	SLC30A6	upstream	-14909
chr2:32375101-32376900	128.247	1.17506e-07	3.50123e-07	Up	1800	1.16;5.99;3.92;8.19;5.55;4449.84;4.71;3.35	4.95;5.47;7.49;1.33;1.64;5.89;6.01;1.37	560.34	4.27	chr2	32390909	32449448	+	NM_001330479	SLC30A6	upstream	-14909
chr2:32375101-32376900	128.247	1.17506e-07	3.50123e-07	Up	1800	1.16;5.99;3.92;8.19;5.55;4449.84;4.71;3.35	4.95;5.47;7.49;1.33;1.64;5.89;6.01;1.37	560.34	4.27	chr2	32390909	32449448	+	NM_017964	SLC30A6	upstream	-14909
chr2:32375101-32376900	128.247	1.17506e-07	3.50123e-07	Up	1800	1.16;5.99;3.92;8.19;5.55;4449.84;4.71;3.35	4.95;5.47;7.49;1.33;1.64;5.89;6.01;1.37	560.34	4.27	chr2	32390909	32449448	+	NM_001193514	SLC30A6	upstream	-14909
chr10:93068801-93069800	128.225	9.34712e-08	3.50123e-07	Up	1000	2.32;1.50;3.92;4.09;6.94;2.79;5.89;4167.25	4.95;7.30;1.25;3.98;3.29;1.47;1.50;8.21	524.34	3.99	chr10	92980358	93044088	+	NM_032373	PCGF5	intergenic	88942
chr10:93068801-93069800	128.225	9.34712e-08	3.50123e-07	Up	1000	2.32;1.50;3.92;4.09;6.94;2.79;5.89;4167.25	4.95;7.30;1.25;3.98;3.29;1.47;1.50;8.21	524.34	3.99	chr10	92980358	92987717	+	NR_046310	PCGF5	intergenic	88942
chr20:3695101-3696500	127.549	1.61909e-07	3.50123e-07	Up	1400	2.32;1.50;3.92;5.46;9.71;6100.77;4.71;3.35	19.80;0.00;3.75;5.30;1.64;0.00;4.50;12.31	766.47	5.91	chr20	3687775	3667616	-	NM_023068	SIGLEC1	upstream	-8025
chr2:113253601-113255200	127.401	1.40712e-07	3.50123e-07	Up	1600	4.64;8.98;11.76;2.73;8.33;4.18;7.07;6178.85	6.60;3.65;6.24;3.98;9.86;0.00;15.02;2.74	778.32	6.01	chr2	113239742	113290222	+	NM_153712	TTL	intron	14658
chr1:52315901-52316900	127.392	1.91766e-07	3.54642e-07	Up	1000	12.76;7.49;7.84;13.64;12.49;3449.53;9.42;4914.27	18.15;7.30;9.99;10.61;4.93;4.42;4.50;5.47	1053.43	8.17	chr1	52302074	52302015	-	NR_031580	MIR761	upstream	-14326
chr14:24360801-24361800	127.328	1.02063e-07	3.50123e-07	Up	1000	9.28;7.49;5.88;4.09;2.78;5.57;9.42;4457.01	6.60;7.30;3.75;5.30;1.64;5.89;0.00;4.10	562.69	4.32	chr14	24422943	24438488	+	NM_001282988	DHRS4	intergenic	-61643
chr14:24360801-24361800	127.328	1.02063e-07	3.50123e-07	Up	1000	9.28;7.49;5.88;4.09;2.78;5.57;9.42;4457.01	6.60;7.30;3.75;5.30;1.64;5.89;0.00;4.10	562.69	4.32	chr14	24422943	24438488	+	NM_001282987	DHRS4	intergenic	-61643
chr14:24360801-24361800	127.328	1.02063e-07	3.50123e-07	Up	1000	9.28;7.49;5.88;4.09;2.78;5.57;9.42;4457.01	6.60;7.30;3.75;5.30;1.64;5.89;0.00;4.10	562.69	4.32	chr14	24422943	24438488	+	NM_001282990	DHRS4	intergenic	-61643
chr14:24360801-24361800	127.328	1.02063e-07	3.50123e-07	Up	1000	9.28;7.49;5.88;4.09;2.78;5.57;9.42;4457.01	6.60;7.30;3.75;5.30;1.64;5.89;0.00;4.10	562.69	4.32	chr14	24422943	24438488	+	NM_001282991	DHRS4	intergenic	-61643
chr14:24360801-24361800	127.328	1.02063e-07	3.50123e-07	Up	1000	9.28;7.49;5.88;4.09;2.78;5.57;9.42;4457.01	6.60;7.30;3.75;5.30;1.64;5.89;0.00;4.10	562.69	4.32	chr14	24422943	24438488	+	NM_001282989	DHRS4	intergenic	-61643
chr14:24360801-24361800	127.328	1.02063e-07	3.50123e-07	Up	1000	9.28;7.49;5.88;4.09;2.78;5.57;9.42;4457.01	6.60;7.30;3.75;5.30;1.64;5.89;0.00;4.10	562.69	4.32	chr14	24422943	24438488	+	NM_021004	DHRS4	intergenic	-61643
chr15:79515201-79516300	127.062	1.06248e-07	3.50123e-07	Up	1100	5.80;8.98;3.92;6.82;4.16;5.57;4.71;4736.73	8.25;7.30;3.75;5.30;4.93;5.89;0.00;1.37	597.09	4.6	chr15	79502129	79502213	+	NR_029705	MIR184	intergenic	13621
chr6:18205601-18206600	127.035	5.39672e-08	3.50123e-07	Up	1000	1.16;1.50;1.96;2.73;4.16;1.39;1712.28;1.67	0.00;1.82;3.75;3.98;3.29;0.00;0.00;0.00	215.86	1.6	chr6	18155618	18224084	+	NM_153042	KDM1B	intron	50482
chr17:48760701-48761700	126.822	1.96233e-07	3.55724e-07	Up	1000	4.64;5.99;15.68;5.46;2.78;7829.72;4.71;3.35	21.46;14.59;2.50;5.30;0.00;14.73;0.00;2.74	984.04	7.66	chr17	48785270	48770550	-	NM_052855	ANKRD40	intergenic	24070
chr5:26787001-26788300	126.469	3.38978e-07	5.01704e-07	Up	1300	16.24;14.97;11.76;31.38;5.55;12814.54;4.71;10.05	23.11;18.24;18.73;5.30;0.00;8.84;12.01;15.05	1613.65	12.66	chr5	27038689	26880708	-	NM_016279	CDH9	intergenic	251039
chr5:1093601-1094700	126.14	1.02138e-07	3.50123e-07	Up	1100	9.28;2.99;3.92;6.82;5.55;5.57;2.36;4130.40	0.00;1.82;6.24;5.30;4.93;1.47;1.50;10.95	520.86	4.03	chr5	1112172	1050488	-	NM_006598	SLC12A7	intron	18022
chr22:26929401-26930700	125.925	8.29556e-08	3.50123e-07	Up	1300	1.16;1.50;7.84;1.36;4.16;3176.47;3.53;6.70	6.60;3.65;2.50;1.33;3.29;5.89;0.00;1.37	400.34	3.08	chr22	26951289	26951177	-	NR_031615	MIR548J	intergenic	21239
chr12:49137901-49139100	125.719	1.20988e-07	3.50123e-07	Up	1200	1.16;4636.85;3.92;4.09;1.39;5.57;1.18;1.67	0.00;9.12;6.24;5.30;0.00;7.36;0.00;8.21	581.98	4.53	chr12	49121217	49159568	+	NR_029448	LINC00935	intron	17283
chr12:49137901-49139100	125.719	1.20988e-07	3.50123e-07	Up	1200	1.16;4636.85;3.92;4.09;1.39;5.57;1.18;1.67	0.00;9.12;6.24;5.30;0.00;7.36;0.00;8.21	581.98	4.53	chr12	49121217	49159569	+	NR_029449	LINC00935	intron	17283
chr7:45138201-45139200	125.503	1.42089e-07	3.50123e-07	Up	1000	3.48;7.49;5.88;6.82;1.39;5472.44;7.07;6.70	9.90;7.30;2.50;5.30;3.29;10.31;4.50;0.00	688.91	5.39	chr7	45144081	45143947	-	NR_002919	SNORA5A	intergenic	5381
chr9:117181201-117182600	125.426	1.76015e-07	3.50123e-07	Up	1400	9.28;8.98;11.76;8.19;8.33;5.57;11.78;7922.46	23.11;10.95;5.00;5.30;9.86;2.95;3.00;2.74	998.29	7.86	chr9	117156685	117098406	-	NM_001317952	AKNA	intergenic	-25215
chr9:117181201-117182600	125.426	1.76015e-07	3.50123e-07	Up	1400	9.28;8.98;11.76;8.19;8.33;5.57;11.78;7922.46	23.11;10.95;5.00;5.30;9.86;2.95;3.00;2.74	998.29	7.86	chr9	117156685	117098406	-	NM_030767	AKNA	intergenic	-25215
chr18:33154601-33155900	125.397	1.02123e-07	3.50123e-07	Up	1300	3.48;3913.70;13.72;4.09;2.78;9.75;5.89;8.37	4.95;3.65;6.24;3.98;4.93;1.47;1.50;4.10	495.22	3.85	chr18	33171700	33171770	+	NR_039771	MIR3975	upstream	-16450
chr1:156810501-156811900	125.144	2.71252e-07	4.21987e-07	Up	1400	2313.73;5.99;7.84;886.78;2.78;8.36;4.71;8212.23	6.60;14.59;2.50;11.93;13.15;11.78;0.00;30.10	1430.3	11.33	chr1	156828712	156810664	-	NM_014215	INSRR	exon	17512
chr11:21194501-21195600	124.815	1.02049e-07	3.50123e-07	Up	1100	10.44;8.98;3.92;12.28;5.55;2.79;4.71;4483.81	11.55;3.65;2.50;3.98;4.93;4.42;4.50;0.00	566.56	4.44	chr11	20691096	21597229	+	NM_001288713	NELL1	intron	503954
chr11:21194501-21195600	124.815	1.02049e-07	3.50123e-07	Up	1100	10.44;8.98;3.92;12.28;5.55;2.79;4.71;4483.81	11.55;3.65;2.50;3.98;4.93;4.42;4.50;0.00	566.56	4.44	chr11	20691096	21597229	+	NM_001288714	NELL1	intron	503954
chr11:21194501-21195600	124.815	1.02049e-07	3.50123e-07	Up	1100	10.44;8.98;3.92;12.28;5.55;2.79;4.71;4483.81	11.55;3.65;2.50;3.98;4.93;4.42;4.50;0.00	566.56	4.44	chr11	20691096	21597229	+	NM_006157	NELL1	intron	503954
chr11:21194501-21195600	124.815	1.02049e-07	3.50123e-07	Up	1100	10.44;8.98;3.92;12.28;5.55;2.79;4.71;4483.81	11.55;3.65;2.50;3.98;4.93;4.42;4.50;0.00	566.56	4.44	chr11	20691096	21597229	+	NM_201551	NELL1	intron	503954
chr3:9487201-9488200	124.468	6.01193e-08	3.50123e-07	Up	1000	1.16;2175.44;3.92;1.36;1.39;1.39;3.53;1.67	1.65;1.82;2.50;6.63;0.00;1.47;0.00;2.74	273.73	2.1	chr3	9439383	9519838	+	NM_001080517	SETD5	intron	48317
chr3:9487201-9488200	124.468	6.01193e-08	3.50123e-07	Up	1000	1.16;2175.44;3.92;1.36;1.39;1.39;3.53;1.67	1.65;1.82;2.50;6.63;0.00;1.47;0.00;2.74	273.73	2.1	chr3	9439383	9519838	+	NM_001292043	SETD5	intron	48317
chr1:174850201-174851400	124.434	8.07946e-08	3.50123e-07	Up	1200	2.32;2.99;1.96;2.73;6.94;4.18;3.53;3279.53	8.25;1.82;6.24;5.30;0.00;0.00;0.00;4.10	413.02	3.22	chr1	174844655	174927327	+	NM_001035230	RABGAP1L	intron	6145
chr15:50990801-50992700	124.236	1.75418e-07	3.50123e-07	Up	1900	23.21;11.98;15.68;21.83;18.04;27.86;7.07;7317.81	13.20;3.65;7.49;15.91;13.15;0.00;3.00;2.74	930.43	7.39	chr15	50979012	50849355	-	NM_001301212	TRPM7	upstream	-12738
chr15:50990801-50992700	124.236	1.75418e-07	3.50123e-07	Up	1900	23.21;11.98;15.68;21.83;18.04;27.86;7.07;7317.81	13.20;3.65;7.49;15.91;13.15;0.00;3.00;2.74	930.43	7.39	chr15	50979012	50849355	-	NM_017672	TRPM7	upstream	-12738
chr9:123690701-123691900	124.079	2.33245e-07	3.8343e-07	Up	1200	4.64;9132.97;19.59;19.10;8.33;8.36;9.42;8.37	3.30;10.95;12.49;7.96;14.79;2.95;21.02;0.00	1151.35	9.18	chr9	123691451	123664670	-	NM_001190945	TRAF1	promoter	151
chr14:21287901-21289700	123.775	1.30249e-07	3.50123e-07	Up	1800	6.96;4783.58;15.68;5.46;5.55;5.57;3.53;5.02	0.00;3.65;7.49;6.63;6.57;2.95;0.00;10.95	603.92	4.78	chr14	21271036	21269514	-	NM_002933	RNASE1	upstream	-17764
chr14:21287901-21289700	123.775	1.30249e-07	3.50123e-07	Up	1800	6.96;4783.58;15.68;5.46;5.55;5.57;3.53;5.02	0.00;3.65;7.49;6.63;6.57;2.95;0.00;10.95	603.92	4.78	chr14	21271036	21269514	-	NM_198234	RNASE1	upstream	-17764
chr14:21287901-21289700	123.775	1.30249e-07	3.50123e-07	Up	1800	6.96;4783.58;15.68;5.46;5.55;5.57;3.53;5.02	0.00;3.65;7.49;6.63;6.57;2.95;0.00;10.95	603.92	4.78	chr14	21271036	21269514	-	NM_198235	RNASE1	upstream	-17764
chr19:2942001-2943900	123.43	1.22394e-07	3.50123e-07	Up	1900	2.32;2.99;3.92;6.82;8.33;4558.51;1.18;6.70	9.90;5.47;0.00;3.98;1.64;4.42;0.00;10.95	573.85	4.55	chr19	2944969	2933215	-	NM_021217	ZNF77	intron	2019
chr16:56706401-56708000	123.181	1.06931e-07	3.50123e-07	Up	1600	3.48;4055.94;1.96;8.19;1.39;2.79;3.53;1.67	6.60;1.82;5.00;5.30;6.57;2.95;0.00;4.10	509.87	4.04	chr16	56710027	56711789	+	NR_003669	MT1IP	upstream	-2827
chr16:56706401-56708000	123.181	1.06931e-07	3.50123e-07	Up	1600	3.48;4055.94;1.96;8.19;1.39;2.79;3.53;1.67	6.60;1.82;5.00;5.30;6.57;2.95;0.00;4.10	509.87	4.04	chr16	56710027	56711789	+	NR_104046	MT1IP	upstream	-2827
chr16:56706401-56708000	123.181	1.06931e-07	3.50123e-07	Up	1600	3.48;4055.94;1.96;8.19;1.39;2.79;3.53;1.67	6.60;1.82;5.00;5.30;6.57;2.95;0.00;4.10	509.87	4.04	chr16	56710027	56711789	+	NR_104045	MT1IP	upstream	-2827
chr3:43544701-43545900	122.94	1.90094e-07	3.54642e-07	Up	1200	11.60;8.98;7.84;9.55;5.55;2.79;11.78;8301.00	6.60;21.89;7.49;3.98;6.57;5.89;12.01;2.74	1044.89	8.4	chr3	43663560	43407817	-	NM_018075	ANO10	intron	118260
chr3:43544701-43545900	122.94	1.90094e-07	3.54642e-07	Up	1200	11.60;8.98;7.84;9.55;5.55;2.79;11.78;8301.00	6.60;21.89;7.49;3.98;6.57;5.89;12.01;2.74	1044.89	8.4	chr3	43663560	43407817	-	NM_001204833	ANO10	intron	118260
chr3:43544701-43545900	122.94	1.90094e-07	3.54642e-07	Up	1200	11.60;8.98;7.84;9.55;5.55;2.79;11.78;8301.00	6.60;21.89;7.49;3.98;6.57;5.89;12.01;2.74	1044.89	8.4	chr3	43663560	43407817	-	NM_001204831	ANO10	intron	118260
chr3:43544701-43545900	122.94	1.90094e-07	3.54642e-07	Up	1200	11.60;8.98;7.84;9.55;5.55;2.79;11.78;8301.00	6.60;21.89;7.49;3.98;6.57;5.89;12.01;2.74	1044.89	8.4	chr3	43663560	43407817	-	NM_001204832	ANO10	intron	118260
chr3:43544701-43545900	122.94	1.90094e-07	3.54642e-07	Up	1200	11.60;8.98;7.84;9.55;5.55;2.79;11.78;8301.00	6.60;21.89;7.49;3.98;6.57;5.89;12.01;2.74	1044.89	8.4	chr3	43663560	43407817	-	NM_001204834	ANO10	intron	118260
chr13:29312601-29313800	122.796	1.56762e-07	3.50123e-07	Up	1200	4.64;4.49;11.76;6.82;13.88;5858.36;4.71;8.37	18.15;5.47;6.24;0.00;4.93;1.47;1.50;9.58	739.13	5.92	chr13	29293150	29274217	-	NM_181785	SLC46A3	intergenic	-20050
chr13:29312601-29313800	122.796	1.56762e-07	3.50123e-07	Up	1200	4.64;4.49;11.76;6.82;13.88;5858.36;4.71;8.37	18.15;5.47;6.24;0.00;4.93;1.47;1.50;9.58	739.13	5.92	chr13	29293150	29274217	-	NM_001135919	SLC46A3	intergenic	-20050
chr4:52872601-52873600	122.432	9.69557e-08	3.50123e-07	Up	1000	5.80;4.49;5.88;2.73;8.33;2.79;3246.74;13.40	6.60;3.65;5.00;1.33;6.57;1.47;1.50;0.00	411.27	3.26	chr4	52883786	52859807	-	NM_001024611	LRRC66	intron	10686
chr1:80412701-80413800	121.474	7.41158e-08	3.50123e-07	Up	1100	1.16;2757.86;1.96;8.19;8.33;5.57;3.53;1.67	1.65;5.47;3.75;3.98;1.64;2.95;0.00;2.74	348.53	2.77	chr1	81001439	81112473	+	NR_125940	LOC101927412	intergenic	-588189
chr1:80412701-80413800	121.474	7.41158e-08	3.50123e-07	Up	1100	1.16;2757.86;1.96;8.19;8.33;5.57;3.53;1.67	1.65;5.47;3.75;3.98;1.64;2.95;0.00;2.74	348.53	2.77	chr1	81001439	81112473	+	NR_125941	LOC101927412	intergenic	-588189
chr8:108572401-108573400	121.432	9.7776e-08	3.50123e-07	Up	1000	3.48;1.50;3.92;4.09;1.39;4.18;2.36;3961.23	3.30;1.82;2.50;6.63;1.64;13.25;1.50;1.37	497.77	4	chr8	108510283	108261709	-	NM_001146	ANGPT1	intergenic	-62617
chr8:108572401-108573400	121.432	9.7776e-08	3.50123e-07	Up	1000	3.48;1.50;3.92;4.09;1.39;4.18;2.36;3961.23	3.30;1.82;2.50;6.63;1.64;13.25;1.50;1.37	497.77	4	chr8	108510283	108261709	-	NM_001199859	ANGPT1	intergenic	-62617
chr11:94209001-94210200	121.412	1.42125e-07	3.50123e-07	Up	1200	3.48;7.49;3.92;5.46;2.78;5323.37;1.18;3.35	16.50;3.65;1.25;0.00;1.64;5.89;7.51;6.84	668.88	5.41	chr11	94199746	94199660	-	NR_031630	MIR548L	upstream	-9854
chr5:110048601-110049700	121.193	1.02097e-07	3.50123e-07	Up	1100	2508.67;2.99;5.88;974.10;5.55;5.57;1.18;5.02	0.00;3.65;1.25;2.65;0.00;1.47;0.00;19.16	438.62	3.52	chr5	110062450	109755197	-	NM_001039763	TMEM232	intron	13300
chr3:183291101-183292300	120.574	1.91281e-07	3.54642e-07	Up	1200	6.96;6861.70;3.92;5.46;11.10;2.79;7.07;6.70	9.90;7.30;22.48;5.30;3.29;0.00;0.00;8.21	863.21	7.06	chr3	183273499	183205318	-	NM_130446	KLHL6	upstream	-18201
chr7:217001-218500	120.553	9.35098e-08	3.50123e-07	Up	1500	2.32;8.98;7.84;8.19;2.78;5.57;7.07;3900.93	9.90;9.12;7.49;2.65;0.00;0.00;0.00;2.74	492.96	3.99	chr7	192968	300740	+	NM_020223	FAM20C	intron	24782
chr7:101891501-101892600	120.366	1.61747e-07	3.50123e-07	Up	1100	4.64;7.49;7.84;4.09;8.33;6042.26;3.53;6.70	14.85;7.30;1.25;1.33;1.64;10.31;9.01;4.10	760.61	6.22	chr7	101928352	101962178	+	NM_020979	SH2B2	intergenic	-36302
chr8:59879401-59880400	120.365	2.02589e-07	3.58915e-07	Up	1000	9.28;8.98;1.96;19.10;2.78;8.36;7.07;8656.09	3.30;21.89;5.00;7.96;9.86;23.56;0.00;0.00	1089.2	8.95	chr8	60031767	59717976	-	NM_014729	TOX	intron	151867
chr7:41986001-41987000	119.887	1.78653e-07	3.50123e-07	Up	1000	13.92;8.98;15.68;5.46;19.43;11.15;7.07;7053.17	9.90;3.65;5.00;15.91;6.57;2.95;12.01;2.74	891.86	7.34	chr7	41742706	41724711	-	NM_002192	INHBA	intergenic	-243794
chr5:178317301-178318300	119.805	1.20848e-07	3.50123e-07	Up	1000	3.48;4609.90;11.76;9.55;5.55;9.75;11.78;5.02	6.60;7.30;2.50;6.63;3.29;8.84;3.00;0.00	583.35	4.77	chr5	178322894	178360212	+	NM_030613	ZFP2	upstream	-5094
chr10:129571701-129573000	119.6	1.25522e-07	3.50123e-07	Up	1300	4.64;4521.57;17.64;6.82;5.55;5.57;5.89;5.02	4.95;3.65;7.49;9.28;3.29;4.42;3.00;1.37	571.59	4.68	chr10	129535537	129539450	+	NM_207426	FOXI2	intergenic	36813
chr9:116074401-116075400	119.33	1.25892e-07	3.50123e-07	Up	1000	3.48;4.49;3.92;4.09;9.71;5.57;1.18;5150.44	6.60;7.30;1.25;3.98;3.29;0.00;12.01;8.21	647.86	5.33	chr9	116061320	116059372	-	NM_145051	RNF183	upstream	-13580
chr5:153872201-153873200	118.845	1.06374e-07	3.50123e-07	Up	1000	8.12;4.49;5.88;4.09;6.94;2.79;10.60;4301.24	4.95;5.47;6.24;6.63;8.22;0.00;1.50;2.74	543.02	4.47	chr5	153857824	153854531	-	NM_004821	HAND1	upstream	-14876
chr8:87946401-87947700	118.724	9.7846e-08	3.50123e-07	Up	1300	4.64;2.99;11.76;19.10;2.78;5.57;4.71;3832.26	9.90;0.00;5.00;0.00;0.00;8.84;0.00;8.21	485.48	3.99	chr8	87878675	88394955	+	NM_173538	CNBD1	intron	68375
chr8:127491701-127492700	118.414	2.1519e-07	3.71265e-07	Up	1000	16.24;2.99;11.76;16.37;5.55;19.50;9.42;8357.95	18.15;3.65;9.99;13.26;3.29;2.95;0.00;19.16	1054.97	8.81	chr8	127570711	127564682	-	NM_174911	FAM84B	intergenic	78511
chr5:139174601-139176000	118.247	1.85656e-07	3.54642e-07	Up	1400	4753.93;5.99;7.84;1743.55;6.94;11.15;5.89;10.05	9.90;1.82;7.49;6.63;9.86;7.36;6.01;5.47	818.17	6.82	chr5	139175405	139224048	+	NM_032289	PSD2	promoter	-105
chr3:84015301-84016600	117.968	7.01753e-08	3.50123e-07	Up	1300	1.16;2.99;3.92;1.36;2.78;4.18;2047.91;1.67	3.30;0.00;5.00;3.98;0.00;4.42;0.00;0.00	258.25	2.09	chr3	84918726	84687555	-	NR_033860	LINC00971	intergenic	902776
chr17:41953301-41954300	117.81	1.02659e-07	3.50123e-07	Up	1000	2.32;1.50;7.84;2.73;2.78;3689.16;1.18;5.02	4.95;7.30;3.75;2.65;4.93;4.42;0.00;2.74	464.07	3.84	chr17	41978001	41952726	-	NM_001278376	MPP2	exon	24201
chr17:27939601-27940700	117.564	1.10501e-07	3.50123e-07	Up	1100	3.48;7.49;9.80;6.82;8.33;5.57;4.71;4570.91	8.25;3.65;3.75;2.65;8.22;4.42;7.51;0.00	577.14	4.81	chr17	27948441	27941773	-	NM_032854	CORO6	intergenic	8291
chr10:44367501-44369000	117.306	6.00728e-08	3.50123e-07	Up	1500	1.16;2031.71;3.92;6.82;2.78;2.79;3.53;1.67	1.65;1.82;3.75;1.33;0.00;0.00;0.00;8.21	256.8	2.09	chr10	44354858	44390881	+	NR_038268	LINC00840	intron	13392
chr10:102508901-102510500	116.736	1.13178e-07	3.50123e-07	Up	1600	6.96;11.98;11.76;2.73;2.78;2.79;3559.99;5.02	0.00;1.82;2.50;1.33;9.86;8.84;3.00;2.74	450.5	3.76	chr10	102505467	102589698	+	NM_000278	PAX2	intron	4233
chr10:102508901-102510500	116.736	1.13178e-07	3.50123e-07	Up	1600	6.96;11.98;11.76;2.73;2.78;2.79;3559.99;5.02	0.00;1.82;2.50;1.33;9.86;8.84;3.00;2.74	450.5	3.76	chr10	102505467	102589698	+	NM_003990	PAX2	intron	4233
chr10:102508901-102510500	116.736	1.13178e-07	3.50123e-07	Up	1600	6.96;11.98;11.76;2.73;2.78;2.79;3559.99;5.02	0.00;1.82;2.50;1.33;9.86;8.84;3.00;2.74	450.5	3.76	chr10	102505467	102589698	+	NM_003988	PAX2	intron	4233
chr10:102508901-102510500	116.736	1.13178e-07	3.50123e-07	Up	1600	6.96;11.98;11.76;2.73;2.78;2.79;3559.99;5.02	0.00;1.82;2.50;1.33;9.86;8.84;3.00;2.74	450.5	3.76	chr10	102505467	102589698	+	NM_003987	PAX2	intron	4233
chr10:102508901-102510500	116.736	1.13178e-07	3.50123e-07	Up	1600	6.96;11.98;11.76;2.73;2.78;2.79;3559.99;5.02	0.00;1.82;2.50;1.33;9.86;8.84;3.00;2.74	450.5	3.76	chr10	102505467	102589698	+	NM_003989	PAX2	intron	4233
chrX:110608101-110609300	116.45	5.52471e-08	3.50123e-07	Up	1200	4.64;1.50;5.88;5.46;1.39;2.79;2.36;2127.17	3.30;3.65;0.00;6.63;0.00;0.00;0.00;4.10	268.9	2.21	chrX	110654374	110537006	-	NM_000555	DCX	intron	45674
chr17:36436301-36437600	116.362	1.48157e-07	3.50123e-07	Up	1300	8.12;8.98;5.88;5.46;9.71;5.57;9.42;5857.26	14.85;5.47;3.75;10.61;6.57;5.89;1.50;1.37	738.8	6.25	chr17	36452988	36479101	+	NM_032351	MRPL45	upstream	-16038
chr17:36436301-36437600	116.362	1.48157e-07	3.50123e-07	Up	1300	8.12;8.98;5.88;5.46;9.71;5.57;9.42;5857.26	14.85;5.47;3.75;10.61;6.57;5.89;1.50;1.37	738.8	6.25	chr17	36452988	36479101	+	NM_001278279	MRPL45	upstream	-16038
chr16:24544401-24545500	116.336	1.06983e-07	3.50123e-07	Up	1100	5.80;4.49;5.88;8.19;6.94;6.97;83.61;4111.98	6.60;5.47;3.75;9.28;1.64;7.36;1.50;0.00	529.23	4.45	chr16	24550907	24560722	+	NM_032626	RBBP6	upstream	-5957
chr16:24544401-24545500	116.336	1.06983e-07	3.50123e-07	Up	1100	5.80;4.49;5.88;8.19;6.94;6.97;83.61;4111.98	6.60;5.47;3.75;9.28;1.64;7.36;1.50;0.00	529.23	4.45	chr16	24550907	24584183	+	NM_018703	RBBP6	upstream	-5957
chr16:24544401-24545500	116.336	1.06983e-07	3.50123e-07	Up	1100	5.80;4.49;5.88;8.19;6.94;6.97;83.61;4111.98	6.60;5.47;3.75;9.28;1.64;7.36;1.50;0.00	529.23	4.45	chr16	24550907	24584183	+	NM_006910	RBBP6	upstream	-5957
chr2:9392901-9393900	116.268	1.9623e-07	3.55724e-07	Up	1000	6.96;4.49;15.68;2.73;6.94;6931.11;2.36;5.02	8.25;7.30;5.00;5.30;11.50;7.36;9.01;5.47	871.91	7.4	chr2	9346893	9545812	+	NM_003887	ASAP2	intron	46507
chr2:9392901-9393900	116.268	1.9623e-07	3.55724e-07	Up	1000	6.96;4.49;15.68;2.73;6.94;6931.11;2.36;5.02	8.25;7.30;5.00;5.30;11.50;7.36;9.01;5.47	871.91	7.4	chr2	9346893	9545812	+	NM_001135191	ASAP2	intron	46507
chr10:129181001-129182700	116.216	1.91299e-07	3.54642e-07	Up	1700	11.60;2.99;7.84;10.91;5.55;6921.36;3.53;8.37	14.85;12.77;3.75;9.28;9.86;2.95;3.00;2.74	871.52	7.4	chr10	129347612	129350935	+	NM_001030013	NPS	intergenic	-165762
chr1:151246801-151248000	116.168	1.02529e-07	3.50123e-07	Up	1200	1.16;7.49;1.96;9.55;2.78;2.79;3072.45;5.02	4.95;3.65;7.49;2.65;0.00;1.47;3.00;2.74	387.9	3.24	chr1	151254030	151264381	+	NM_001304764	ZNF687	upstream	-6630
chr8:10649101-10650200	116.057	1.7464e-07	3.50123e-07	Up	1100	9.28;8.98;11.76;10.91;12.49;8.36;9.42;7123.52	9.90;18.24;7.49;13.26;6.57;0.00;3.00;2.74	899.34	7.65	chr8	10682953	10682882	-	NR_031711	MIR1322	intergenic	33303
chr10:90867901-90869000	115.782	1.25572e-07	3.50123e-07	Up	1100	1.16;4756.63;1.96;2.73;1.39;26.47;3.53;3.35	8.25;5.47;1.25;5.30;11.50;1.47;6.01;1.37	599.65	5.08	chr10	90823168	90823091	-	NR_039827	MIR4679-2	intergenic	-45282
chr20:35702201-35703300	115.611	9.77231e-08	3.50123e-07	Up	1100	2.32;1.50;11.76;4.09;2.78;4.18;5.89;3934.43	4.95;7.30;5.00;2.65;3.29;1.47;7.51;1.37	495.87	4.19	chr20	35724618	35624754	-	NM_002895	RBL1	intron	21868
chr20:35702201-35703300	115.611	9.77231e-08	3.50123e-07	Up	1100	2.32;1.50;11.76;4.09;2.78;4.18;5.89;3934.43	4.95;7.30;5.00;2.65;3.29;1.47;7.51;1.37	495.87	4.19	chr20	35724618	35624754	-	NM_001323281	RBL1	intron	21868
chr20:35702201-35703300	115.611	9.77231e-08	3.50123e-07	Up	1100	2.32;1.50;11.76;4.09;2.78;4.18;5.89;3934.43	4.95;7.30;5.00;2.65;3.29;1.47;7.51;1.37	495.87	4.19	chr20	35724618	35624754	-	NM_001323282	RBL1	intron	21868
chr20:35702201-35703300	115.611	9.77231e-08	3.50123e-07	Up	1100	2.32;1.50;11.76;4.09;2.78;4.18;5.89;3934.43	4.95;7.30;5.00;2.65;3.29;1.47;7.51;1.37	495.87	4.19	chr20	35724618	35631976	-	NM_183404	RBL1	intron	21868
chr16:63339901-63341500	115.477	1.91367e-07	3.54642e-07	Up	1600	9.28;5.99;11.76;8.19;15.26;11.15;7.07;7967.69	9.90;18.24;5.00;5.30;9.86;14.73;3.00;2.74	1004.55	8.6	chr16	62070739	61685914	-	NM_001796	CDH8	intergenic	-1269961
chr15:50406701-50408200	115.153	2.05228e-07	3.59348e-07	Up	1500	9.28;7111.74;11.76;5.46;5.55;16.72;14.13;10.05	3.30;10.95;2.50;22.54;0.00;5.89;0.00;16.42	898.09	7.7	chr15	50405513	50150434	-	NR_073598	ATP8B4	promoter	-1937
chr1:227486701-227487700	115.009	1.51572e-07	3.50123e-07	Up	1000	3733.99;2.99;3.92;1387.48;5.55;2.79;2.36;3.35	3.30;7.30;6.24;1.33;3.29;5.89;1.50;15.05	642.8	5.49	chr1	227505826	227177565	-	NM_003607	CDC42BPA	intron	18626
chr1:227486701-227487700	115.009	1.51572e-07	3.50123e-07	Up	1000	3733.99;2.99;3.92;1387.48;5.55;2.79;2.36;3.35	3.30;7.30;6.24;1.33;3.29;5.89;1.50;15.05	642.8	5.49	chr1	227505826	227177565	-	NM_014826	CDC42BPA	intron	18626
chr7:18479301-18480800	114.972	3.29201e-07	4.89064e-07	Up	1500	6.96;5.99;15.68;16.37;19.43;11293.18;14.13;5.02	26.41;0.00;7.49;7.96;3.29;11.78;33.04;8.21	1422.1	12.27	chr7	18535332	18588123	+	NR_135835	HDAC9	intergenic	-55282
chr7:18479301-18480800	114.972	3.29201e-07	4.89064e-07	Up	1500	6.96;5.99;15.68;16.37;19.43;11293.18;14.13;5.02	26.41;0.00;7.49;7.96;3.29;11.78;33.04;8.21	1422.1	12.27	chr7	18535332	19042037	+	NM_001321877	HDAC9	intergenic	-55282
chr7:18479301-18480800	114.972	3.29201e-07	4.89064e-07	Up	1500	6.96;5.99;15.68;16.37;19.43;11293.18;14.13;5.02	26.41;0.00;7.49;7.96;3.29;11.78;33.04;8.21	1422.1	12.27	chr7	18535332	19042037	+	NM_001321897	HDAC9	intergenic	-55282
chr7:18479301-18480800	114.972	3.29201e-07	4.89064e-07	Up	1500	6.96;5.99;15.68;16.37;19.43;11293.18;14.13;5.02	26.41;0.00;7.49;7.96;3.29;11.78;33.04;8.21	1422.1	12.27	chr7	18535332	19042037	+	NM_178423	HDAC9	intergenic	-55282
chr7:18479301-18480800	114.972	3.29201e-07	4.89064e-07	Up	1500	6.96;5.99;15.68;16.37;19.43;11293.18;14.13;5.02	26.41;0.00;7.49;7.96;3.29;11.78;33.04;8.21	1422.1	12.27	chr7	18535332	18708466	+	NM_001204145	HDAC9	intergenic	-55282
chr7:18479301-18480800	114.972	3.29201e-07	4.89064e-07	Up	1500	6.96;5.99;15.68;16.37;19.43;11293.18;14.13;5.02	26.41;0.00;7.49;7.96;3.29;11.78;33.04;8.21	1422.1	12.27	chr7	18535332	18708466	+	NM_001204146	HDAC9	intergenic	-55282
chr7:18479301-18480800	114.972	3.29201e-07	4.89064e-07	Up	1500	6.96;5.99;15.68;16.37;19.43;11293.18;14.13;5.02	26.41;0.00;7.49;7.96;3.29;11.78;33.04;8.21	1422.1	12.27	chr7	18535332	18708466	+	NM_001321874	HDAC9	intergenic	-55282
chr7:18479301-18480800	114.972	3.29201e-07	4.89064e-07	Up	1500	6.96;5.99;15.68;16.37;19.43;11293.18;14.13;5.02	26.41;0.00;7.49;7.96;3.29;11.78;33.04;8.21	1422.1	12.27	chr7	18535332	18708466	+	NM_001321875	HDAC9	intergenic	-55282
chr7:18479301-18480800	114.972	3.29201e-07	4.89064e-07	Up	1500	6.96;5.99;15.68;16.37;19.43;11293.18;14.13;5.02	26.41;0.00;7.49;7.96;3.29;11.78;33.04;8.21	1422.1	12.27	chr7	18535332	18708466	+	NM_001321876	HDAC9	intergenic	-55282
chr7:18479301-18480800	114.972	3.29201e-07	4.89064e-07	Up	1500	6.96;5.99;15.68;16.37;19.43;11293.18;14.13;5.02	26.41;0.00;7.49;7.96;3.29;11.78;33.04;8.21	1422.1	12.27	chr7	18535332	18708466	+	NM_001321878	HDAC9	intergenic	-55282
chr7:18479301-18480800	114.972	3.29201e-07	4.89064e-07	Up	1500	6.96;5.99;15.68;16.37;19.43;11293.18;14.13;5.02	26.41;0.00;7.49;7.96;3.29;11.78;33.04;8.21	1422.1	12.27	chr7	18535332	18708466	+	NM_001321879	HDAC9	intergenic	-55282
chr7:18479301-18480800	114.972	3.29201e-07	4.89064e-07	Up	1500	6.96;5.99;15.68;16.37;19.43;11293.18;14.13;5.02	26.41;0.00;7.49;7.96;3.29;11.78;33.04;8.21	1422.1	12.27	chr7	18535332	18708466	+	NM_001321884	HDAC9	intergenic	-55282
chr7:18479301-18480800	114.972	3.29201e-07	4.89064e-07	Up	1500	6.96;5.99;15.68;16.37;19.43;11293.18;14.13;5.02	26.41;0.00;7.49;7.96;3.29;11.78;33.04;8.21	1422.1	12.27	chr7	18535332	18708466	+	NM_001321885	HDAC9	intergenic	-55282
chr7:18479301-18480800	114.972	3.29201e-07	4.89064e-07	Up	1500	6.96;5.99;15.68;16.37;19.43;11293.18;14.13;5.02	26.41;0.00;7.49;7.96;3.29;11.78;33.04;8.21	1422.1	12.27	chr7	18535332	18708466	+	NM_001321886	HDAC9	intergenic	-55282
chr7:18479301-18480800	114.972	3.29201e-07	4.89064e-07	Up	1500	6.96;5.99;15.68;16.37;19.43;11293.18;14.13;5.02	26.41;0.00;7.49;7.96;3.29;11.78;33.04;8.21	1422.1	12.27	chr7	18535332	18708466	+	NM_001321887	HDAC9	intergenic	-55282
chr7:18479301-18480800	114.972	3.29201e-07	4.89064e-07	Up	1500	6.96;5.99;15.68;16.37;19.43;11293.18;14.13;5.02	26.41;0.00;7.49;7.96;3.29;11.78;33.04;8.21	1422.1	12.27	chr7	18535332	18708466	+	NM_001321888	HDAC9	intergenic	-55282
chr7:18479301-18480800	114.972	3.29201e-07	4.89064e-07	Up	1500	6.96;5.99;15.68;16.37;19.43;11293.18;14.13;5.02	26.41;0.00;7.49;7.96;3.29;11.78;33.04;8.21	1422.1	12.27	chr7	18535332	18708466	+	NM_001321889	HDAC9	intergenic	-55282
chr7:18479301-18480800	114.972	3.29201e-07	4.89064e-07	Up	1500	6.96;5.99;15.68;16.37;19.43;11293.18;14.13;5.02	26.41;0.00;7.49;7.96;3.29;11.78;33.04;8.21	1422.1	12.27	chr7	18535332	18708466	+	NM_001321890	HDAC9	intergenic	-55282
chr7:18479301-18480800	114.972	3.29201e-07	4.89064e-07	Up	1500	6.96;5.99;15.68;16.37;19.43;11293.18;14.13;5.02	26.41;0.00;7.49;7.96;3.29;11.78;33.04;8.21	1422.1	12.27	chr7	18535332	18708466	+	NM_001321891	HDAC9	intergenic	-55282
chr7:18479301-18480800	114.972	3.29201e-07	4.89064e-07	Up	1500	6.96;5.99;15.68;16.37;19.43;11293.18;14.13;5.02	26.41;0.00;7.49;7.96;3.29;11.78;33.04;8.21	1422.1	12.27	chr7	18535332	18708466	+	NM_001321893	HDAC9	intergenic	-55282
chr7:18479301-18480800	114.972	3.29201e-07	4.89064e-07	Up	1500	6.96;5.99;15.68;16.37;19.43;11293.18;14.13;5.02	26.41;0.00;7.49;7.96;3.29;11.78;33.04;8.21	1422.1	12.27	chr7	18535332	18708466	+	NM_001321894	HDAC9	intergenic	-55282
chr7:18479301-18480800	114.972	3.29201e-07	4.89064e-07	Up	1500	6.96;5.99;15.68;16.37;19.43;11293.18;14.13;5.02	26.41;0.00;7.49;7.96;3.29;11.78;33.04;8.21	1422.1	12.27	chr7	18535332	18708466	+	NM_001321895	HDAC9	intergenic	-55282
chr7:18479301-18480800	114.972	3.29201e-07	4.89064e-07	Up	1500	6.96;5.99;15.68;16.37;19.43;11293.18;14.13;5.02	26.41;0.00;7.49;7.96;3.29;11.78;33.04;8.21	1422.1	12.27	chr7	18535332	18708466	+	NM_001321898	HDAC9	intergenic	-55282
chr7:18479301-18480800	114.972	3.29201e-07	4.89064e-07	Up	1500	6.96;5.99;15.68;16.37;19.43;11293.18;14.13;5.02	26.41;0.00;7.49;7.96;3.29;11.78;33.04;8.21	1422.1	12.27	chr7	18535332	18708466	+	NM_001321899	HDAC9	intergenic	-55282
chr7:18479301-18480800	114.972	3.29201e-07	4.89064e-07	Up	1500	6.96;5.99;15.68;16.37;19.43;11293.18;14.13;5.02	26.41;0.00;7.49;7.96;3.29;11.78;33.04;8.21	1422.1	12.27	chr7	18535332	18708466	+	NM_001321900	HDAC9	intergenic	-55282
chr7:18479301-18480800	114.972	3.29201e-07	4.89064e-07	Up	1500	6.96;5.99;15.68;16.37;19.43;11293.18;14.13;5.02	26.41;0.00;7.49;7.96;3.29;11.78;33.04;8.21	1422.1	12.27	chr7	18535332	18708466	+	NM_001321901	HDAC9	intergenic	-55282
chr7:18479301-18480800	114.972	3.29201e-07	4.89064e-07	Up	1500	6.96;5.99;15.68;16.37;19.43;11293.18;14.13;5.02	26.41;0.00;7.49;7.96;3.29;11.78;33.04;8.21	1422.1	12.27	chr7	18535332	18708466	+	NM_001321902	HDAC9	intergenic	-55282
chr7:18479301-18480800	114.972	3.29201e-07	4.89064e-07	Up	1500	6.96;5.99;15.68;16.37;19.43;11293.18;14.13;5.02	26.41;0.00;7.49;7.96;3.29;11.78;33.04;8.21	1422.1	12.27	chr7	18535332	18708466	+	NM_014707	HDAC9	intergenic	-55282
chr12:117634001-117635000	114.894	1.51184e-07	3.50123e-07	Up	1000	4.64;11.98;3.92;4.09;4.16;6.97;4471.48;5.02	3.30;1.82;9.99;3.98;8.22;2.95;0.00;8.21	564.03	4.81	chr12	117628300	117581584	-	NM_033624	FBXO21	upstream	-6200
chr12:117634001-117635000	114.894	1.51184e-07	3.50123e-07	Up	1000	4.64;11.98;3.92;4.09;4.16;6.97;4471.48;5.02	3.30;1.82;9.99;3.98;8.22;2.95;0.00;8.21	564.03	4.81	chr12	117628300	117581584	-	NM_015002	FBXO21	upstream	-6200
chr13:77223701-77225200	114.786	1.04918e-07	3.50123e-07	Up	1500	2.32;1.50;4734.15;1.36;5.55;4.18;3.53;3.35	4.95;1.82;5.00;0.00;4.93;5.89;3.00;15.05	594.49	5.08	chr13	77460540	77454303	-	NM_138444	KCTD12	intergenic	236090
chr3:142164801-142165800	114.472	1.18728e-07	3.50123e-07	Up	1000	4.64;8.98;3.92;5.46;4.16;2.79;3554.10;5.02	4.95;0.00;5.00;3.98;3.29;0.00;12.01;1.37	448.63	3.82	chr3	142166904	142136683	-	NM_001282859	XRN1	promoter	1604
chr3:142164801-142165800	114.472	1.18728e-07	3.50123e-07	Up	1000	4.64;8.98;3.92;5.46;4.16;2.79;3554.10;5.02	4.95;0.00;5.00;3.98;3.29;0.00;12.01;1.37	448.63	3.82	chr3	142166904	142025448	-	NM_001282857	XRN1	promoter	1604
chr3:142164801-142165800	114.472	1.18728e-07	3.50123e-07	Up	1000	4.64;8.98;3.92;5.46;4.16;2.79;3554.10;5.02	4.95;0.00;5.00;3.98;3.29;0.00;12.01;1.37	448.63	3.82	chr3	142166904	142025448	-	NM_019001	XRN1	promoter	1604
chr22:38535501-38536900	114.448	1.02635e-07	3.50123e-07	Up	1400	8.12;2.99;5.88;2.73;5.55;3601.39;2.36;5.02	11.55;7.30;1.25;2.65;0.00;0.00;0.00;8.21	454.26	3.87	chr22	38506676	38480895	-	NM_025045	BAIAP2L2	intergenic	-29524
chr7:150100301-150101500	112.539	2.11834e-07	3.66541e-07	Up	1200	11.60;5.99;7.84;13.64;8.33;8.36;11.78;8133.51	8.25;14.59;7.49;9.28;9.86;5.89;3.00;13.68	1025.13	9.01	chr7	150102839	150109558	+	NR_027237	LOC728743	promoter	-1939
chr4:189022301-189023500	112.463	9.72649e-08	3.50123e-07	Up	1200	3.48;2.99;1.96;4.09;4.16;1.39;2741.54;1.67	4.95;0.00;7.49;2.65;0.00;5.89;0.00;2.74	345.16	2.97	chr4	189026741	189012425	-	NM_001303419	TRIML2	intron	3841
chr4:189022301-189023500	112.463	9.72649e-08	3.50123e-07	Up	1200	3.48;2.99;1.96;4.09;4.16;1.39;2741.54;1.67	4.95;0.00;7.49;2.65;0.00;5.89;0.00;2.74	345.16	2.97	chr4	189026741	189012425	-	NM_173553	TRIML2	intron	3841
chr9:74828001-74829100	112.03	1.52421e-07	3.50123e-07	Up	1100	3.48;4.49;3.92;4.09;5429.75;4.18;2.36;5.02	11.55;14.59;5.00;0.00;4.93;10.31;1.50;0.00	682.16	5.99	chr9	74764266	74867140	+	NM_001242505	GDA	intron	64284
chr9:74828001-74829100	112.03	1.52421e-07	3.50123e-07	Up	1100	3.48;4.49;3.92;4.09;5429.75;4.18;2.36;5.02	11.55;14.59;5.00;0.00;4.93;10.31;1.50;0.00	682.16	5.99	chr9	74764266	74867140	+	NM_001242506	GDA	intron	64284
chr9:74828001-74829100	112.03	1.52421e-07	3.50123e-07	Up	1100	3.48;4.49;3.92;4.09;5429.75;4.18;2.36;5.02	11.55;14.59;5.00;0.00;4.93;10.31;1.50;0.00	682.16	5.99	chr9	74764266	74867140	+	NM_004293	GDA	intron	64284
chr20:51070401-51071800	111.874	3.53781e-07	5.21015e-07	Up	1400	13.92;11.98;11.76;16.37;13.88;12012.07;9.42;10.05	33.01;10.95;14.99;5.30;13.15;11.78;4.50;13.68	1512.43	13.42	chr20	51237376	51266965	+	NR_110038	LINC01524	intergenic	-166276
chr7:152158101-152159200	111.715	1.34846e-07	3.50123e-07	Up	1100	3.48;4717.70;17.64;2.73;8.33;9.75;7.07;5.02	6.60;7.30;5.00;7.96;4.93;5.89;1.50;2.74	596.46	5.24	chr7	152161208	152162630	+	NR_027387	LINC01003	upstream	-2558
chr9:2583701-2584800	111.548	1.94614e-07	3.54642e-07	Up	1100	5.80;4274.53;9.80;16.37;8.33;8.36;4.71;3167.31	8.25;9.12;6.24;10.61;3.29;2.95;15.02;10.95	936.9	8.3	chr9	2621773	2656103	+	NM_003383	VLDLR	intergenic	-37523
chr9:2583701-2584800	111.548	1.94614e-07	3.54642e-07	Up	1100	5.80;4274.53;9.80;16.37;8.33;8.36;4.71;3167.31	8.25;9.12;6.24;10.61;3.29;2.95;15.02;10.95	936.9	8.3	chr9	2621773	2656103	+	NM_001322226	VLDLR	intergenic	-37523
chr9:2583701-2584800	111.548	1.94614e-07	3.54642e-07	Up	1100	5.80;4274.53;9.80;16.37;8.33;8.36;4.71;3167.31	8.25;9.12;6.24;10.61;3.29;2.95;15.02;10.95	936.9	8.3	chr9	2621773	2656103	+	NM_001322225	VLDLR	intergenic	-37523
chr9:2583701-2584800	111.548	1.94614e-07	3.54642e-07	Up	1100	5.80;4274.53;9.80;16.37;8.33;8.36;4.71;3167.31	8.25;9.12;6.24;10.61;3.29;2.95;15.02;10.95	936.9	8.3	chr9	2621773	2656103	+	NM_001018056	VLDLR	intergenic	-37523
chr15:62775301-62776500	111.248	1.16175e-07	3.50123e-07	Up	1200	2.32;3942.15;7.84;6.82;4.16;9.75;8.24;5.02	3.30;5.47;3.75;7.96;1.64;1.47;6.01;5.47	498.29	4.38	chr15	62635227	62635337	+	NR_106733	MIR6085	intergenic	140673
chr10:101294301-101295600	110.51	1.10795e-07	3.50123e-07	Up	1300	6.96;4.49;5.88;15.01;6.94;4.18;9.42;3951.18	4.95;1.82;7.49;9.28;4.93;0.00;1.50;5.47	500.51	4.43	chr10	101292689	101296280	+	NM_145285	NKX2-3	exon	2261
chr13:100875401-100876900	110.003	3.17658e-07	4.74887e-07	Up	1500	13.92;10166.04;19.59;13.64;12.49;16.72;14.13;30.15	9.90;9.12;29.97;7.96;0.00;2.95;0.00;32.84	1285.84	11.59	chr13	100741268	101182691	+	NM_000282	PCCA	intron	134882
chr13:100875401-100876900	110.003	3.17658e-07	4.74887e-07	Up	1500	13.92;10166.04;19.59;13.64;12.49;16.72;14.13;30.15	9.90;9.12;29.97;7.96;0.00;2.95;0.00;32.84	1285.84	11.59	chr13	100741268	101182691	+	NM_001178004	PCCA	intron	134882
chr13:100875401-100876900	110.003	3.17658e-07	4.74887e-07	Up	1500	13.92;10166.04;19.59;13.64;12.49;16.72;14.13;30.15	9.90;9.12;29.97;7.96;0.00;2.95;0.00;32.84	1285.84	11.59	chr13	100741268	101182691	+	NM_001127692	PCCA	intron	134882
chr14:55409101-55410300	108.498	1.27635e-07	3.50123e-07	Up	1200	5.80;4.49;7.84;5.46;4.16;5.57;4.71;4735.05	1.65;9.12;5.00;7.96;1.64;2.95;13.51;1.37	596.64	5.4	chr14	55369542	55308723	-	NM_000161	GCH1	intergenic	-40158
chr14:55409101-55410300	108.498	1.27635e-07	3.50123e-07	Up	1200	5.80;4.49;7.84;5.46;4.16;5.57;4.71;4735.05	1.65;9.12;5.00;7.96;1.64;2.95;13.51;1.37	596.64	5.4	chr14	55369542	55308723	-	NM_001024071	GCH1	intergenic	-40158
chr14:55409101-55410300	108.498	1.27635e-07	3.50123e-07	Up	1200	5.80;4.49;7.84;5.46;4.16;5.57;4.71;4735.05	1.65;9.12;5.00;7.96;1.64;2.95;13.51;1.37	596.64	5.4	chr14	55369542	55308723	-	NM_001024070	GCH1	intergenic	-40158
chr14:55409101-55410300	108.498	1.27635e-07	3.50123e-07	Up	1200	5.80;4.49;7.84;5.46;4.16;5.57;4.71;4735.05	1.65;9.12;5.00;7.96;1.64;2.95;13.51;1.37	596.64	5.4	chr14	55369542	55308723	-	NM_001024024	GCH1	intergenic	-40158
chr1:41744101-41745400	108.486	1.39577e-07	3.50123e-07	Up	1300	2.32;4743.15;11.76;2.73;5.55;8.36;2.36;5.02	9.90;1.82;1.25;7.96;3.29;8.84;7.51;2.74	597.66	5.41	chr1	41707815	41492870	-	NM_001172220	SCMH1	intergenic	-36935
chr1:41744101-41745400	108.486	1.39577e-07	3.50123e-07	Up	1300	2.32;4743.15;11.76;2.73;5.55;8.36;2.36;5.02	9.90;1.82;1.25;7.96;3.29;8.84;7.51;2.74	597.66	5.41	chr1	41707815	41492870	-	NM_001172218	SCMH1	intergenic	-36935
chr1:41744101-41745400	108.486	1.39577e-07	3.50123e-07	Up	1300	2.32;4743.15;11.76;2.73;5.55;8.36;2.36;5.02	9.90;1.82;1.25;7.96;3.29;8.84;7.51;2.74	597.66	5.41	chr1	41707815	41492870	-	NM_001172219	SCMH1	intergenic	-36935
chr1:41744101-41745400	108.486	1.39577e-07	3.50123e-07	Up	1300	2.32;4743.15;11.76;2.73;5.55;8.36;2.36;5.02	9.90;1.82;1.25;7.96;3.29;8.84;7.51;2.74	597.66	5.41	chr1	41707815	41492870	-	NM_012236	SCMH1	intergenic	-36935
chr16:815301-816300	108.369	1.06854e-07	3.50123e-07	Up	1000	4.64;3545.39;5.88;2.73;2.78;5.57;2.36;1.67	0.00;3.65;5.00;1.33;1.64;10.31;7.51;2.74	446.38	4.02	chr16	820182	820277	+	NR_030384	MIR662	upstream	-4382
chr4:124801601-124802700	108.274	1.45825e-07	3.50123e-07	Up	1100	2.32;4.49;7.84;2.73;5.55;4.18;4133.50;5.02	3.30;5.47;11.24;2.65;3.29;1.47;7.51;2.74	520.7	4.71	chr4	124695418	124786730	+	NR_027106	LINC01091	intergenic	106732
chr1:219785701-219786900	107.536	1.1915e-07	3.50123e-07	Up	1200	2.32;7.49;9.80;6.82;5.55;5.57;2.36;4209.12	4.95;0.00;7.49;6.63;4.93;1.47;10.51;2.74	531.13	4.84	chr1	219730666	219608499	-	NR_135822	LOC102723886	intergenic	-55634
chr2:12307901-12308900	106.985	1.39518e-07	3.50123e-07	Up	1000	3.48;4630.86;11.76;9.55;9.71;6.97;7.07;10.05	8.25;3.65;0.00;9.28;1.64;13.25;1.50;5.47	586.18	5.38	chr2	12339255	12339327	+	NR_037452	MIR3681	intergenic	-30855
chr2:174149501-174150600	106.725	1.02511e-07	3.50123e-07	Up	1100	6.96;2.99;1.96;2.73;2.78;2.79;2759.20;11.72	1.65;0.00;3.75;3.98;0.00;5.89;6.01;4.10	348.89	3.17	chr2	174146764	174062440	-	NR_033882	MLK7-AS1	upstream	-3286
chr20:37356101-37357600	106.708	5.9544e-08	3.50123e-07	Up	1500	2.32;2.99;3.92;12.28;2.78;4.18;1.18;2103.72	3.30;1.82;2.50;3.98;3.29;1.47;1.50;1.37	266.67	2.4	chr20	37353104	37358015	+	NM_080552	SLC32A1	exon	3746
chr20:30949701-30951300	106.517	1.23429e-07	3.50123e-07	Up	1600	2.32;8.98;7.84;4.09;5.55;6.97;3.53;4331.39	6.60;3.65;9.99;5.30;3.29;2.95;3.00;5.47	546.33	5.03	chr20	30946146	30960352	+	NM_001164603	ASXL1	intron	4354
chr20:30949701-30951300	106.517	1.23429e-07	3.50123e-07	Up	1600	2.32;8.98;7.84;4.09;5.55;6.97;3.53;4331.39	6.60;3.65;9.99;5.30;3.29;2.95;3.00;5.47	546.33	5.03	chr20	30946146	31027122	+	NM_015338	ASXL1	intron	4354
chr20:46297001-46298100	106.115	1.36176e-07	3.50123e-07	Up	1100	2.32;5.99;7.84;1.36;9.71;5.57;8.24;4924.32	4.95;3.65;2.50;7.96;8.22;1.47;9.01;8.21	620.67	5.75	chr20	46414808	46286149	-	NM_018837	SULF2	intron	117258
chrY:25925801-25927100	106.04	7.23488e-08	3.50123e-07	Up	1300	4.64;1.50;1.96;1.36;2.78;1.39;4.71;2525.81	0.00;3.65;1.25;3.98;1.64;2.95;1.50;8.21	318.02	2.9	chrY	26087769	26082873	-	NR_002176	TTTY3B	intergenic	161319
chrY:25925801-25927100	106.04	7.23488e-08	3.50123e-07	Up	1300	4.64;1.50;1.96;1.36;2.78;1.39;4.71;2525.81	0.00;3.65;1.25;3.98;1.64;2.95;1.50;8.21	318.02	2.9	chrY	26087769	26082873	-	NR_001524	TTTY3	intergenic	161319
chr2:139540001-139541100	105.903	8.09452e-08	3.50123e-07	Up	1100	8.12;5.99;5.88;4.09;1.39;4.18;2.36;2669.85	3.30;1.82;8.74;5.30;0.00;1.47;0.00;4.10	337.73	3.09	chr2	139537811	139426726	-	NM_007226	NXPH2	upstream	-2739
chr11:73506201-73507200	105.608	1.13225e-07	3.50123e-07	Up	1000	5.80;5.99;3.92;5.46;5.55;8.36;3194.92;5.02	3.30;1.82;5.00;2.65;9.86;0.00;4.50;2.74	404.38	3.73	chr11	73498916	73575656	+	NR_134659	MRPL48	intron	7784
chr11:73506201-73507200	105.608	1.13225e-07	3.50123e-07	Up	1000	5.80;5.99;3.92;5.46;5.55;8.36;3194.92;5.02	3.30;1.82;5.00;2.65;9.86;0.00;4.50;2.74	404.38	3.73	chr11	73498916	73575656	+	NM_001318498	MRPL48	intron	7784
chr11:73506201-73507200	105.608	1.13225e-07	3.50123e-07	Up	1000	5.80;5.99;3.92;5.46;5.55;8.36;3194.92;5.02	3.30;1.82;5.00;2.65;9.86;0.00;4.50;2.74	404.38	3.73	chr11	73498916	73575656	+	NM_001318499	MRPL48	intron	7784
chr11:73506201-73507200	105.608	1.13225e-07	3.50123e-07	Up	1000	5.80;5.99;3.92;5.46;5.55;8.36;3194.92;5.02	3.30;1.82;5.00;2.65;9.86;0.00;4.50;2.74	404.38	3.73	chr11	73498916	73575656	+	NM_016055	MRPL48	intron	7784
chr11:73506201-73507200	105.608	1.13225e-07	3.50123e-07	Up	1000	5.80;5.99;3.92;5.46;5.55;8.36;3194.92;5.02	3.30;1.82;5.00;2.65;9.86;0.00;4.50;2.74	404.38	3.73	chr11	73498916	73575656	+	NR_134658	MRPL48	intron	7784
chr11:73506201-73507200	105.608	1.13225e-07	3.50123e-07	Up	1000	5.80;5.99;3.92;5.46;5.55;8.36;3194.92;5.02	3.30;1.82;5.00;2.65;9.86;0.00;4.50;2.74	404.38	3.73	chr11	73498916	73575656	+	NR_134660	MRPL48	intron	7784
chr11:73506201-73507200	105.608	1.13225e-07	3.50123e-07	Up	1000	5.80;5.99;3.92;5.46;5.55;8.36;3194.92;5.02	3.30;1.82;5.00;2.65;9.86;0.00;4.50;2.74	404.38	3.73	chr11	73498916	73575656	+	NR_134661	MRPL48	intron	7784
chr11:73506201-73507200	105.608	1.13225e-07	3.50123e-07	Up	1000	5.80;5.99;3.92;5.46;5.55;8.36;3194.92;5.02	3.30;1.82;5.00;2.65;9.86;0.00;4.50;2.74	404.38	3.73	chr11	73498916	73575656	+	NM_001318500	MRPL48	intron	7784
chr2:196659501-196660500	105.604	2.17285e-07	3.72376e-07	Up	1000	18.57;5.99;3.92;9.55;11.10;2.79;7.07;7754.97	3.30;18.24;7.49;21.22;0.00;14.73;0.00;8.21	976.74	9.15	chr2	196521851	196602426	+	NM_020342	SLC39A10	intergenic	138149
chr4:100184501-100185900	105.222	1.50508e-07	3.50123e-07	Up	1400	6.96;8.98;9.80;6.82;9.71;6.97;7.07;5220.79	3.30;9.12;7.49;7.96;4.93;0.00;1.50;15.05	659.64	6.17	chr4	100212185	100197522	-	NM_000667	ADH1A	intergenic	26985
chr7:32343001-32344700	104.997	2.18964e-07	3.73768e-07	Up	1700	11.60;8.98;7.84;2.73;8.33;5.57;4.71;7366.38	0.00;0.00;9.99;18.56;13.15;0.00;9.01;19.16	927.02	8.73	chr7	32339016	31790792	-	NM_001191058	PDE1C	upstream	-4834
chr7:32343001-32344700	104.997	2.18964e-07	3.73768e-07	Up	1700	11.60;8.98;7.84;2.73;8.33;5.57;4.71;7366.38	0.00;0.00;9.99;18.56;13.15;0.00;9.01;19.16	927.02	8.73	chr7	32339016	31823125	-	NM_001322058	PDE1C	upstream	-4834
chr12:115109901-115110900	103.958	1.25582e-07	3.50123e-07	Up	1000	4.64;4096.36;3.92;4.09;6.94;1.39;3.53;3.35	6.60;5.47;2.50;2.65;1.64;10.31;1.50;8.21	515.53	4.86	chr12	115121969	115108058	-	NM_005996	TBX3	intron	11569
chr12:115109901-115110900	103.958	1.25582e-07	3.50123e-07	Up	1000	4.64;4096.36;3.92;4.09;6.94;1.39;3.53;3.35	6.60;5.47;2.50;2.65;1.64;10.31;1.50;8.21	515.53	4.86	chr12	115121969	115108058	-	NM_016569	TBX3	intron	11569
chr1:200461401-200462400	103.818	1.2726e-07	3.50123e-07	Up	1000	8.12;4.49;88.18;8.19;4.16;4.18;2.36;4314.64	3.30;3.65;5.00;6.63;3.29;1.47;9.01;9.58	554.29	5.24	chr1	200379186	200374074	-	NM_001281293	ZNF281	intergenic	-82714
chr1:200461401-200462400	103.818	1.2726e-07	3.50123e-07	Up	1000	8.12;4.49;88.18;8.19;4.16;4.18;2.36;4314.64	3.30;3.65;5.00;6.63;3.29;1.47;9.01;9.58	554.29	5.24	chr1	200379186	200374074	-	NM_001281294	ZNF281	intergenic	-82714
chr1:200461401-200462400	103.818	1.2726e-07	3.50123e-07	Up	1000	8.12;4.49;88.18;8.19;4.16;4.18;2.36;4314.64	3.30;3.65;5.00;6.63;3.29;1.47;9.01;9.58	554.29	5.24	chr1	200379186	200374074	-	NM_012482	ZNF281	intergenic	-82714
chr2:108360701-108362100	103.791	2.09888e-07	3.64806e-07	Up	1400	13.92;8.98;11.76;5.46;13.88;5.57;4.71;7366.38	3.30;7.30;7.49;13.26;13.15;8.84;12.01;5.47	928.83	8.85	chr2	108370567	108438585	+	NR_126370	GACAT1	upstream	-9167
chr2:108360701-108362100	103.791	2.09888e-07	3.64806e-07	Up	1400	13.92;8.98;11.76;5.46;13.88;5.57;4.71;7366.38	3.30;7.30;7.49;13.26;13.15;8.84;12.01;5.47	928.83	8.85	chr2	108370567	108428804	+	NR_126369	GACAT1	upstream	-9167
chr12:53335001-53336400	103.583	7.24471e-08	3.50123e-07	Up	1400	6.96;2.99;3.92;16.37;11.10;2.79;2.36;2438.71	3.30;3.65;0.00;5.30;0.00;0.00;0.00;10.95	310.65	2.9	chr12	53342654	53346685	+	NM_199187	KRT18	upstream	-6954
chr11:20828901-20830300	102.946	1.67761e-07	3.50123e-07	Up	1400	8.12;5141.41;3.92;10.91;11.10;8.36;7.07;5.02	0.00;5.47;9.99;3.98;6.57;1.47;3.00;19.16	649.49	6.21	chr11	20691096	21597229	+	NM_001288713	NELL1	intron	138504
chr11:20828901-20830300	102.946	1.67761e-07	3.50123e-07	Up	1400	8.12;5141.41;3.92;10.91;11.10;8.36;7.07;5.02	0.00;5.47;9.99;3.98;6.57;1.47;3.00;19.16	649.49	6.21	chr11	20691096	21597229	+	NM_001288714	NELL1	intron	138504
chr11:20828901-20830300	102.946	1.67761e-07	3.50123e-07	Up	1400	8.12;5141.41;3.92;10.91;11.10;8.36;7.07;5.02	0.00;5.47;9.99;3.98;6.57;1.47;3.00;19.16	649.49	6.21	chr11	20691096	21597229	+	NM_006157	NELL1	intron	138504
chr11:20828901-20830300	102.946	1.67761e-07	3.50123e-07	Up	1400	8.12;5141.41;3.92;10.91;11.10;8.36;7.07;5.02	0.00;5.47;9.99;3.98;6.57;1.47;3.00;19.16	649.49	6.21	chr11	20691096	21597229	+	NM_201551	NELL1	intron	138504
chr8:49410401-49411600	102.904	1.72455e-07	3.50123e-07	Up	1200	6.96;5523.20;3.92;2.73;5.55;9.75;7.07;5.02	3.30;7.30;7.49;5.30;8.22;16.20;0.00;5.47	695.53	6.66	chr8	49464126	49611069	+	NR_105002	LOC101929268	intergenic	-53126
chr5:78486601-78487900	102.703	9.7883e-08	3.50123e-07	Up	1300	6.96;2.99;3.92;2.73;2.78;13.93;7.07;3557.57	3.30;3.65;0.00;5.30;13.15;8.84;0.00;0.00	449.74	4.28	chr5	78531924	78623038	+	NM_152405	JMY	intergenic	-44674
chr1:1563001-1564000	102.423	1.24066e-07	3.50123e-07	Up	1000	4.64;8.98;3.92;4.09;4.16;8.36;3194.92;6.70	4.95;3.65;8.74;9.28;0.00;1.47;0.00;2.74	404.47	3.85	chr1	1567559	1570030	+	NM_006983	MMP23B	upstream	-4059
chr10:130715601-130716700	101.073	1.57664e-07	3.50123e-07	Up	1100	3.48;4.49;11.76;8.19;8.33;5.57;7.07;5125.32	4.95;1.82;11.24;9.28;1.64;1.47;9.01;10.95	646.77	6.3	chr10	131265447	131565884	+	NM_002412	MGMT	intergenic	-549297
chr9:88613701-88615200	100.308	1.13519e-07	3.50123e-07	Up	1500	1.16;2.99;3.92;1.36;1.39;6.97;2820.44;1.67	3.30;0.00;8.74;5.30;1.64;4.42;0.00;4.10	354.99	3.44	chr9	88556443	88640377	+	NM_001321882	NAA35	intron	58007
chr6:37095501-37096600	100.011	8.51631e-08	3.50123e-07	Up	1100	6.96;5.99;3.92;4.09;6.94;4.18;1.18;2822.27	3.30;3.65;5.00;3.98;1.64;7.36;1.50;1.37	356.94	3.47	chr6	37137921	37143204	+	NM_001243186	PIM1	intergenic	-41871
chr6:37095501-37096600	100.011	8.51631e-08	3.50123e-07	Up	1100	6.96;5.99;3.92;4.09;6.94;4.18;1.18;2822.27	3.30;3.65;5.00;3.98;1.64;7.36;1.50;1.37	356.94	3.47	chr6	37137921	37143204	+	NM_002648	PIM1	intergenic	-41871
chr3:115430101-115431300	99.8027	2.04417e-07	3.59348e-07	Up	1200	4.64;5.99;7.84;19.10;13.88;11.15;7.07;7051.50	3.30;23.72;2.50;17.24;0.00;7.36;0.00;16.42	890.14	8.82	chr3	115342150	115440334	+	NM_002045	GAP43	intron	88550
chr3:115430101-115431300	99.8027	2.04417e-07	3.59348e-07	Up	1200	4.64;5.99;7.84;19.10;13.88;11.15;7.07;7051.50	3.30;23.72;2.50;17.24;0.00;7.36;0.00;16.42	890.14	8.82	chr3	115342150	115440334	+	NM_001130064	GAP43	intron	88550
chr8:119926401-119928100	99.7878	3.82661e-07	5.58695e-07	Up	1700	11.60;23.96;19.59;13.64;15.26;8292.26;10.60;4217.50	19.80;9.12;16.23;7.96;6.57;36.81;3.00;26.00	1575.55	15.69	chr8	119964383	119935795	-	NM_002546	TNFRSF11B	intergenic	37133
chr2:9605601-9606800	99.2508	1.54874e-07	3.50123e-07	Up	1200	670.68;11.98;5.88;241.48;4.16;5.57;658.30;3371.65	4.95;1.82;8.74;11.93;3.29;7.36;3.00;8.21	621.21	6.16	chr2	9614657	9628753	+	NM_001320860	IAH1	upstream	-8457
chr2:9605601-9606800	99.2508	1.54874e-07	3.50123e-07	Up	1200	670.68;11.98;5.88;241.48;4.16;5.57;658.30;3371.65	4.95;1.82;8.74;11.93;3.29;7.36;3.00;8.21	621.21	6.16	chr2	9614657	9628753	+	NM_001320863	IAH1	upstream	-8457
chr2:9605601-9606800	99.2508	1.54874e-07	3.50123e-07	Up	1200	670.68;11.98;5.88;241.48;4.16;5.57;658.30;3371.65	4.95;1.82;8.74;11.93;3.29;7.36;3.00;8.21	621.21	6.16	chr2	9614657	9628753	+	NM_001320859	IAH1	upstream	-8457
chr2:9605601-9606800	99.2508	1.54874e-07	3.50123e-07	Up	1200	670.68;11.98;5.88;241.48;4.16;5.57;658.30;3371.65	4.95;1.82;8.74;11.93;3.29;7.36;3.00;8.21	621.21	6.16	chr2	9614657	9628753	+	NM_001039613	IAH1	upstream	-8457
chr7:86447801-86449100	99.1772	2.11728e-07	3.66541e-07	Up	1300	4.64;5.99;7.84;2.73;5.55;11.15;2.36;7123.52	9.90;3.65;2.50;5.30;13.15;11.78;6.01;19.16	895.47	8.93	chr7	86273229	86494192	+	NM_000840	GRM3	intron	175221
chr13:106297301-106298500	99.0965	1.44903e-07	3.50123e-07	Up	1200	12.76;8.98;5.88;5.46;2.78;5.57;2.36;4719.98	4.95;7.30;5.00;18.56;3.29;0.00;0.00;8.21	595.47	5.91	chr13	106359178	106384064	+	NR_120418	LINC00343	intergenic	-61278
chr13:106297301-106298500	99.0965	1.44903e-07	3.50123e-07	Up	1200	12.76;8.98;5.88;5.46;2.78;5.57;2.36;4719.98	4.95;7.30;5.00;18.56;3.29;0.00;0.00;8.21	595.47	5.91	chr13	106359178	106414145	+	NR_046391	LINC00343	intergenic	-61278
chr6:156582301-156583400	98.0088	1.83727e-07	3.54146e-07	Up	1100	9.28;8.98;15.68;13.64;5.55;8.36;9.42;6130.28	0.00;10.95;5.00;5.30;13.15;2.95;6.01;19.16	775.15	7.81	chr6	156267930	156268013	+	NR_031606	MIR1202	intergenic	314920
chrX:49024101-49025400	97.7212	1.25401e-07	3.50123e-07	Up	1300	4.64;3662.17;7.84;10.91;13.88;8.36;7.07;13.40	6.60;0.00;7.49;7.96;6.57;0.00;6.01;2.74	466.03	4.67	chrX	49028183	49031468	+	NM_002668	PLP2	upstream	-3433
chr10:98582301-98583800	97.2316	2.74288e-07	4.23933e-07	Up	1500	6.96;5183.33;13.72;8.19;15.26;11.15;8.24;4257.70	16.50;16.42;11.24;3.98;9.86;19.14;7.51;12.31	1188.07	12.12	chr10	98588521	98588425	-	NR_030338	MIR607	intergenic	5471
chr14:53933301-53935000	97.208	1.93329e-07	3.54642e-07	Up	1700	13.92;16.47;7.84;19.10;8.33;19.50;9.42;6483.69	6.60;21.89;7.49;15.91;6.57;2.95;0.00;5.47	822.28	8.36	chr14	53620071	53624246	+	NR_110062	LOC101927620	intergenic	314079
chr2:15621501-15622700	96.7968	1.1743e-07	3.50123e-07	Up	1200	2.32;1.50;3.92;4.09;1.39;3411.92;1.18;3.35	8.25;3.65;3.75;1.33;6.57;0.00;1.50;9.58	428.71	4.33	chr2	15701472	15307031	-	NR_052013	NBAS	intron	79372
chr2:15621501-15622700	96.7968	1.1743e-07	3.50123e-07	Up	1200	2.32;1.50;3.92;4.09;1.39;3411.92;1.18;3.35	8.25;3.65;3.75;1.33;6.57;0.00;1.50;9.58	428.71	4.33	chr2	15701472	15307031	-	NM_015909	NBAS	intron	79372
chr4:24243201-24244600	96.7319	8.80301e-08	3.50123e-07	Up	1400	4.64;2537.77;7.84;2.73;4.16;5.57;2.36;3.35	1.65;5.47;7.49;0.00;0.00;2.95;0.00;8.21	321.05	3.22	chr4	24474452	23793643	-	NM_001330751	PPARGC1A	intron	230552
chr4:24243201-24244600	96.7319	8.80301e-08	3.50123e-07	Up	1400	4.64;2537.77;7.84;2.73;4.16;5.57;2.36;3.35	1.65;5.47;7.49;0.00;0.00;2.95;0.00;8.21	321.05	3.22	chr4	24474452	23793643	-	NM_001330752	PPARGC1A	intron	230552
chr8:73905601-73907000	96.2418	3.73774e-07	5.47065e-07	Up	1400	6.96;8.98;7.84;9.55;8.33;10666.25;14.13;10.05	16.50;5.47;19.98;5.30;19.72;5.89;25.53;12.31	1341.51	13.84	chr8	73921096	73959987	+	NM_003218	TERF1	upstream	-14796
chr8:73905601-73907000	96.2418	3.73774e-07	5.47065e-07	Up	1400	6.96;8.98;7.84;9.55;8.33;10666.25;14.13;10.05	16.50;5.47;19.98;5.30;19.72;5.89;25.53;12.31	1341.51	13.84	chr8	73921096	73959987	+	NM_017489	TERF1	upstream	-14796
chr9:83716101-83717600	96.1304	1.32119e-07	3.50123e-07	Up	1500	6.96;2.99;11.76;10.91;8.33;5.57;7.07;4190.70	0.00;10.95;9.99;0.00;3.29;0.00;0.00;19.16	530.54	5.42	chr9	84304450	84198597	-	NM_001303103	TLE1	intergenic	587600
chr9:83716101-83717600	96.1304	1.32119e-07	3.50123e-07	Up	1500	6.96;2.99;11.76;10.91;8.33;5.57;7.07;4190.70	0.00;10.95;9.99;0.00;3.29;0.00;0.00;19.16	530.54	5.42	chr9	84304450	84198597	-	NM_001303104	TLE1	intergenic	587600
chr9:83716101-83717600	96.1304	1.32119e-07	3.50123e-07	Up	1500	6.96;2.99;11.76;10.91;8.33;5.57;7.07;4190.70	0.00;10.95;9.99;0.00;3.29;0.00;0.00;19.16	530.54	5.42	chr9	84304450	84198597	-	NM_005077	TLE1	intergenic	587600
chr11:1293101-1294200	95.946	2.28092e-07	3.78136e-07	Up	1100	11.60;11.98;7.84;10.91;11.10;5.57;2.36;7329.54	13.20;3.65;12.49;5.30;13.15;11.78;3.00;13.68	923.86	9.53	chr11	1277834	1277900	+	NR_106802	MIR6744	intergenic	15816
chr14:99640301-99641700	95.8314	1.44913e-07	3.50123e-07	Up	1400	8.12;5.99;3.92;4.09;4.16;4.18;5.89;4601.06	3.30;5.47;6.24;7.96;3.29;11.78;0.00;9.58	579.68	5.95	chr14	99738050	99635624	-	NM_001282237	BCL11B	exon	97050
chr14:99640301-99641700	95.8314	1.44913e-07	3.50123e-07	Up	1400	8.12;5.99;3.92;4.09;4.16;4.18;5.89;4601.06	3.30;5.47;6.24;7.96;3.29;11.78;0.00;9.58	579.68	5.95	chr14	99738050	99635624	-	NM_001282238	BCL11B	exon	97050
chr14:99640301-99641700	95.8314	1.44913e-07	3.50123e-07	Up	1400	8.12;5.99;3.92;4.09;4.16;4.18;5.89;4601.06	3.30;5.47;6.24;7.96;3.29;11.78;0.00;9.58	579.68	5.95	chr14	99738050	99635624	-	NM_022898	BCL11B	exon	97050
chr14:99640301-99641700	95.8314	1.44913e-07	3.50123e-07	Up	1400	8.12;5.99;3.92;4.09;4.16;4.18;5.89;4601.06	3.30;5.47;6.24;7.96;3.29;11.78;0.00;9.58	579.68	5.95	chr14	99738050	99635624	-	NM_138576	BCL11B	exon	97050
chr4:57758001-57759300	95.8143	1.0259e-07	3.50123e-07	Up	1300	1.16;4.49;1.96;2.73;8.33;1.39;2660.28;1.67	3.30;5.47;3.75;5.30;4.93;2.95;1.50;0.00	335.25	3.4	chr4	57774041	57802010	+	NM_005612	REST	upstream	-15391
chr8:25288501-25289700	95.7721	2.31406e-07	3.82029e-07	Up	1200	11.60;8.98;11.76;9.55;6423.28;9.75;7.07;6.70	13.20;5.47;13.74;7.96;4.93;4.42;9.01;8.21	811.09	8.37	chr8	25282556	25276773	-	NM_000825	GNRH1	upstream	-6544
chr8:25288501-25289700	95.7721	2.31406e-07	3.82029e-07	Up	1200	11.60;8.98;11.76;9.55;6423.28;9.75;7.07;6.70	13.20;5.47;13.74;7.96;4.93;4.42;9.01;8.21	811.09	8.37	chr8	25282556	25276773	-	NM_001083111	GNRH1	upstream	-6544
chr1:107081001-107082600	95.693	1.02529e-07	3.50123e-07	Up	1600	9.28;2.99;1.96;2.73;2.78;4.18;2588.44;5.02	0.00;7.30;6.24;2.65;3.29;1.47;1.50;4.10	327.17	3.32	chr1	107599266	107601916	+	NM_018137	PRMT6	intergenic	-517466
chr18:66370201-66371500	95.6641	4.30121e-08	3.50123e-07	Up	1300	1.16;2.99;1.96;4.09;4.16;4.18;958.60;1.67	0.00;0.00;1.25;0.00;0.00;0.00;0.00;8.21	122.35	1.18	chr18	66382353	66340924	-	NM_019022	TMX3	intron	11503
chr9:77092301-77093600	95.3351	1.27711e-07	3.50123e-07	Up	1300	5.80;4.49;9.80;9.55;5.55;11.15;1.18;4207.45	8.25;9.12;7.49;3.98;1.64;7.36;6.01;0.00	531.87	5.48	chr9	77112251	77302117	+	NM_006914	RORB	upstream	-19301
chr7:100514301-100515600	95.2592	2.1979e-07	3.73768e-07	Up	1300	4497.50;7.49;7.84;1653.51;5.55;5.57;8.24;16.75	8.25;1.82;8.74;3.98;11.50;2.95;12.01;15.05	775.31	8.04	chr7	100493754	100487614	-	NM_001302622	ACHE	intergenic	-21196
chr11:63737301-63738600	94.8206	1.19323e-07	3.50123e-07	Up	1300	4.64;2.99;3.92;4.09;2.78;2.79;7.07;3733.44	1.65;1.82;5.00;7.96;3.29;5.89;10.51;2.74	470.21	4.86	chr11	63742078	63744015	+	NM_004074	COX8A	upstream	-4128
chr2:21513201-21514800	94.8202	2.19095e-07	3.73768e-07	Up	1600	2.32;5.99;15.68;5.46;11.10;2.79;4.71;7081.64	6.60;7.30;7.49;7.96;13.15;17.67;6.01;8.21	891.21	9.3	chr2	21346857	21367238	+	NM_001306137	TDRD15	intergenic	167143
chr2:220043801-220045600	94.6604	8.10614e-08	3.50123e-07	Up	1800	4.64;2.99;3.92;13.64;2.78;5.57;4.71;2391.81	3.30;0.00;5.00;2.65;0.00;0.00;3.00;10.95	303.76	3.11	chr2	220043430	220050197	+	NM_001321110	FAM134A	promoter	1270
chr14:67600601-67602400	94.4961	1.49072e-07	3.50123e-07	Up	1800	5.80;5.99;9.80;9.55;1.39;5.57;4.71;4771.90	11.55;7.30;8.74;7.96;3.29;5.89;0.00;5.47	601.84	6.27	chr14	67656109	67695267	+	NM_173526	FAM71D	intergenic	-54609
chr12:131300101-131301100	94.3548	1.5345e-07	3.50123e-07	Up	1000	8.12;5.99;5.88;1.36;4.16;1.39;7.07;4773.58	6.60;3.65;7.49;7.96;3.29;7.36;1.50;12.31	600.94	6.27	chr12	131323819	131274144	-	NM_194356	STX2	intron	23219
chr12:131300101-131301100	94.3548	1.5345e-07	3.50123e-07	Up	1000	8.12;5.99;5.88;1.36;4.16;1.39;7.07;4773.58	6.60;3.65;7.49;7.96;3.29;7.36;1.50;12.31	600.94	6.27	chr12	131323819	131274144	-	NM_001980	STX2	intron	23219
chr4:15682001-15683100	94.308	1.06481e-07	3.50123e-07	Up	1100	3.48;1.50;3.92;5.46;5.55;11.15;5.89;3440.33	9.90;3.65;3.75;5.30;1.64;10.31;1.50;0.00	434.66	4.51	chr4	15683351	15692070	+	NM_001145191	FAM200B	promoter	-801
chr6:45202901-45204100	94.1187	7.66017e-08	3.50123e-07	Up	1200	2.32;2.99;1.96;2.73;5.55;2.79;5.89;2512.41	1.65;7.30;1.25;3.98;3.29;7.36;0.00;1.37	317.08	3.27	chr6	45165507	45165410	-	NR_030313	MIR586	intergenic	-37993
chr1:32359101-32360100	93.5638	9.79284e-08	3.50123e-07	Up	1000	5.80;2.99;3.92;1.36;2.78;5.57;7.07;3195.78	6.60;9.12;6.24;1.33;3.29;1.47;1.50;4.10	403.16	4.21	chr1	32385259	32372021	-	NM_001195101	PTP4A2	intergenic	25659
chr1:32359101-32360100	93.5638	9.79284e-08	3.50123e-07	Up	1000	5.80;2.99;3.92;1.36;2.78;5.57;7.07;3195.78	6.60;9.12;6.24;1.33;3.29;1.47;1.50;4.10	403.16	4.21	chr1	32385259	32372021	-	NM_001195100	PTP4A2	intergenic	25659
chr1:39330401-39331800	93.3729	7.39314e-08	3.50123e-07	Up	1400	8.12;2218.86;7.84;5.46;1.39;11.15;4.71;5.02	4.95;3.65;2.50;1.33;6.57;1.47;3.00;0.00	282.82	2.93	chr1	39325495	39303868	-	NM_022157	RRAGC	upstream	-5605
chr1:39330401-39331800	93.3729	7.39314e-08	3.50123e-07	Up	1400	8.12;2218.86;7.84;5.46;1.39;11.15;4.71;5.02	4.95;3.65;2.50;1.33;6.57;1.47;3.00;0.00	282.82	2.93	chr1	39325495	39303868	-	NM_001271851	RRAGC	upstream	-5605
chr5:160361401-160362500	93.0436	8.08788e-08	3.50123e-07	Up	1100	4.64;1.50;5.88;1.36;4.16;2.79;3.53;2535.86	1.65;1.82;2.50;3.98;4.93;2.95;7.51;1.37	319.97	3.34	chr5	160365633	160358785	-	NR_027111	LOC285629	intron	3683
chr7:1692201-1693200	92.7	1.27738e-07	3.50123e-07	Up	1000	10.44;5.99;25.47;4.09;1.39;5.57;4.71;3946.16	3.30;5.47;1.25;11.93;4.93;4.42;1.50;9.58	500.48	5.3	chr7	1654105	1656328	+	NR_001288	TFAMP1	intergenic	38595
chrX:76286701-76288300	92.0689	1.58335e-07	3.50123e-07	Up	1600	3.48;4451.20;7.84;6.82;1.39;6.97;9.42;5.02	11.55;1.82;11.24;3.98;4.93;0.00;9.01;5.47	561.52	6	chrX	76234957	75878198	-	NR_110401	MIR325HG	intergenic	-52543
chrX:76286701-76288300	92.0689	1.58335e-07	3.50123e-07	Up	1600	3.48;4451.20;7.84;6.82;1.39;6.97;9.42;5.02	11.55;1.82;11.24;3.98;4.93;0.00;9.01;5.47	561.52	6	chrX	76234957	75878198	-	NR_110400	MIR325HG	intergenic	-52543
chrX:76286701-76288300	92.0689	1.58335e-07	3.50123e-07	Up	1600	3.48;4451.20;7.84;6.82;1.39;6.97;9.42;5.02	11.55;1.82;11.24;3.98;4.93;0.00;9.01;5.47	561.52	6	chrX	76234957	75878198	-	NR_110402	MIR325HG	intergenic	-52543
chrX:76286701-76288300	92.0689	1.58335e-07	3.50123e-07	Up	1600	3.48;4451.20;7.84;6.82;1.39;6.97;9.42;5.02	11.55;1.82;11.24;3.98;4.93;0.00;9.01;5.47	561.52	6	chrX	76234957	75878198	-	NR_110404	MIR325HG	intergenic	-52543
chrX:76286701-76288300	92.0689	1.58335e-07	3.50123e-07	Up	1600	3.48;4451.20;7.84;6.82;1.39;6.97;9.42;5.02	11.55;1.82;11.24;3.98;4.93;0.00;9.01;5.47	561.52	6	chrX	76234957	75878198	-	NR_110403	MIR325HG	intergenic	-52543
chrX:76286701-76288300	92.0689	1.58335e-07	3.50123e-07	Up	1600	3.48;4451.20;7.84;6.82;1.39;6.97;9.42;5.02	11.55;1.82;11.24;3.98;4.93;0.00;9.01;5.47	561.52	6	chrX	76234957	75878198	-	NR_110405	MIR325HG	intergenic	-52543
chrX:76286701-76288300	92.0689	1.58335e-07	3.50123e-07	Up	1600	3.48;4451.20;7.84;6.82;1.39;6.97;9.42;5.02	11.55;1.82;11.24;3.98;4.93;0.00;9.01;5.47	561.52	6	chrX	76234957	75878198	-	NR_110406	MIR325HG	intergenic	-52543
chr17:37699901-37701200	91.7113	2.70143e-07	4.21816e-07	Up	1300	6.96;5.99;7.84;8.19;5.55;7570.58;7.07;10.05	29.71;7.30;7.49;5.30;3.29;14.73;9.01;5.47	952.78	10.29	chr17	37764175	37760020	-	NM_006160	NEUROD2	intergenic	63625
chr2:240907701-240909000	91.6839	2.03043e-07	3.59183e-07	Up	1300	4.64;8.98;3.92;5.46;8.33;5.57;9.42;6495.42	13.20;7.30;5.00;5.30;16.43;8.84;9.01;5.47	817.72	8.82	chr2	240882511	240882431	-	NR_039949	MIR4786	intergenic	-25839
chr16:27569601-27571000	91.5373	1.15207e-07	3.50123e-07	Up	1400	6.96;2.99;3.92;8.19;8.33;2.79;7.07;3393.43	3.30;0.00;7.49;5.30;3.29;8.84;3.00;5.47	429.21	4.59	chr16	27561467	27791692	+	NM_015202	KIAA0556	intron	8833
chr2:152300201-152301300	91.534	1.44893e-07	3.50123e-07	Up	1100	4.64;4.49;9.80;5.46;13.88;5.57;7.07;4473.76	8.25;5.47;6.24;3.98;4.93;4.42;3.00;12.31	565.58	6.08	chr2	152266603	152333860	+	NM_001177665	RIF1	intron	34147
chr15:102020401-102022300	91.5239	4.15021e-07	6.01502e-07	Up	1900	13.92;7953.17;21.55;15.01;22.20;16.72;17.66;4627.86	9.90;16.42;28.72;15.91;9.86;11.78;16.52;28.73	1586.01	17.23	chr15	102030187	101886946	-	NM_138323	PCSK6	intron	8837
chr15:102020401-102022300	91.5239	4.15021e-07	6.01502e-07	Up	1900	13.92;7953.17;21.55;15.01;22.20;16.72;17.66;4627.86	9.90;16.42;28.72;15.91;9.86;11.78;16.52;28.73	1586.01	17.23	chr15	102030187	101886946	-	NM_138324	PCSK6	intron	8837
chr15:102020401-102022300	91.5239	4.15021e-07	6.01502e-07	Up	1900	13.92;7953.17;21.55;15.01;22.20;16.72;17.66;4627.86	9.90;16.42;28.72;15.91;9.86;11.78;16.52;28.73	1586.01	17.23	chr15	102030187	101923952	-	NM_138322	PCSK6	intron	8837
chr15:102020401-102022300	91.5239	4.15021e-07	6.01502e-07	Up	1900	13.92;7953.17;21.55;15.01;22.20;16.72;17.66;4627.86	9.90;16.42;28.72;15.91;9.86;11.78;16.52;28.73	1586.01	17.23	chr15	102030187	101905078	-	NM_138325	PCSK6	intron	8837
chr15:102020401-102022300	91.5239	4.15021e-07	6.01502e-07	Up	1900	13.92;7953.17;21.55;15.01;22.20;16.72;17.66;4627.86	9.90;16.42;28.72;15.91;9.86;11.78;16.52;28.73	1586.01	17.23	chr15	102030187	101844132	-	NM_001291309	PCSK6	intron	8837
chr15:102020401-102022300	91.5239	4.15021e-07	6.01502e-07	Up	1900	13.92;7953.17;21.55;15.01;22.20;16.72;17.66;4627.86	9.90;16.42;28.72;15.91;9.86;11.78;16.52;28.73	1586.01	17.23	chr15	102030187	101844132	-	NM_002570	PCSK6	intron	8837
chr15:102020401-102022300	91.5239	4.15021e-07	6.01502e-07	Up	1900	13.92;7953.17;21.55;15.01;22.20;16.72;17.66;4627.86	9.90;16.42;28.72;15.91;9.86;11.78;16.52;28.73	1586.01	17.23	chr15	102030187	101844132	-	NM_138319	PCSK6	intron	8837
chr17:42240601-42241600	91.2932	1.07663e-07	3.50123e-07	Up	1000	2.32;2.99;1.96;2.73;2.78;2.79;127.18;3194.11	8.25;3.65;5.00;5.30;6.57;0.00;1.50;5.47	417.11	4.47	chr17	42248073	42256451	+	NM_080863	ASB16	upstream	-6973
chr19:58917601-58918600	90.715	1.02058e-07	3.50123e-07	Up	1000	4.64;3015.38;3.92;6.82;2.78;4.18;11.78;5.02	9.90;5.47;1.25;1.33;3.29;10.31;0.00;1.37	381.81	4.11	chr19	58920040	58929692	+	NM_001318002	ZNF584	promoter	-1940
chr19:58917601-58918600	90.715	1.02058e-07	3.50123e-07	Up	1000	4.64;3015.38;3.92;6.82;2.78;4.18;11.78;5.02	9.90;5.47;1.25;1.33;3.29;10.31;0.00;1.37	381.81	4.11	chr19	58920040	58929692	+	NM_173548	ZNF584	promoter	-1940
chr19:58917601-58918600	90.715	1.02058e-07	3.50123e-07	Up	1000	4.64;3015.38;3.92;6.82;2.78;4.18;11.78;5.02	9.90;5.47;1.25;1.33;3.29;10.31;0.00;1.37	381.81	4.11	chr19	58920040	58929692	+	NR_134461	ZNF584	promoter	-1940
chr3:193458901-193460000	90.6382	1.81878e-07	3.52761e-07	Up	1100	1.16;4984.20;5.88;1.36;6.94;1.39;7.07;1.67	3.30;5.47;7.49;7.96;6.57;4.42;1.50;17.79	626.21	6.81	chr3	193345121	193336387	-	NR_046634	OPA1-AS1	intergenic	-114329
chr16:19423101-19424600	90.5347	1.66142e-07	3.50123e-07	Up	1500	6.96;2.99;11.76;2.73;2.78;2.79;4.71;5085.12	6.60;3.65;7.49;5.30;6.57;2.95;15.02;8.21	639.98	6.97	chr16	19422056	19510434	+	NM_001105249	TMC5	promoter	1794
chr16:19423101-19424600	90.5347	1.66142e-07	3.50123e-07	Up	1500	6.96;2.99;11.76;2.73;2.78;2.79;4.71;5085.12	6.60;3.65;7.49;5.30;6.57;2.95;15.02;8.21	639.98	6.97	chr16	19422056	19510434	+	NM_001105248	TMC5	promoter	1794
chr14:75092301-75093300	90.4182	1.56559e-07	3.50123e-07	Up	1000	6.96;2.99;7.84;2.73;2.78;9.75;3854.40;3.35	8.25;9.12;7.49;7.96;6.57;0.00;1.50;1.37	486.35	5.28	chr14	75079034	74964885	-	NM_000428	LTBP2	upstream	-13766
chr9:112884301-112885500	90.3286	1.36499e-07	3.50123e-07	Up	1200	6.96;2.99;7.84;10.91;2.78;1.39;8.24;4004.78	3.30;1.82;5.00;10.61;1.64;2.95;10.51;8.21	505.74	5.5	chr9	112887780	112934791	+	NM_001136562	AKAP2	upstream	-2880
chr11:44756701-44758100	90.287	1.66334e-07	3.50123e-07	Up	1400	3.48;5.99;5.88;5.46;9.71;9.75;4.71;4887.47	9.90;1.82;8.74;9.28;1.64;7.36;0.00;15.05	616.56	6.73	chr11	44785975	44953977	+	NM_130783	TSPAN18	intergenic	-28575
chr19:36797001-36798000	89.9926	1.33682e-07	3.50123e-07	Up	1000	400.32;2052.67;307.64;132.34;67.99;1611.92;75.37;217.74	9.90;7.30;8.74;3.98;3.29;8.84;3.00;8.21	608.25	6.66	chr19	36802244	36803570	+	NR_029389	LOC100134317	upstream	-4744
chr6:102295401-102296700	89.0561	1.53452e-07	3.50123e-07	Up	1300	8.12;5.99;9.80;12.28;9.71;9.75;2.36;4636.23	9.90;5.47;3.75;9.28;4.93;7.36;3.00;8.21	586.78	6.49	chr6	101846860	102517958	+	NM_021956	GRIK2	intron	449190
chr6:102295401-102296700	89.0561	1.53452e-07	3.50123e-07	Up	1300	8.12;5.99;9.80;12.28;9.71;9.75;2.36;4636.23	9.90;5.47;3.75;9.28;4.93;7.36;3.00;8.21	586.78	6.49	chr6	101846860	102517958	+	NM_175768	GRIK2	intron	449190
chr6:102295401-102296700	89.0561	1.53452e-07	3.50123e-07	Up	1300	8.12;5.99;9.80;12.28;9.71;9.75;2.36;4636.23	9.90;5.47;3.75;9.28;4.93;7.36;3.00;8.21	586.78	6.49	chr6	101846860	102517958	+	NM_001166247	GRIK2	intron	449190
chr17:14674701-14675700	88.4164	1.81782e-07	3.52761e-07	Up	1000	2.32;4948.27;9.80;8.19;2.78;6.97;12.95;1.67	8.25;1.82;5.00;9.28;11.50;5.89;3.00;10.95	624.12	6.96	chr17	14918121	14955592	+	NR_135638	LOC101928475	intergenic	-242921
chr7:21259201-21260600	88.1196	6.38068e-08	3.50123e-07	Up	1400	2.32;2.99;1.96;1.36;1.39;4.18;1.18;1929.53	3.30;5.47;1.25;3.98;0.00;5.89;0.00;1.37	243.11	2.66	chr7	21467651	21468517	+	NR_137166	SP4	intergenic	-207751
chr7:21259201-21260600	88.1196	6.38068e-08	3.50123e-07	Up	1400	2.32;2.99;1.96;1.36;1.39;4.18;1.18;1929.53	3.30;5.47;1.25;3.98;0.00;5.89;0.00;1.37	243.11	2.66	chr7	21467651	21554440	+	NM_001326542	SP4	intergenic	-207751
chr7:21259201-21260600	88.1196	6.38068e-08	3.50123e-07	Up	1400	2.32;2.99;1.96;1.36;1.39;4.18;1.18;1929.53	3.30;5.47;1.25;3.98;0.00;5.89;0.00;1.37	243.11	2.66	chr7	21467651	21554440	+	NM_001326543	SP4	intergenic	-207751
chr7:21259201-21260600	88.1196	6.38068e-08	3.50123e-07	Up	1400	2.32;2.99;1.96;1.36;1.39;4.18;1.18;1929.53	3.30;5.47;1.25;3.98;0.00;5.89;0.00;1.37	243.11	2.66	chr7	21467651	21554440	+	NM_003112	SP4	intergenic	-207751
chr12:49091501-49093300	87.9516	1.98e-07	3.57145e-07	Up	1800	9.28;8.98;3.92;16.37;2.78;5.57;2.36;5621.10	1.65;0.00;2.50;13.26;3.29;8.84;15.02;19.16	708.79	7.96	chr12	49076035	49046994	-	NM_017822	KANSL2	upstream	-16365
chr6:119304301-119305700	87.8389	1.56443e-07	3.50123e-07	Up	1400	2.32;8.98;9.80;8.19;5.55;5.57;3530.55;5.02	4.95;1.82;12.49;2.65;4.93;2.95;6.01;4.10	447	4.99	chr6	119256327	119231761	-	NM_153255	MCM9	intergenic	-48673
chr5:107867801-107868800	87.6527	1.57701e-07	3.50123e-07	Up	1000	3.48;11.98;3.92;10.91;6.94;9.75;8.24;4810.43	9.90;10.95;6.24;7.96;8.22;2.95;3.00;5.47	608.21	6.84	chr5	107717799	107194733	-	NM_001163315	FBXL17	intergenic	-150501
chr16:67948101-67949100	87.425	2.98972e-07	4.52653e-07	Up	1000	4.64;8025.03;15.68;12.28;19.43;16.72;11.78;6.70	13.20;7.30;19.98;5.30;9.86;17.67;10.51;8.21	1014.03	11.5	chr16	67965778	67963472	-	NM_001907	CTRL	intergenic	17178
chr17:15870101-15871500	87.3194	7.25005e-08	3.50123e-07	Up	1400	3.48;1.50;5.88;6.82;4.16;4.18;3.53;1981.45	1.65;1.82;5.00;7.96;0.00;4.42;0.00;1.37	251.38	2.78	chr17	15848230	15879210	+	NM_000676	ADORA2B	intron	22570
chr15:76384501-76385600	87.1264	1.62012e-07	3.50123e-07	Up	1100	5.80;4.49;1.96;2.73;15.26;5.57;3654.20;3.35	1.65;3.65;6.24;5.30;1.64;7.36;7.51;8.21	461.67	5.2	chr15	76352298	76497304	+	NM_152335	TMEM266	intron	32752
chr1:3336601-3337700	87.0033	1.22593e-07	3.50123e-07	Up	1100	4.64;2.99;4250.15;5.46;4.16;8.36;2.36;1.67	4.95;1.82;2.50;3.98;6.57;4.42;10.51;13.68	534.97	6.05	chr1	3371146	3397677	+	NM_014448	ARHGEF16	intergenic	-33996
chr20:34741401-34742400	86.9934	1.40644e-07	3.50123e-07	Up	1000	5.80;4.49;1.96;4.09;2.78;4.18;3.53;4168.92	4.95;9.12;3.75;6.63;4.93;4.42;0.00;13.68	524.47	5.93	chr20	34742661	34820721	+	NM_012156	EPB41L1	promoter	-761
chr3:67682001-67683000	86.7886	1.32203e-07	3.50123e-07	Up	1000	6.96;2.99;1.96;4.09;11.10;5.57;4.71;3870.79	3.30;5.47;7.49;3.98;4.93;16.20;1.50;1.37	488.52	5.53	chr3	67705038	67425140	-	NM_003848	SUCLG2	intron	22538
chr3:67682001-67683000	86.7886	1.32203e-07	3.50123e-07	Up	1000	6.96;2.99;1.96;4.09;11.10;5.57;4.71;3870.79	3.30;5.47;7.49;3.98;4.93;16.20;1.50;1.37	488.52	5.53	chr3	67705038	67410883	-	NM_001177599	SUCLG2	intron	22538
chr2:220530401-220531400	86.4444	8.32681e-08	3.50123e-07	Up	1000	4.64;2323.67;5.88;9.55;5.55;6.97;4.71;3.35	9.90;5.47;2.50;2.65;1.64;0.00;3.00;1.37	295.54	3.32	chr2	220492291	220506702	+	NM_001326559	SLC4A3	intergenic	38609
chr2:220530401-220531400	86.4444	8.32681e-08	3.50123e-07	Up	1000	4.64;2323.67;5.88;9.55;5.55;6.97;4.71;3.35	9.90;5.47;2.50;2.65;1.64;0.00;3.00;1.37	295.54	3.32	chr2	220492291	220506702	+	NM_005070	SLC4A3	intergenic	38609
chr2:220530401-220531400	86.4444	8.32681e-08	3.50123e-07	Up	1000	4.64;2323.67;5.88;9.55;5.55;6.97;4.71;3.35	9.90;5.47;2.50;2.65;1.64;0.00;3.00;1.37	295.54	3.32	chr2	220492291	220506702	+	NR_048551	SLC4A3	intergenic	38609
chr2:220530401-220531400	86.4444	8.32681e-08	3.50123e-07	Up	1000	4.64;2323.67;5.88;9.55;5.55;6.97;4.71;3.35	9.90;5.47;2.50;2.65;1.64;0.00;3.00;1.37	295.54	3.32	chr2	220492291	220506702	+	NM_201574	SLC4A3	intergenic	38609
chr15:75489701-75491100	85.2968	2.49079e-07	3.99818e-07	Up	1400	6.96;2.99;3.92;10.91;2.78;5.57;4.71;6880.65	6.60;3.65;19.98;10.61;0.00;11.78;19.52;8.21	864.81	10.04	chr15	75494220	75504510	+	NM_015492	C15orf39	upstream	-3820
chr15:26654601-26656500	84.7949	1.02308e-07	3.50123e-07	Up	1900	3.48;1.50;1.96;8.19;2.78;6.97;2.36;2916.07	1.65;5.47;2.50;1.33;0.00;14.73;0.00;8.21	367.91	4.24	chr15	26874325	26788693	-	NM_001191321	GABRB3	intergenic	218775
chr15:26654601-26656500	84.7949	1.02308e-07	3.50123e-07	Up	1900	3.48;1.50;1.96;8.19;2.78;6.97;2.36;2916.07	1.65;5.47;2.50;1.33;0.00;14.73;0.00;8.21	367.91	4.24	chr15	26874325	26860443	-	NR_103801	GABRB3	intergenic	218775
chrX:72971001-72972000	84.7261	6.44789e-08	3.50123e-07	Up	1000	2.32;1590.03;7.84;2.73;9.71;4.18;5.89;10.05	0.00;1.82;1.25;3.98;1.64;1.47;1.50;6.84	204.09	2.31	chrX	73012039	73049066	+	NR_003255	TSIX	intergenic	-40539
chr7:101226401-101227400	84.717	1.45083e-07	3.50123e-07	Up	1000	4.64;1.50;9.80;5.46;4.16;6.97;3.53;3914.33	3.30;1.82;6.24;1.33;1.64;0.00;0.00;31.47	493.8	5.73	chr7	101212286	101208586	-	NR_103747	LINC01007	upstream	-14614
chr7:101226401-101227400	84.717	1.45083e-07	3.50123e-07	Up	1000	4.64;1.50;9.80;5.46;4.16;6.97;3.53;3914.33	3.30;1.82;6.24;1.33;1.64;0.00;0.00;31.47	493.8	5.73	chr7	101212286	101208586	-	NR_103748	LINC01007	upstream	-14614
chr7:101226401-101227400	84.717	1.45083e-07	3.50123e-07	Up	1000	4.64;1.50;9.80;5.46;4.16;6.97;3.53;3914.33	3.30;1.82;6.24;1.33;1.64;0.00;0.00;31.47	493.8	5.73	chr7	101212286	101206034	-	NR_103749	LINC01007	upstream	-14614
chr17:64036101-64037900	84.4153	8.51949e-08	3.50123e-07	Up	1800	4.64;2.99;1.96;2.73;5.55;1.39;1.18;2450.44	1.65;3.65;3.75;3.98;6.57;1.47;6.01;1.37	308.86	3.56	chr17	64187987	63631657	-	NM_001302891	CEP112	intron	150987
chr20:23526801-23527800	84.1816	1.51096e-07	3.50123e-07	Up	1000	6.96;4.49;7.84;5.46;6.94;4.18;3408.08;3.35	4.95;7.30;3.75;10.61;6.57;0.00;1.50;5.47	430.91	5.02	chr20	23549386	23545369	-	NM_080610	CST9L	intergenic	22086
chrX:135305901-135307400	83.9526	1.34781e-07	3.50123e-07	Up	1500	8.12;3626.24;3.92;13.64;6.94;4.18;8.24;8.37	6.60;12.77;1.25;10.61;0.00;2.95;7.51;1.37	459.96	5.38	chrX	135333738	135298973	-	NM_024597	MAP7D3	intron	27088
chrX:135305901-135307400	83.9526	1.34781e-07	3.50123e-07	Up	1500	8.12;3626.24;3.92;13.64;6.94;4.18;8.24;8.37	6.60;12.77;1.25;10.61;0.00;2.95;7.51;1.37	459.96	5.38	chrX	135333738	135295378	-	NM_001173517	MAP7D3	intron	27088
chr2:220065801-220067100	83.8506	1.20776e-07	3.50123e-07	Up	1300	2.32;3066.28;7.84;2.73;8.33;2.79;4.71;3.35	4.95;3.65;9.99;0.00;1.64;10.31;1.50;4.10	387.29	4.52	chr2	220071505	220074373	+	NM_001270998	ZFAND2B	upstream	-5055
chr2:220065801-220067100	83.8506	1.20776e-07	3.50123e-07	Up	1300	2.32;3066.28;7.84;2.73;8.33;2.79;4.71;3.35	4.95;3.65;9.99;0.00;1.64;10.31;1.50;4.10	387.29	4.52	chr2	220071505	220074373	+	NM_001270999	ZFAND2B	upstream	-5055
chr2:220065801-220067100	83.8506	1.20776e-07	3.50123e-07	Up	1300	2.32;3066.28;7.84;2.73;8.33;2.79;4.71;3.35	4.95;3.65;9.99;0.00;1.64;10.31;1.50;4.10	387.29	4.52	chr2	220071505	220074373	+	NM_138802	ZFAND2B	upstream	-5055
chr2:35052301-35053600	83.4049	1.56855e-07	3.50123e-07	Up	1300	2.32;1.50;1.96;9.55;2.78;3792.26;7.07;5.02	13.20;1.82;8.74;3.98;0.00;11.78;0.00;5.47	477.81	5.63	chr2	34902623	34947630	+	NR_126404	LINC01320	intergenic	150327
chr17:18754601-18755600	83.3333	1.40517e-07	3.50123e-07	Up	1000	2.32;7.49;1.96;2.73;1.39;2.79;3137.22;3.35	6.60;5.47;7.49;5.30;6.57;2.95;0.00;2.74	394.9	4.64	chr17	18759611	18834599	+	NM_001243942	PRPSAP2	upstream	-4511
chr17:18754601-18755600	83.3333	1.40517e-07	3.50123e-07	Up	1000	2.32;7.49;1.96;2.73;1.39;2.79;3137.22;3.35	6.60;5.47;7.49;5.30;6.57;2.95;0.00;2.74	394.9	4.64	chr17	18759611	18834599	+	NM_001243936	PRPSAP2	upstream	-4511
chr12:89672601-89673900	82.8289	1.45141e-07	3.50123e-07	Up	1300	5.80;10.48;3.92;5.46;6.94;9.75;3.53;3902.61	4.95;3.65;11.24;14.59;8.22;0.00;1.50;2.74	493.56	5.86	chr12	89746636	89741601	-	NM_001946	DUSP6	intergenic	73386
chr12:89672601-89673900	82.8289	1.45141e-07	3.50123e-07	Up	1300	5.80;10.48;3.92;5.46;6.94;9.75;3.53;3902.61	4.95;3.65;11.24;14.59;8.22;0.00;1.50;2.74	493.56	5.86	chr12	89746636	89741601	-	NM_022652	DUSP6	intergenic	73386
chr20:18097101-18098300	82.5643	2.84807e-07	4.38477e-07	Up	1200	13.92;7138.69;19.59;10.91;19.43;13.93;11.78;16.75	6.60;7.30;9.99;13.26;13.15;11.78;3.00;21.89	905.63	10.87	chr20	18118498	18123812	+	NM_001164811	PET117	intergenic	-20798
chr19:42961501-42962600	82.5235	1.24116e-07	3.50123e-07	Up	1100	2.32;7.49;3.92;1.36;6.94;2.79;2641.44;6.70	3.30;3.65;8.74;2.65;0.00;4.42;7.51;1.37	334.12	3.95	chr19	42947200	42932689	-	NM_198477	CXCL17	upstream	-14850
chr19:42961501-42962600	82.5235	1.24116e-07	3.50123e-07	Up	1100	2.32;7.49;3.92;1.36;6.94;2.79;2641.44;6.70	3.30;3.65;8.74;2.65;0.00;4.42;7.51;1.37	334.12	3.95	chr19	42947200	42932689	-	NR_133910	CXCL17	upstream	-14850
chr7:140387201-140388200	81.9259	1.32244e-07	3.50123e-07	Up	1000	13.92;2.99;3.92;10.91;2.78;2.79;4.71;3758.56	3.30;9.12;6.24;0.00;6.57;13.25;3.00;4.10	475.07	5.7	chr7	140396480	140406446	+	NM_004546	NDUFB2	upstream	-8780
chr8:35760701-35761900	81.9222	1.53614e-07	3.50123e-07	Up	1200	8.12;2.99;1.96;4.09;2.78;6.97;2.36;4184.00	1.65;10.95;9.99;7.96;1.64;7.36;1.50;9.58	526.66	6.33	chr8	35567838	35529680	-	NR_125819	LOC101929550	intergenic	-193462
chrX:95939301-95941200	80.9158	2.45804e-07	3.95351e-07	Up	1900	4.64;8.98;9.80;8.19;11.10;13.93;15.31;6465.27	3.30;7.30;5.00;15.91;6.57;8.84;3.00;30.10	817.15	10	chrX	95939661	96724837	+	NM_007309	DIAPH2	promoter	589
chrX:95939301-95941200	80.9158	2.45804e-07	3.95351e-07	Up	1900	4.64;8.98;9.80;8.19;11.10;13.93;15.31;6465.27	3.30;7.30;5.00;15.91;6.57;8.84;3.00;30.10	817.15	10	chrX	95939661	96855597	+	NM_006729	DIAPH2	promoter	589
chr17:20831201-20832200	80.7197	1.62938e-07	3.50123e-07	Up	1000	2.32;4219.13;5.88;4.09;6.94;5.57;10.60;6.70	6.60;9.12;3.75;5.30;4.93;4.42;16.52;1.37	532.65	6.5	chr17	20841832	20885670	+	NR_123730	LOC339260	upstream	-10132
chr13:45106501-45107500	79.7873	1.72993e-07	3.50123e-07	Up	1000	3.48;2.99;5.88;2.73;4.16;4.18;3695.42;1.67	0.00;5.47;6.24;3.98;8.22;2.95;13.51;5.47	465.06	5.73	chr13	45150031	45154568	+	NR_038381	TSC22D1-AS1	intergenic	-43031
chr1:64685501-64686500	79.7779	1.90977e-07	3.54642e-07	Up	1000	6.96;4846.46;7.84;6.82;13.88;13.93;5.89;11.72	8.25;16.42;7.49;5.30;3.29;10.31;1.50;8.21	614.19	7.6	chr1	64669489	64710027	+	NM_152489	UBE2U	intron	16511
chr9:125591201-125593100	79.7215	1.87759e-07	3.54642e-07	Up	1900	5.80;1.50;13.72;4.09;1.39;6.97;3.53;4885.80	1.65;3.65;8.74;7.96;3.29;5.89;12.01;17.79	615.35	7.62	chr9	125590935	125580375	-	NM_005388	PDCL	promoter	-1215
chr5:150029301-150030800	79.4619	1.80194e-07	3.52373e-07	Up	1500	1479.44;11.98;7.84;514.33;8.33;12.54;2619.06;11.72	8.25;3.65;8.74;10.61;4.93;5.89;9.01;6.84	583.15	7.24	chr5	150020206	150038792	+	NM_007286	SYNPO	intron	9844
chr3:9899501-9900900	79.3095	2.00594e-07	3.57145e-07	Up	1400	6.96;4922.82;1.96;4.09;1.39;6.97;8.24;8.37	6.60;5.47;8.74;11.93;9.86;5.89;10.51;2.74	620.1	7.72	chr3	9885702	9879532	-	NM_001142547	RPUSD3	upstream	-14498
chr3:9899501-9900900	79.3095	2.00594e-07	3.57145e-07	Up	1400	6.96;4922.82;1.96;4.09;1.39;6.97;8.24;8.37	6.60;5.47;8.74;11.93;9.86;5.89;10.51;2.74	620.1	7.72	chr3	9885702	9879532	-	NM_173659	RPUSD3	upstream	-14498
chr8:3616501-3617700	78.9806	6.80511e-08	3.50123e-07	Up	1200	2.32;1.50;3.92;1.36;2.78;2.79;2.36;1934.56	3.30;5.47;0.00;3.98;8.22;1.47;1.50;0.00	243.95	2.99	chr8	4852328	2792874	-	NM_033225	CSMD1	intron	1235228
chr20:58754501-58756400	78.7574	2.54443e-07	4.05946e-07	Up	1900	11.60;5.99;11.76;10.91;13.88;5.57;9.42;6942.62	13.20;18.24;12.49;13.26;16.43;5.89;6.01;2.74	876.47	11.03	chr20	58713547	58897314	+	NR_046099	MIR646HG	intron	41903
chr12:49847601-49848600	77.572	1.72282e-07	3.50123e-07	Up	1000	2.32;4256.56;5.88;5.46;15.26;5.57;8.24;6.70	1.65;7.30;3.75;2.65;8.22;7.36;21.02;2.74	538.25	6.84	chr12	49782956	49786116	+	NR_033267	LOC100335030	intergenic	65144
chr21:31408401-31409700	77.0973	6.99191e-08	3.50123e-07	Up	1300	4.64;7.49;5.88;2.73;2.78;1.39;1364.88;3.35	3.30;0.00;2.50;5.30;1.64;0.00;4.50;0.00	174.14	2.16	chr21	31312370	30923167	-	NM_000830	GRIK1	intergenic	-96680
chr21:31408401-31409700	77.0973	6.99191e-08	3.50123e-07	Up	1300	4.64;7.49;5.88;2.73;2.78;1.39;1364.88;3.35	3.30;0.00;2.50;5.30;1.64;0.00;4.50;0.00	174.14	2.16	chr21	31312370	30971114	-	NM_001320630	GRIK1	intergenic	-96680
chr21:31408401-31409700	77.0973	6.99191e-08	3.50123e-07	Up	1300	4.64;7.49;5.88;2.73;2.78;1.39;1364.88;3.35	3.30;0.00;2.50;5.30;1.64;0.00;4.50;0.00	174.14	2.16	chr21	31312370	30909253	-	NM_001320616	GRIK1	intergenic	-96680
chr21:31408401-31409700	77.0973	6.99191e-08	3.50123e-07	Up	1300	4.64;7.49;5.88;2.73;2.78;1.39;1364.88;3.35	3.30;0.00;2.50;5.30;1.64;0.00;4.50;0.00	174.14	2.16	chr21	31312370	30909253	-	NM_001320621	GRIK1	intergenic	-96680
chr21:31408401-31409700	77.0973	6.99191e-08	3.50123e-07	Up	1300	4.64;7.49;5.88;2.73;2.78;1.39;1364.88;3.35	3.30;0.00;2.50;5.30;1.64;0.00;4.50;0.00	174.14	2.16	chr21	31312370	30909253	-	NM_001320618	GRIK1	intergenic	-96680
chr21:31408401-31409700	77.0973	6.99191e-08	3.50123e-07	Up	1300	4.64;7.49;5.88;2.73;2.78;1.39;1364.88;3.35	3.30;0.00;2.50;5.30;1.64;0.00;4.50;0.00	174.14	2.16	chr21	31312370	30909253	-	NM_001330993	GRIK1	intergenic	-96680
chr21:31408401-31409700	77.0973	6.99191e-08	3.50123e-07	Up	1300	4.64;7.49;5.88;2.73;2.78;1.39;1364.88;3.35	3.30;0.00;2.50;5.30;1.64;0.00;4.50;0.00	174.14	2.16	chr21	31312370	30909253	-	NM_001330994	GRIK1	intergenic	-96680
chr8:60305701-60306900	77.0293	1.78342e-07	3.50123e-07	Up	1200	2.32;4.49;9.80;2.73;6.94;1.39;3542.33;3.35	3.30;3.65;9.99;9.28;8.22;2.95;0.00;8.21	446.67	5.7	chr8	60031767	59717976	-	NM_014729	TOX	intergenic	-274533
chr4:43460101-43461700	76.9787	1.83443e-07	3.54146e-07	Up	1600	8.12;5.99;5.88;5.46;9.71;4.18;2.36;4865.70	11.55;10.95;6.24;3.98;3.29;4.42;7.51;15.05	613.42	7.87	chr4	44018877	44024078	+	NR_131959	LVCAT1	intergenic	-557977
chr19:36763901-36765100	76.9608	1.73356e-07	3.50123e-07	Up	1200	320.26;2031.71;674.07;141.89;61.06;891.64;48.28;380.21	6.60;7.30;26.22;5.30;1.64;2.95;1.50;6.84	568.64	7.29	chr19	36802244	36803570	+	NR_029389	LOC100134317	intergenic	-37744
chr3:35680401-35681500	75.8	1.49417e-07	3.50123e-07	Up	1100	9.28;7.49;3.92;9.55;4.16;5.57;4.71;3865.76	3.30;7.30;6.24;3.98;3.29;4.42;19.52;2.74	488.81	6.35	chr3	35680665	35727379	+	NM_001267616	ARPP21	promoter	285
chr10:99324401-99325500	75.708	1.78186e-07	3.50123e-07	Up	1100	4.64;10.48;5.88;2.73;6.94;8.36;3525.84;1.67	3.30;5.47;7.49;11.93;4.93;4.42;6.01;2.74	445.82	5.79	chr10	99332197	99343641	+	NM_001291219	ANKRD2	upstream	-7247
chr10:99324401-99325500	75.708	1.78186e-07	3.50123e-07	Up	1100	4.64;10.48;5.88;2.73;6.94;8.36;3525.84;1.67	3.30;5.47;7.49;11.93;4.93;4.42;6.01;2.74	445.82	5.79	chr10	99332197	99343641	+	NM_001291218	ANKRD2	upstream	-7247
chr10:99324401-99325500	75.708	1.78186e-07	3.50123e-07	Up	1100	4.64;10.48;5.88;2.73;6.94;8.36;3525.84;1.67	3.30;5.47;7.49;11.93;4.93;4.42;6.01;2.74	445.82	5.79	chr10	99332197	99343641	+	NM_020349	ANKRD2	upstream	-7247
chr10:99324401-99325500	75.708	1.78186e-07	3.50123e-07	Up	1100	4.64;10.48;5.88;2.73;6.94;8.36;3525.84;1.67	3.30;5.47;7.49;11.93;4.93;4.42;6.01;2.74	445.82	5.79	chr10	99332197	99343641	+	NM_001129981	ANKRD2	upstream	-7247
chr22:48176601-48178100	75.6073	9.40261e-08	3.50123e-07	Up	1500	12.76;2.99;11.76;8.19;2.78;11.15;2.36;2257.82	4.95;3.65;7.49;7.96;0.00;2.95;0.00;2.74	288.72	3.72	chr22	48027422	48251349	+	NR_122046	LOC284930	intron	149928
chr5:138939701-138940900	74.7604	1.57862e-07	3.50123e-07	Up	1200	2.32;8.98;3.92;5.46;2.78;2.79;2.36;3989.71	0.00;3.65;5.00;7.96;9.86;11.78;12.01;2.74	502.29	6.62	chr5	138940750	139008018	+	NM_181838	UBE2D2	promoter	-450
chr5:138939701-138940900	74.7604	1.57862e-07	3.50123e-07	Up	1200	2.32;8.98;3.92;5.46;2.78;2.79;2.36;3989.71	0.00;3.65;5.00;7.96;9.86;11.78;12.01;2.74	502.29	6.62	chr5	138940750	139008018	+	NM_003339	UBE2D2	promoter	-450
chr20:31663701-31664700	74.1505	1.29368e-07	3.50123e-07	Up	1000	4.64;10.48;3.92;6.82;6.94;4.18;2401.20;5.02	3.30;0.00;8.74;5.30;3.29;2.95;4.50;4.10	305.4	4.02	chr20	31669317	31699557	+	NM_182519	BPIFB4	upstream	-5117
chr6:2938501-2939700	73.5997	1.40802e-07	3.50123e-07	Up	1200	2.32;2.99;7.84;6.82;1.39;4.18;5.89;3512.35	3.30;12.77;6.24;5.30;0.00;4.42;3.00;12.31	442.97	5.92	chr6	2962404	2948392	-	NM_001271825	SERPINB6	intergenic	23304
chr19:342701-343900	73.5877	8.27392e-08	3.50123e-07	Up	1200	4.64;5.99;1.96;1.36;4.16;1790.25;2.36;1.67	8.25;1.82;2.50;2.65;1.64;1.47;0.00;5.47	226.55	2.98	chr19	344841	305574	-	NM_001346105	MIER2	promoter	1541
chr19:342701-343900	73.5877	8.27392e-08	3.50123e-07	Up	1200	4.64;5.99;1.96;1.36;4.16;1790.25;2.36;1.67	8.25;1.82;2.50;2.65;1.64;1.47;0.00;5.47	226.55	2.98	chr19	344841	305574	-	NM_017550	MIER2	promoter	1541
chr17:80812501-80814100	73.5586	1.58134e-07	3.50123e-07	Up	1600	4.64;1.50;3.92;13.64;9.71;5.57;5.89;3820.54	6.60;9.12;11.24;10.61;1.64;2.95;0.00;9.58	483.18	6.47	chr17	80797931	80787309	-	NM_024702	ZNF750	upstream	-15369
chr3:161572801-161574100	73.2247	1.66401e-07	3.50123e-07	Up	1300	2.32;5.99;5.88;4.09;11.10;1.39;4.71;4187.35	3.30;7.30;5.00;7.96;8.22;19.14;6.01;0.00	527.85	7.11	chr3	161214595	161221730	+	NM_001080440	OTOL1	intergenic	358855
chr19:58979801-58980800	71.9885	1.62235e-07	3.50123e-07	Up	1000	6.96;8.98;3.92;9.55;2.78;1.39;1.18;3961.23	6.60;5.47;8.74;7.96;9.86;0.00;12.01;4.10	499.5	6.84	chr19	58978411	58984945	+	NM_014347	ZNF324	promoter	1889
chr16:67753301-67754300	70.6713	2.19504e-07	3.73768e-07	Up	1000	8.12;8.98;3.92;5.46;2.78;2.79;4.71;5209.06	6.60;0.00;5.00;5.30;16.43;17.67;6.01;16.42	655.73	9.18	chr16	67753273	67714618	-	NM_001243650	GFOD2	promoter	-527
chr16:67753301-67754300	70.6713	2.19504e-07	3.73768e-07	Up	1000	8.12;8.98;3.92;5.46;2.78;2.79;4.71;5209.06	6.60;0.00;5.00;5.30;16.43;17.67;6.01;16.42	655.73	9.18	chr16	67753273	67708435	-	NM_030819	GFOD2	promoter	-527
chr16:67753301-67754300	70.6713	2.19504e-07	3.73768e-07	Up	1000	8.12;8.98;3.92;5.46;2.78;2.79;4.71;5209.06	6.60;0.00;5.00;5.30;16.43;17.67;6.01;16.42	655.73	9.18	chr16	67753273	67708435	-	NR_027398	GFOD2	promoter	-527
chr5:61736101-61737700	69.9324	1.92258e-07	3.54642e-07	Up	1600	4.64;5.99;11.76;8.19;5.55;5.57;2.36;4425.19	11.55;7.30;8.74;13.26;1.64;1.47;0.00;19.16	558.66	7.89	chr5	61714710	61924416	+	NM_001134779	IPO11	intron	22190
chr8:97530501-97531700	69.706	2.33429e-07	3.8343e-07	Up	1200	2.32;5159.38;3.92;2.73;6.94;5.57;10.60;5.02	8.25;10.95;6.24;3.98;4.93;4.42;24.03;10.95	649.56	9.22	chr8	97505881	97624037	+	NM_002998	SDC2	intron	25219
chr6:88487501-88488500	69.3076	2.94611e-07	4.48478e-07	Up	1000	4.64;6291.27;3.92;5.46;2.78;2.79;4.71;10.05	0.00;7.30;7.49;2.65;13.15;11.78;18.02;30.10	790.7	11.31	chr6	88494577	88621449	+	NR_110869	LOC101928911	upstream	-6577
chr3:24781401-24783000	69.2392	1.29309e-07	3.50123e-07	Up	1600	3.48;7.49;5.88;2.73;5.55;5.57;2391.78;8.37	4.95;3.65;3.75;6.63;4.93;2.95;7.51;0.00	303.86	4.29	chr3	24870813	25639422	+	NM_001290216	RARB	intergenic	-88613
chr19:39974001-39975900	68.8219	3.36674e-07	4.98916e-07	Up	1900	6.96;7273.43;7.84;8.19;23.59;8.36;16.49;10.05	8.25;21.89;9.99;15.91;0.00;11.78;30.03;8.21	919.36	13.26	chr19	39971051	39984424	+	NM_001329559	TIMM50	intron	3899
chr19:39974001-39975900	68.8219	3.36674e-07	4.98916e-07	Up	1900	6.96;7273.43;7.84;8.19;23.59;8.36;16.49;10.05	8.25;21.89;9.99;15.91;0.00;11.78;30.03;8.21	919.36	13.26	chr19	39971051	39984424	+	NM_001001563	TIMM50	intron	3899
chr3:136488901-136490800	67.5969	1.66002e-07	3.50123e-07	Up	1900	66.14;5.99;9.80;28.65;4.16;5.57;2975.88;1.67	6.60;7.30;7.49;3.98;4.93;7.36;6.01;1.37	387.23	5.63	chr3	136471245	136055998	-	NM_005862	STAG1	upstream	-18605
chr3:155829001-155830000	67.3994	1.94799e-07	3.54642e-07	Up	1000	3.48;2.99;1.96;6.82;4.16;1.39;3459.89;1.67	6.60;5.47;11.24;2.65;8.22;0.00;3.00;13.68	435.3	6.36	chr3	155838336	156256541	+	NM_001308217	KCNAB1	upstream	-8836
chr3:155829001-155830000	67.3994	1.94799e-07	3.54642e-07	Up	1000	3.48;2.99;1.96;6.82;4.16;1.39;3459.89;1.67	6.60;5.47;11.24;2.65;8.22;0.00;3.00;13.68	435.3	6.36	chr3	155838336	156256927	+	NM_172160	KCNAB1	upstream	-8836
chr14:50118401-50119600	66.8052	2.00436e-07	3.57145e-07	Up	1200	10.44;4229.61;9.80;2.73;2.78;6.97;9.42;8.37	11.55;5.47;8.74;6.63;16.43;2.95;6.01;5.47	535.01	7.91	chr14	50101948	50091891	-	NM_018139	DNAAF2	upstream	-17052
chr14:50118401-50119600	66.8052	2.00436e-07	3.57145e-07	Up	1200	10.44;4229.61;9.80;2.73;2.78;6.97;9.42;8.37	11.55;5.47;8.74;6.63;16.43;2.95;6.01;5.47	535.01	7.91	chr14	50101948	50091891	-	NM_001083908	DNAAF2	upstream	-17052
chr6:137656701-137657700	66.7922	1.83786e-07	3.54146e-07	Up	1000	3.48;4.49;5.88;2.73;9.71;1.39;3103.07;5.02	4.95;3.65;8.74;3.98;0.00;2.95;0.00;21.89	391.97	5.77	chr6	137540567	137518620	-	NM_000416	IFNGR1	intergenic	-116633
chr8:106887001-106888100	66.692	2.05235e-07	3.59348e-07	Up	1100	9.28;2.99;1.96;5.46;8.33;9.75;3609.45;6.70	13.20;3.65;9.99;9.28;3.29;0.00;10.51;4.10	456.74	6.75	chr8	107072731	106792637	-	NR_125797	ZFPM2-AS1	intron	185181
chr8:106887001-106888100	66.692	2.05235e-07	3.59348e-07	Up	1100	9.28;2.99;1.96;5.46;8.33;9.75;3609.45;6.70	13.20;3.65;9.99;9.28;3.29;0.00;10.51;4.10	456.74	6.75	chr8	107072731	106792637	-	NR_125796	ZFPM2-AS1	intron	185181
chr4:184024001-184025000	65.7633	1.5623e-07	3.50123e-07	Up	1000	9.28;5.99;11.76;10.91;5.55;2.79;2727.40;3.35	3.30;0.00;5.00;0.00;6.57;8.84;15.02;2.74	347.13	5.18	chr4	184020462	184241929	+	NM_024949	WWC2	intron	4038
chr21:47432301-47433600	65.0552	1.89077e-07	3.54642e-07	Up	1300	4.64;8.98;5.88;2.73;1.39;6.97;3167.84;6.70	4.95;1.82;11.24;3.98;4.93;10.31;3.00;8.21	400.64	6.06	chr21	47401662	47424963	+	NM_001848	COL6A1	intergenic	31288
chr6:147568601-147569700	65	1.72625e-07	3.50123e-07	Up	1100	2.32;5.99;7.84;2.73;9.71;5.57;2957.04;8.37	4.95;3.65;2.50;9.28;3.29;10.31;4.50;6.84	374.95	5.67	chr6	147525750	147162524	-	NR_034115	STXBP5-AS1	intergenic	-43400
chr17:29453201-29454200	64.8309	1.58205e-07	3.50123e-07	Up	1000	5.80;13.47;1.96;1.36;8.33;8.36;3.53;3452.05	4.95;9.12;7.49;7.96;4.93;8.84;3.00;6.84	436.86	6.64	chr17	29421944	29704695	+	NM_000267	NF1	intron	31756
chr17:29453201-29454200	64.8309	1.58205e-07	3.50123e-07	Up	1000	5.80;13.47;1.96;1.36;8.33;8.36;3.53;3452.05	4.95;9.12;7.49;7.96;4.93;8.84;3.00;6.84	436.86	6.64	chr17	29421944	29704695	+	NM_001042492	NF1	intron	31756
chr17:29453201-29454200	64.8309	1.58205e-07	3.50123e-07	Up	1000	5.80;13.47;1.96;1.36;8.33;8.36;3.53;3452.05	4.95;9.12;7.49;7.96;4.93;8.84;3.00;6.84	436.86	6.64	chr17	29421944	29549782	+	NM_001128147	NF1	intron	31756
chr14:36350301-36351300	64.6161	1.9248e-07	3.54642e-07	Up	1000	5.80;1.50;1.96;5.46;11.10;6.97;5.89;4189.02	4.95;3.65;6.24;1.33;8.22;17.67;7.51;15.05	528.46	8.08	chr14	36295596	36341169	+	NM_032352	BRMS1L	intergenic	55204
chr7:74410801-74412100	64.3162	2.5815e-07	4.10061e-07	Up	1300	10.44;7.49;15.68;19.10;12.49;16.72;12.95;5420.10	14.85;5.47;13.74;21.22;8.22;5.89;6.01;9.58	689.37	10.62	chr7	74489717	74470621	-	NM_001281441	RCC1L	intergenic	78267
chr7:74410801-74412100	64.3162	2.5815e-07	4.10061e-07	Up	1300	10.44;7.49;15.68;19.10;12.49;16.72;12.95;5420.10	14.85;5.47;13.74;21.22;8.22;5.89;6.01;9.58	689.37	10.62	chr7	74489717	74456269	-	NM_030798	RCC1L	intergenic	78267
chr7:74410801-74412100	64.3162	2.5815e-07	4.10061e-07	Up	1300	10.44;7.49;15.68;19.10;12.49;16.72;12.95;5420.10	14.85;5.47;13.74;21.22;8.22;5.89;6.01;9.58	689.37	10.62	chr7	74489717	74441223	-	NM_148842	RCC1L	intergenic	78267
chr7:1175301-1176300	64.0545	1.9423e-07	3.54642e-07	Up	1000	6.96;8.98;11.76;5.46;1.39;6.97;3240.85;6.70	3.30;1.82;9.99;5.30;11.50;4.42;6.01;8.21	411.13	6.32	chr7	1177893	1036622	-	NM_001134395	C7orf50	intron	2093
chr7:1175301-1176300	64.0545	1.9423e-07	3.54642e-07	Up	1000	6.96;8.98;11.76;5.46;1.39;6.97;3240.85;6.70	3.30;1.82;9.99;5.30;11.50;4.42;6.01;8.21	411.13	6.32	chr7	1177893	1036622	-	NM_001134396	C7orf50	intron	2093
chr7:1175301-1176300	64.0545	1.9423e-07	3.54642e-07	Up	1000	6.96;8.98;11.76;5.46;1.39;6.97;3240.85;6.70	3.30;1.82;9.99;5.30;11.50;4.42;6.01;8.21	411.13	6.32	chr7	1177893	1036622	-	NM_032350	C7orf50	intron	2093
chr7:1175301-1176300	64.0545	1.9423e-07	3.54642e-07	Up	1000	6.96;8.98;11.76;5.46;1.39;6.97;3240.85;6.70	3.30;1.82;9.99;5.30;11.50;4.42;6.01;8.21	411.13	6.32	chr7	1177893	1036621	-	NM_001318252	C7orf50	intron	2093
chrX:123364801-123366400	62.9635	2.05057e-07	3.59348e-07	Up	1600	4.64;4.49;3.92;1.36;2.78;2.79;7.07;4530.71	14.85;9.12;5.00;5.30;6.57;13.25;12.01;5.47	569.72	8.95	chrX	123480131	123507010	+	NM_002351	SH2D1A	intergenic	-114531
chrX:123364801-123366400	62.9635	2.05057e-07	3.59348e-07	Up	1600	4.64;4.49;3.92;1.36;2.78;2.79;7.07;4530.71	14.85;9.12;5.00;5.30;6.57;13.25;12.01;5.47	569.72	8.95	chrX	123480131	123507010	+	NM_001114937	SH2D1A	intergenic	-114531
chr10:20135501-20137300	62.6554	2.00988e-07	3.57145e-07	Up	1800	10.44;2.99;3.92;13.64;12.49;6.97;4.71;4395.04	13.20;10.95;6.24;7.96;11.50;10.31;6.01;4.10	556.28	8.78	chr10	20105371	20578784	+	NM_001282736	PLXDC2	intron	31029
chr10:20135501-20137300	62.6554	2.00988e-07	3.57145e-07	Up	1800	10.44;2.99;3.92;13.64;12.49;6.97;4.71;4395.04	13.20;10.95;6.24;7.96;11.50;10.31;6.01;4.10	556.28	8.78	chr10	20105371	20578784	+	NM_032812	PLXDC2	intron	31029
chr9:71865901-71867100	62.5594	1.94428e-07	3.54642e-07	Up	1200	4.64;7.49;5.88;2.73;4.16;4.18;3163.13;10.05	9.90;0.00;11.24;3.98;6.57;0.00;10.51;8.21	400.28	6.3	chr9	71820077	71870124	+	NM_001170416	TJP2	intron	46423
chr1:44953001-44954100	61.809	2.22581e-07	3.75824e-07	Up	1100	5.80;10.48;13.72;6.82;9.71;13.93;9.42;4562.54	9.90;3.65;11.24;13.26;11.50;7.36;9.01;8.21	579.05	9.27	chr1	45011164	45011224	+	NR_049849	MIR5584	intergenic	-57614
chr14:51094801-51096600	61.4434	2.33546e-07	3.8343e-07	Up	1800	4.64;4258.06;7.84;2.73;5.55;6.97;9.42;5.02	8.25;3.65;9.99;7.96;1.64;10.31;0.00;27.37	537.53	8.65	chr14	51135071	51100297	-	NM_021818	SAV1	intergenic	39371
chr7:42326701-42327700	61.4383	1.67219e-07	3.50123e-07	Up	1000	15.08;2.99;5.88;2.73;6.94;12.54;2620.24;1.67	13.20;1.82;14.99;7.96;3.29;0.00;0.00;1.37	333.51	5.33	chr7	42276618	42000547	-	NM_000168	GLI3	intergenic	-50582
chr19:50568501-50570000	61.0769	1.66631e-07	3.50123e-07	Up	1500	6.96;5.99;15.68;2.73;2.78;2.79;7.07;3512.35	9.90;10.95;5.00;10.61;6.57;2.95;6.01;5.47	444.54	7.18	chr19	50553845	50570052	+	NR_027257	LOC400710	intron	15405
chr19:50568501-50570000	61.0769	1.66631e-07	3.50123e-07	Up	1500	6.96;5.99;15.68;2.73;2.78;2.79;7.07;3512.35	9.90;10.95;5.00;10.61;6.57;2.95;6.01;5.47	444.54	7.18	chr19	50553845	50578840	+	NR_138096	LOC400710	intron	15405
chr5:39272501-39273500	61.0104	1.91208e-07	3.54642e-07	Up	1000	2384.51;4.49;1.96;881.33;1.39;1.39;2.36;1.67	3.30;1.82;3.75;29.17;6.57;1.47;0.00;6.84	409.89	6.62	chr5	39270759	39105353	-	NM_001243093	FYB	upstream	-2241
chr7:46475601-46476600	60.8206	2.05088e-07	3.59348e-07	Up	1000	4.64;13.47;3.92;4.09;2.78;6.97;3399.83;8.37	3.30;1.82;3.75;6.63;19.72;14.73;4.50;1.37	430.51	6.98	chr7	46736720	46727476	-	NR_134575	LOC730338	intergenic	260620
chrX:44200701-44201900	60.7512	5.8222e-08	3.50123e-07	Up	1200	3.48;4.49;1.96;1.36;972.72;2.79;7.07;1.67	3.30;0.00;5.00;3.98;3.29;0.00;0.00;0.00	124.44	1.95	chrX	44202923	44007127	-	NM_025184	EFHC2	promoter	1623
chr8:81613501-81614600	60.6687	1.15457e-07	3.50123e-07	Up	1100	4.64;2.99;3.92;8.19;1.39;4.18;3.53;2358.31	1.65;7.30;3.75;9.28;3.29;2.95;9.01;1.37	298.39	4.82	chr8	81787016	81540685	-	NM_001033723	ZNF704	intron	172966
chr17:19617501-19618500	60.6206	1.88293e-07	3.54642e-07	Up	1000	4.64;4.49;5.88;9.55;1.39;4.18;3.53;3787.04	3.30;7.30;6.24;6.63;1.64;2.95;15.02;19.16	477.59	7.78	chr17	19620043	19581627	-	NM_001099646	SLC47A2	intron	2043
chr17:19617501-19618500	60.6206	1.88293e-07	3.54642e-07	Up	1000	4.64;4.49;5.88;9.55;1.39;4.18;3.53;3787.04	3.30;7.30;6.24;6.63;1.64;2.95;15.02;19.16	477.59	7.78	chr17	19620043	19581627	-	NM_001256663	SLC47A2	intron	2043
chr17:19617501-19618500	60.6206	1.88293e-07	3.54642e-07	Up	1000	4.64;4.49;5.88;9.55;1.39;4.18;3.53;3787.04	3.30;7.30;6.24;6.63;1.64;2.95;15.02;19.16	477.59	7.78	chr17	19620043	19581627	-	NM_152908	SLC47A2	intron	2043
chr17:19617501-19618500	60.6206	1.88293e-07	3.54642e-07	Up	1000	4.64;4.49;5.88;9.55;1.39;4.18;3.53;3787.04	3.30;7.30;6.24;6.63;1.64;2.95;15.02;19.16	477.59	7.78	chr17	19620043	19581627	-	NR_135625	SLC47A2	intron	2043
chr7:5736501-5737500	60.3589	1.15509e-07	3.50123e-07	Up	1000	5.80;7.49;7.84;6.82;4.16;4.18;2.36;2287.97	3.30;3.65;3.75;6.63;3.29;4.42;4.50;8.21	290.83	4.72	chr7	5751541	5751470	-	NR_106934	MIR6874	intergenic	14541
chr12:118448901-118450300	59.4874	2.71122e-07	4.21987e-07	Up	1400	3.48;4858.44;3.92;4.09;12.49;9.75;8.24;10.05	11.55;7.30;14.99;9.28;8.22;2.95;1.50;26.00	613.81	10.22	chr12	118454505	118470042	+	NM_001130112	RFC5	upstream	-4905
chr12:118448901-118450300	59.4874	2.71122e-07	4.21987e-07	Up	1400	3.48;4858.44;3.92;4.09;12.49;9.75;8.24;10.05	11.55;7.30;14.99;9.28;8.22;2.95;1.50;26.00	613.81	10.22	chr12	118454505	118470042	+	NM_001206801	RFC5	upstream	-4905
chr12:118448901-118450300	59.4874	2.71122e-07	4.21987e-07	Up	1400	3.48;4858.44;3.92;4.09;12.49;9.75;8.24;10.05	11.55;7.30;14.99;9.28;8.22;2.95;1.50;26.00	613.81	10.22	chr12	118454505	118470042	+	NM_007370	RFC5	upstream	-4905
chr12:118448901-118450300	59.4874	2.71122e-07	4.21987e-07	Up	1400	3.48;4858.44;3.92;4.09;12.49;9.75;8.24;10.05	11.55;7.30;14.99;9.28;8.22;2.95;1.50;26.00	613.81	10.22	chr12	118454505	118470042	+	NM_181578	RFC5	upstream	-4905
chr7:57835401-57836700	59.318	1.77322e-07	3.50123e-07	Up	1300	9.28;11.98;11.76;13.64;5.55;11.15;2806.31;10.05	6.60;7.30;7.49;7.96;6.57;8.84;3.00;0.00	359.96	5.97	chr7	57509882	57533265	+	NM_001159279	ZNF716	intergenic	326168
chr6:139057301-139058300	58.6461	1.07862e-07	3.50123e-07	Up	1000	3.48;4.49;5.88;2.73;2.78;2.79;1643.98;3.35	1.65;1.82;6.24;1.33;3.29;1.47;10.51;1.37	208.68	3.46	chr6	139094656	139114456	+	NM_015439	CCDC28A	intergenic	-36856
chr18:55991301-55992900	58.5284	1.97221e-07	3.56319e-07	Up	1600	16.24;5.99;3.92;5.46;5.55;8.36;7.07;3818.86	3.30;3.65;5.00;10.61;6.57;13.25;12.01;10.95	483.93	8.17	chr18	55888753	56068772	+	NM_001144966	NEDD4L	intron	103347
chr10:30833801-30834800	58.5159	1.78399e-07	3.50123e-07	Up	1000	2.32;2.99;3.92;2.73;8.33;2.79;2776.86;3.35	9.90;3.65;5.00;7.96;0.00;8.84;9.01;2.74	350.41	5.89	chr10	30918647	30900707	-	NM_183058	LYZL2	intergenic	84347
chr19:52553401-52554400	58.0019	2.75963e-07	4.25966e-07	Up	1000	1.16;4776.09;9.80;2.73;6.94;2.79;3.53;3.35	1.65;7.30;7.49;37.13;4.93;1.47;18.02;4.10	600.8	10.26	chr19	52552377	52534631	-	NM_014650	ZNF432	promoter	-1523
chr7:66152301-66153300	57.8429	2.16005e-07	3.71591e-07	Up	1000	5.80;5.99;11.76;12.28;6.94;1.39;3163.13;3.35	0.00;1.82;11.24;7.96;6.57;4.42;9.01;13.68	401.33	6.84	chr7	66147077	66276448	+	NM_001287060	RABGEF1	intron	5723
chr2:148209501-148210500	57.5507	1.54055e-07	3.50123e-07	Up	1000	8.12;2.99;7.84;5.46;6.94;5.57;2.36;3003.17	6.60;5.47;2.50;9.28;3.29;14.73;7.51;2.74	380.31	6.51	chr2	148602085	148688396	+	NM_001278579	ACVR2A	intergenic	-392085
chr2:148209501-148210500	57.5507	1.54055e-07	3.50123e-07	Up	1000	8.12;2.99;7.84;5.46;6.94;5.57;2.36;3003.17	6.60;5.47;2.50;9.28;3.29;14.73;7.51;2.74	380.31	6.51	chr2	148602085	148688396	+	NM_001278580	ACVR2A	intergenic	-392085
chr1:5839701-5841600	57.06	2.61557e-07	4.13038e-07	Up	1900	12.76;11.98;5.88;9.55;11.10;6.97;9.42;4952.80	13.20;7.30;11.24;11.93;8.22;13.25;1.50;20.52	627.56	10.9	chr1	5922801	5922731	-	NR_039838	MIR4689	intergenic	82151
chr3:26837701-26838700	56.6484	2.94703e-07	4.48478e-07	Up	1000	4.64;5077.03;3.92;5.46;5.55;22.29;7.07;3.35	9.90;3.65;7.49;5.30;3.29;29.45;6.01;24.63	641.16	11.22	chr3	26736047	26752265	+	NM_001317811	LRRC3B	intergenic	102153
chrX:131215301-131216300	56.5548	1.94281e-07	3.54642e-07	Up	1000	8.12;11.98;7.84;8.19;6.94;5.57;2713.27;1.67	1.65;0.00;13.74;11.93;8.22;0.00;3.00;9.58	345.45	6.01	chrX	131262048	131211013	-	NM_001306193	FRMD7	intron	46248
chr10:115127901-115129000	56.4336	2.21423e-07	3.74854e-07	Up	1100	9.28;11.98;7.84;2.73;12.49;4.18;3145.46;1.67	6.60;0.00;11.24;5.30;3.29;7.36;1.50;20.52	399.45	6.98	chr10	115310589	115349360	+	NM_001177660	HABP2	intergenic	-182139
chr1:2152501-2153800	56.2308	2.09909e-07	3.64806e-07	Up	1300	4.64;4.49;7.84;12.28;4.16;11.15;3.53;3927.73	9.90;10.95;14.99;10.61;3.29;13.25;1.50;5.47	496.98	8.74	chr1	2160133	2241652	+	NM_003036	SKI	upstream	-6983
chr10:38779601-38780600	55.5322	2.55727e-07	4.06901e-07	Up	1000	13.92;13.47;11.76;6.82;4204.48;9.75;8.24;13.40	14.85;3.65;5.00;6.63;8.22;11.78;18.02;8.21	535.23	9.54	chr10	38717073	38741081	+	NR_024497	LINC00999	intergenic	63027
chr3:54012501-54013900	55.4562	1.34645e-07	3.50123e-07	Up	1400	2.32;2349.12;9.80;2.73;4.16;1.39;7.07;5.02	8.25;5.47;3.75;6.63;3.29;0.00;12.01;2.74	297.7	5.27	chr3	53925989	53919225	-	NM_021237	SELENOK	intergenic	-87211
chr7:92657001-92658500	54.9908	2.2138e-07	3.74854e-07	Up	1500	10.44;8.98;5.88;5.46;9.71;2.79;3302.09;1.67	11.55;9.12;11.24;5.30;9.86;5.89;3.00;4.10	418.38	7.51	chr7	92747336	92728825	-	NM_001193307	SAMD9	intergenic	89586
chr7:92657001-92658500	54.9908	2.2138e-07	3.74854e-07	Up	1500	10.44;8.98;5.88;5.46;9.71;2.79;3302.09;1.67	11.55;9.12;11.24;5.30;9.86;5.89;3.00;4.10	418.38	7.51	chr7	92747336	92728825	-	NM_017654	SAMD9	intergenic	89586
chr2:191044701-191045900	54.138	4.07049e-07	5.91474e-07	Up	1200	13.92;7008.43;19.59;34.11;16.65;13.93;7.07;10.05	16.50;18.24;5.00;18.56;19.72;11.78;30.03;10.95	890.47	16.35	chr2	191045588	191068210	+	NM_001042519	C2orf88	promoter	-288
chr2:191044701-191045900	54.138	4.07049e-07	5.91474e-07	Up	1200	13.92;7008.43;19.59;34.11;16.65;13.93;7.07;10.05	16.50;18.24;5.00;18.56;19.72;11.78;30.03;10.95	890.47	16.35	chr2	191045680	191068210	+	NM_032321	C2orf88	promoter	-380
chr12:64949901-64951200	54.0015	1.94643e-07	3.54642e-07	Up	1300	4.64;4.49;3.92;2.73;1.39;11.15;2768.62;1.67	3.30;5.47;6.24;10.61;6.57;8.84;4.50;5.47	349.83	6.38	chr12	65004292	65091347	+	NM_178169	RASSF3	intergenic	-53742
chr12:64949901-64951200	54.0015	1.94643e-07	3.54642e-07	Up	1300	4.64;4.49;3.92;2.73;1.39;11.15;2768.62;1.67	3.30;5.47;6.24;10.61;6.57;8.84;4.50;5.47	349.83	6.38	chr12	65004292	65091347	+	NR_040718	RASSF3	intergenic	-53742
chr19:37493501-37494500	53.8305	2.70431e-07	4.21816e-07	Up	1000	2.32;7.49;7.84;10.91;2.78;2.79;3743.70;6.70	3.30;1.82;9.99;21.22;9.86;7.36;10.51;5.47	473.07	8.69	chr19	37569123	37590933	+	NR_138039	ZNF420	intergenic	-75123
chr19:37493501-37494500	53.8305	2.70431e-07	4.21816e-07	Up	1000	2.32;7.49;7.84;10.91;2.78;2.79;3743.70;6.70	3.30;1.82;9.99;21.22;9.86;7.36;10.51;5.47	473.07	8.69	chr19	37569123	37621268	+	NM_001329517	ZNF420	intergenic	-75123
chr19:37493501-37494500	53.8305	2.70431e-07	4.21816e-07	Up	1000	2.32;7.49;7.84;10.91;2.78;2.79;3743.70;6.70	3.30;1.82;9.99;21.22;9.86;7.36;10.51;5.47	473.07	8.69	chr19	37569123	37621268	+	NM_001329515	ZNF420	intergenic	-75123
chr19:37493501-37494500	53.8305	2.70431e-07	4.21816e-07	Up	1000	2.32;7.49;7.84;10.91;2.78;2.79;3743.70;6.70	3.30;1.82;9.99;21.22;9.86;7.36;10.51;5.47	473.07	8.69	chr19	37569123	37621268	+	NM_001329516	ZNF420	intergenic	-75123
chr19:37493501-37494500	53.8305	2.70431e-07	4.21816e-07	Up	1000	2.32;7.49;7.84;10.91;2.78;2.79;3743.70;6.70	3.30;1.82;9.99;21.22;9.86;7.36;10.51;5.47	473.07	8.69	chr19	37569123	37621268	+	NM_001329518	ZNF420	intergenic	-75123
chr19:37493501-37494500	53.8305	2.70431e-07	4.21816e-07	Up	1000	2.32;7.49;7.84;10.91;2.78;2.79;3743.70;6.70	3.30;1.82;9.99;21.22;9.86;7.36;10.51;5.47	473.07	8.69	chr19	37569123	37621268	+	NM_001329519	ZNF420	intergenic	-75123
chr19:37493501-37494500	53.8305	2.70431e-07	4.21816e-07	Up	1000	2.32;7.49;7.84;10.91;2.78;2.79;3743.70;6.70	3.30;1.82;9.99;21.22;9.86;7.36;10.51;5.47	473.07	8.69	chr19	37569123	37621268	+	NM_001329520	ZNF420	intergenic	-75123
chr19:37493501-37494500	53.8305	2.70431e-07	4.21816e-07	Up	1000	2.32;7.49;7.84;10.91;2.78;2.79;3743.70;6.70	3.30;1.82;9.99;21.22;9.86;7.36;10.51;5.47	473.07	8.69	chr19	37569123	37621268	+	NM_001329521	ZNF420	intergenic	-75123
chr19:37493501-37494500	53.8305	2.70431e-07	4.21816e-07	Up	1000	2.32;7.49;7.84;10.91;2.78;2.79;3743.70;6.70	3.30;1.82;9.99;21.22;9.86;7.36;10.51;5.47	473.07	8.69	chr19	37569123	37621268	+	NM_001329524	ZNF420	intergenic	-75123
chr19:37493501-37494500	53.8305	2.70431e-07	4.21816e-07	Up	1000	2.32;7.49;7.84;10.91;2.78;2.79;3743.70;6.70	3.30;1.82;9.99;21.22;9.86;7.36;10.51;5.47	473.07	8.69	chr19	37569123	37621268	+	NM_144689	ZNF420	intergenic	-75123
chr19:37493501-37494500	53.8305	2.70431e-07	4.21816e-07	Up	1000	2.32;7.49;7.84;10.91;2.78;2.79;3743.70;6.70	3.30;1.82;9.99;21.22;9.86;7.36;10.51;5.47	473.07	8.69	chr19	37569123	37621268	+	NM_001329522	ZNF420	intergenic	-75123
chr12:131956601-131957900	53.8007	2.61672e-07	4.13038e-07	Up	1300	16.24;5.99;5.88;10.91;11.10;6.97;8.24;4750.13	11.55;10.95;7.49;13.26;9.86;11.78;6.01;17.79	601.93	11.09	chr12	131832014	131852100	+	NR_103736	LOC338797	intergenic	125236
chr18:75218201-75219200	53.7259	1.45604e-07	3.50123e-07	Up	1000	2.32;5.99;7.84;5.46;2.78;2.79;1921.90;10.05	3.30;3.65;14.99;5.30;0.00;2.95;0.00;5.47	244.89	4.46	chr18	74962007	74982096	+	NM_001480	GALR1	intergenic	256693
chr8:145455101-145456400	53.1874	1.99571e-07	3.57145e-07	Up	1300	2.32;5.99;11.76;8.19;11.10;2.79;2720.34;6.70	0.00;0.00;12.49;2.65;9.86;23.56;0.00;2.74	346.15	6.41	chr8	145437879	145440954	+	NM_016458	HGH1	intergenic	17871
chr4:11659701-11660700	52.6778	2.54202e-07	4.05946e-07	Up	1000	5.80;5.99;5.88;5.46;5.55;4.18;3492.87;5.02	1.65;1.82;8.74;3.98;14.79;1.47;10.51;23.26	441.34	8.28	chr4	11430537	11399987	-	NM_005114	HS3ST1	intergenic	-229663
chr8:17773701-17775300	51.6941	2.21691e-07	3.74854e-07	Up	1600	6.96;5.99;3.92;2.73;8.33;2.79;2978.24;5.02	3.30;3.65;8.74;13.26;8.22;13.25;3.00;4.10	376.75	7.19	chr8	17780365	17887457	+	NM_001315507	PCM1	upstream	-5865
chr8:17773701-17775300	51.6941	2.21691e-07	3.74854e-07	Up	1600	6.96;5.99;3.92;2.73;8.33;2.79;2978.24;5.02	3.30;3.65;8.74;13.26;8.22;13.25;3.00;4.10	376.75	7.19	chr8	17780365	17887457	+	NM_001315508	PCM1	upstream	-5865
chr8:17773701-17775300	51.6941	2.21691e-07	3.74854e-07	Up	1600	6.96;5.99;3.92;2.73;8.33;2.79;2978.24;5.02	3.30;3.65;8.74;13.26;8.22;13.25;3.00;4.10	376.75	7.19	chr8	17780365	17887457	+	NM_006197	PCM1	upstream	-5865
chr17:32764801-32766500	51.6319	3.50307e-07	5.16539e-07	Up	1700	13.92;5.99;11.76;21.83;16.65;8.36;14.13;5842.19	3.30;3.65;17.48;13.26;9.86;17.67;27.03;21.89	741.85	14.27	chr17	32690252	32687346	-	NM_002981	CCL1	intergenic	-75398
chr9:111419601-111421200	51.1974	3.6754e-07	5.39271e-07	Up	1600	9.28;5.99;7.84;8.19;5.55;16.72;7.07;6143.68	13.20;0.00;7.49;13.26;6.57;11.78;27.03;41.05	775.54	15.05	chr9	111618275	111616868	-	NM_006686	ACTL7B	intergenic	197875
chr4:84461501-84462600	51.1533	1.5847e-07	3.50123e-07	Up	1100	2.32;2.99;3.92;1.36;1.39;1.39;2.36;2733.50	1.65;5.47;7.49;3.98;4.93;4.42;19.52;5.47	343.65	6.62	chr4	84457469	84527027	+	NM_032717	GPAT3	intron	4581
chr11:78997701-78998700	50.7075	2.27066e-07	3.76962e-07	Up	1000	4.64;2.99;7.84;6.82;4.16;4.18;3114.85;1.67	4.95;9.12;7.49;10.61;11.50;8.84;6.01;2.74	393.39	7.66	chr11	79113153	79113065	-	NR_030598	MIR708	intergenic	114953
chr5:148587301-148589200	49.311	2.91803e-07	4.46929e-07	Up	1900	10.44;8.98;5.88;6.82;13.88;6.97;11.78;4944.42	9.90;14.59;8.74;9.28;14.79;16.20;15.02;12.31	626.15	12.6	chr5	148651400	148691938	+	NM_001323063	AFAP1L1	intergenic	-63150
chr5:148587301-148589200	49.311	2.91803e-07	4.46929e-07	Up	1900	10.44;8.98;5.88;6.82;13.88;6.97;11.78;4944.42	9.90;14.59;8.74;9.28;14.79;16.20;15.02;12.31	626.15	12.6	chr5	148651400	148723198	+	NM_152406	AFAP1L1	intergenic	-63150
chr5:148587301-148589200	49.311	2.91803e-07	4.46929e-07	Up	1900	10.44;8.98;5.88;6.82;13.88;6.97;11.78;4944.42	9.90;14.59;8.74;9.28;14.79;16.20;15.02;12.31	626.15	12.6	chr5	148651400	148723198	+	NM_001323062	AFAP1L1	intergenic	-63150
chr5:148587301-148589200	49.311	2.91803e-07	4.46929e-07	Up	1900	10.44;8.98;5.88;6.82;13.88;6.97;11.78;4944.42	9.90;14.59;8.74;9.28;14.79;16.20;15.02;12.31	626.15	12.6	chr5	148651400	148723198	+	NM_001146337	AFAP1L1	intergenic	-63150
chr15:25165601-25167400	48.9755	2.23133e-07	3.7622e-07	Up	1800	3.48;7.49;3.92;8.19;2.78;4.18;3.53;3644.67	6.60;9.12;9.99;13.26;4.93;10.31;10.51;9.58	459.78	9.29	chr15	25200039	25223870	+	NM_003097	SNRPN	intergenic	-33539
chr15:25165601-25167400	48.9755	2.23133e-07	3.7622e-07	Up	1800	3.48;7.49;3.92;8.19;2.78;4.18;3.53;3644.67	6.60;9.12;9.99;13.26;4.93;10.31;10.51;9.58	459.78	9.29	chr15	25200039	25223870	+	NM_005678	SNURF	intergenic	-33539
chr14:23319201-23320300	48.8198	3.80054e-07	5.55571e-07	Up	1100	9.28;2.99;9.80;5.46;5501.90;13.93;11.78;13.40	6.60;14.59;8.74;5.30;11.50;33.87;13.51;19.16	696.07	14.16	chr14	23305741	23316808	+	NM_004995	MMP14	intergenic	14009
chr20:33589301-33590300	48.8174	2.4307e-07	3.92549e-07	Up	1000	6.96;8.98;3.92;8.19;9.71;5.57;3050.08;6.70	4.95;1.82;8.74;6.63;6.57;2.95;10.51;20.52	387.51	7.84	chr20	33578275	33578202	-	NR_039912	MIR499B	upstream	-11525
chr18:65827001-65828200	48.7668	1.98991e-07	3.57145e-07	Up	1200	3.48;5.99;15.68;8.19;4.16;9.75;2613.17;15.07	8.25;10.95;8.74;6.63;6.57;7.36;1.50;4.10	334.44	6.76	chr18	66382353	66340924	-	NM_019022	TMX3	intergenic	554753
chr4:83984201-83985700	47.8398	1.40128e-07	3.50123e-07	Up	1500	2.32;5.99;9.80;2.73;2.78;1.39;1855.95;5.02	11.55;9.12;6.24;1.33;3.29;1.47;1.50;4.10	235.75	4.83	chr4	83956238	83996971	+	NM_001258006	COPS4	intron	28712
chr4:83984201-83985700	47.8398	1.40128e-07	3.50123e-07	Up	1500	2.32;5.99;9.80;2.73;2.78;1.39;1855.95;5.02	11.55;9.12;6.24;1.33;3.29;1.47;1.50;4.10	235.75	4.83	chr4	83956238	83996971	+	NM_016129	COPS4	intron	28712
chr4:83984201-83985700	47.8398	1.40128e-07	3.50123e-07	Up	1500	2.32;5.99;9.80;2.73;2.78;1.39;1855.95;5.02	11.55;9.12;6.24;1.33;3.29;1.47;1.50;4.10	235.75	4.83	chr4	83956238	83996971	+	NM_001330727	COPS4	intron	28712
chr1:226821501-226822800	46.9805	2.42628e-07	3.92549e-07	Up	1300	3.48;7.49;11.76;9.55;5.55;8.36;3019.46;11.72	4.95;5.47;7.49;13.26;13.15;13.25;3.00;4.10	384.67	8.09	chr1	226862769	226843780	-	NR_103784	ITPKB-IT1	intergenic	40619
chr17:17126601-17127600	44.0767	1.71885e-07	3.50123e-07	Up	1000	4.64;2.99;3.92;10.91;5.55;4.18;3.53;2537.53	3.30;9.12;7.49;3.98;1.64;22.09;4.50;5.47	321.66	7.2	chr17	17140502	17124484	-	NM_144606	FLCN	intron	13402
chr17:17126601-17127600	44.0767	1.71885e-07	3.50123e-07	Up	1000	4.64;2.99;3.92;10.91;5.55;4.18;3.53;2537.53	3.30;9.12;7.49;3.98;1.64;22.09;4.50;5.47	321.66	7.2	chr17	17140502	17115526	-	NM_144997	FLCN	intron	13402
chr14:38908601-38909900	43.9984	2.96685e-07	4.5034e-07	Up	1300	9.28;13.47;7.84;13.64;13.88;13.93;7.07;4418.49	6.60;3.65;2.50;7.96;13.15;5.89;48.05;13.68	562.2	12.68	chr14	38725575	38723204	-	NM_175060	CLEC14A	intergenic	-183675
chr12:17395101-17396200	42.6697	1.99294e-07	3.57145e-07	Up	1100	2.32;5.99;15.68;2.73;5.55;11.15;2232.80;6.70	9.90;3.65;7.49;7.96;0.00;0.00;21.02;2.74	285.36	6.59	chr12	17141680	17143562	+	NR_036619	SKP1P2	intergenic	253970
chr11:102157501-102158800	42.5978	2.70099e-07	4.21816e-07	Up	1300	9.28;5.99;7.84;9.55;9.71;5.57;3067.74;1.67	14.85;5.47;11.24;10.61;11.50;11.78;1.50;5.47	389.67	9.05	chr11	102188180	102210135	+	NM_001165	BIRC3	intergenic	-30030
chr11:102157501-102158800	42.5978	2.70099e-07	4.21816e-07	Up	1300	9.28;5.99;7.84;9.55;9.71;5.57;3067.74;1.67	14.85;5.47;11.24;10.61;11.50;11.78;1.50;5.47	389.67	9.05	chr11	102188180	102210135	+	NM_182962	BIRC3	intergenic	-30030
chr1:180998201-181000000	41.1218	3.55238e-07	5.22037e-07	Up	1800	2.32;25.45;9.80;34.11;13.88;11.15;3919.17;6.70	6.60;10.95;17.48;10.61;26.29;7.36;15.02;2.74	502.82	12.13	chr1	181002560	181031074	+	NM_001531	MR1	upstream	-3460
chr1:180998201-181000000	41.1218	3.55238e-07	5.22037e-07	Up	1800	2.32;25.45;9.80;34.11;13.88;11.15;3919.17;6.70	6.60;10.95;17.48;10.61;26.29;7.36;15.02;2.74	502.82	12.13	chr1	181002560	181031074	+	NM_001310213	MR1	upstream	-3460
chr1:180998201-181000000	41.1218	3.55238e-07	5.22037e-07	Up	1800	2.32;25.45;9.80;34.11;13.88;11.15;3919.17;6.70	6.60;10.95;17.48;10.61;26.29;7.36;15.02;2.74	502.82	12.13	chr1	181002560	181031074	+	NM_001195000	MR1	upstream	-3460
chr1:180998201-181000000	41.1218	3.55238e-07	5.22037e-07	Up	1800	2.32;25.45;9.80;34.11;13.88;11.15;3919.17;6.70	6.60;10.95;17.48;10.61;26.29;7.36;15.02;2.74	502.82	12.13	chr1	181002560	181031074	+	NM_001195035	MR1	upstream	-3460
chr1:180998201-181000000	41.1218	3.55238e-07	5.22037e-07	Up	1800	2.32;25.45;9.80;34.11;13.88;11.15;3919.17;6.70	6.60;10.95;17.48;10.61;26.29;7.36;15.02;2.74	502.82	12.13	chr1	181002560	181031074	+	NM_001194999	MR1	upstream	-3460
chr9:130573601-130574900	39.2691	4.14972e-07	6.01502e-07	Up	1300	8.12;7.49;17.64;17.74;22.20;9.75;10.60;5428.48	19.80;10.95;12.49;23.87;11.50;11.78;33.04;16.42	690.25	17.48	chr9	130578344	130584799	+	NR_136302	LOC102723566	upstream	-4094
chr14:86241701-86243400	39.0045	5.88646e-08	3.50123e-07	Up	1700	304.01;2.99;1.96;365.63;2.78;1.39;3.53;3.35	0.00;1.82;3.75;1.33;0.00;2.95;1.50;5.47	85.71	2.1	chr14	86401021	86596121	+	NR_110155	LOC101928767	intergenic	-158471
chr9:36720601-36721800	38.4253	1.7703e-07	3.50123e-07	Up	1200	11.60;1989.79;9.80;4.09;5.55;5.57;5.89;5.02	6.60;1.82;12.49;7.96;6.57;0.00;4.50;12.31	254.66	6.53	chr9	36823596	36823535	-	NR_039686	MIR4475	intergenic	102396
chr4:156997401-156998700	36.252	1.88772e-07	3.54642e-07	Up	1300	2.32;11.98;7.84;1.36;5.55;6.97;1741.72;5.02	0.00;1.82;9.99;9.28;9.86;8.84;4.50;4.10	222.85	6.05	chr4	156875048	156845269	-	NM_001334	CTSO	intergenic	-123002
chr17:79517001-79518300	30.82	6.79117e-07	9.7948e-07	Up	1300	3.48;5.99;7.84;6674.07;8.33;8.36;10.60;6.70	186.50;3.65;7.49;5.30;0.00;0.00;9.01;5.47	840.67	27.18	chr17	79519429	79506910	-	NR_033338	FAAP100	promoter	1779
chr17:79517001-79518300	30.82	6.79117e-07	9.7948e-07	Up	1300	3.48;5.99;7.84;6674.07;8.33;8.36;10.60;6.70	186.50;3.65;7.49;5.30;0.00;0.00;9.01;5.47	840.67	27.18	chr17	79519429	79506910	-	NM_025161	FAAP100	promoter	1779
chr5:25316301-25317400	28.2623	4.54117e-07	6.56561e-07	Up	1100	11.60;22.46;7.84;5.46;13.88;9.75;3306.80;8.37	9.90;14.59;24.98;19.89;14.79;4.42;4.50;26.00	423.27	14.88	chr5	25191061	25302389	+	NR_136209	LOC105374693	intergenic	125789
chr11:78991701-78993000	25.093	1.67186e-07	3.50123e-07	Up	1300	3.48;7.49;3.92;5.46;4.16;4.18;1089.31;3.35	3.30;5.47;8.74;6.63;8.22;4.42;3.00;4.10	140.17	5.49	chr11	79113153	79113065	-	NR_030598	MIR708	intergenic	120803
chr1:46365401-46367200	18.4545	3.23933e-07	4.83051e-07	Up	1800	5.80;2.99;19.59;1.36;12.49;2.79;1.18;1.67	0.00;1.82;0.00;0.00;0.00;0.00;0.00;0.00	5.99	0.23	chr1	46330019	46501796	+	NM_001324321	MAST2	intron	36281
chr11:62243801-62245000	16.0749	1.54094e-06	2.20906e-06	Up	1200	4730.73;8.98;5.88;1721.72;6.94;6.97;5.89;5.02	3.30;3.65;239.76;2.65;4.93;14.73;0.00;134.09	811.52	50.39	chr11	62186506	62190678	+	NM_003357	SCGB1A1	intergenic	57894
chr7:46365601-46366700	15	3.26039e-08	3.50123e-07	Up	1100	5.80;1.50;19.59;5.46;9.71;13.93;8.24;3.35	0.00;0.00;3.75;0.00;0.00;0.00;0.00;0.00	8.45	0.47	chr7	46736720	46727476	-	NR_134575	LOC730338	intergenic	370570
chr5:130325801-130326800	14.3069	1.23544e-07	3.50123e-07	Up	1000	8.12;4.49;636.84;1.36;2.78;1.39;4.71;3.35	1.65;1.82;3.75;1.33;1.64;19.14;13.51;2.74	82.88	5.7	chr5	130501041	130494975	-	NR_073488	HINT1	intergenic	174741
chr5:130325801-130326800	14.3069	1.23544e-07	3.50123e-07	Up	1000	8.12;4.49;636.84;1.36;2.78;1.39;4.71;3.35	1.65;1.82;3.75;1.33;1.64;19.14;13.51;2.74	82.88	5.7	chr5	130501041	130494975	-	NR_134494	HINT1	intergenic	174741
chr5:130325801-130326800	14.3069	1.23544e-07	3.50123e-07	Up	1000	8.12;4.49;636.84;1.36;2.78;1.39;4.71;3.35	1.65;1.82;3.75;1.33;1.64;19.14;13.51;2.74	82.88	5.7	chr5	130501041	130494975	-	NR_134495	HINT1	intergenic	174741
chr5:130325801-130326800	14.3069	1.23544e-07	3.50123e-07	Up	1000	8.12;4.49;636.84;1.36;2.78;1.39;4.71;3.35	1.65;1.82;3.75;1.33;1.64;19.14;13.51;2.74	82.88	5.7	chr5	130501041	130494975	-	NR_024611	HINT1	intergenic	174741
chr5:130325801-130326800	14.3069	1.23544e-07	3.50123e-07	Up	1000	8.12;4.49;636.84;1.36;2.78;1.39;4.71;3.35	1.65;1.82;3.75;1.33;1.64;19.14;13.51;2.74	82.88	5.7	chr5	130501041	130494975	-	NR_024610	HINT1	intergenic	174741
chr5:130325801-130326800	14.3069	1.23544e-07	3.50123e-07	Up	1000	8.12;4.49;636.84;1.36;2.78;1.39;4.71;3.35	1.65;1.82;3.75;1.33;1.64;19.14;13.51;2.74	82.88	5.7	chr5	130501041	130494975	-	NM_005340	HINT1	intergenic	174741
chrX:136031401-136032400	14.1613	1.90168e-08	3.50123e-07	Up	1000	3.48;40.42;13.72;4.09;11.10;9.75;3.53;18.42	0.00;0.00;0.00;6.63;0.00;0.00;0.00;0.00	13.07	0.83	chrX	135962939	135951352	-	NM_001164803	RBMX	intergenic	-68961
chrX:136031401-136032400	14.1613	1.90168e-08	3.50123e-07	Up	1000	3.48;40.42;13.72;4.09;11.10;9.75;3.53;18.42	0.00;0.00;0.00;6.63;0.00;0.00;0.00;0.00	13.07	0.83	chrX	135962939	135955605	-	NR_028477	RBMX	intergenic	-68961
chrX:136031401-136032400	14.1613	1.90168e-08	3.50123e-07	Up	1000	3.48;40.42;13.72;4.09;11.10;9.75;3.53;18.42	0.00;0.00;0.00;6.63;0.00;0.00;0.00;0.00	13.07	0.83	chrX	135962939	135955605	-	NR_028476	RBMX	intergenic	-68961
chrX:136031401-136032400	14.1613	1.90168e-08	3.50123e-07	Up	1000	3.48;40.42;13.72;4.09;11.10;9.75;3.53;18.42	0.00;0.00;0.00;6.63;0.00;0.00;0.00;0.00	13.07	0.83	chrX	135962939	135955605	-	NM_002139	RBMX	intergenic	-68961
chr10:1368001-1369100	13.1974	1.45824e-06	2.09302e-06	Up	1100	4.64;22.46;17.64;2974.14;11.10;6.97;2538.98;8.37	11.55;5.47;8.74;383.20;6.57;0.00;0.00;6.84	698.04	52.8	chr10	1205707	1210612	+	NR_015376	LINC00200	intergenic	162843
chr19:36786701-36787900	12.9813	1.64084e-06	2.34943e-06	Up	1200	526.80;1069.01;2457.21;174.63;54.12;1825.08;42.39;333.31	4.95;0.00;303.45;0.00;6.57;2.95;1.50;179.25	810.32	62.33	chr19	36802244	36803570	+	NR_029389	LOC100134317	upstream	-14944
chr9:44641001-44642000	12.9368	2.26349e-08	3.50123e-07	Up	1000	4.64;2.99;17.64;4.09;52.73;9.75;2.36;3.35	0.00;0.00;0.00;5.30;0.00;1.47;0.00;0.00	12.19	0.85	chr9	44401769	44403260	+	NR_126050	LOC103908605	intergenic	239731
chr14:23336901-23338200	11.0204	1.85676e-06	2.64266e-06	Up	1300	8.12;4.49;7694.95;8.19;12.49;6.97;5.89;5.02	3.30;9.12;7.49;3.98;3.29;5.89;0.00;669.10	968.26	87.77	chr14	23340925	23350920	+	NM_001329226	LRP10	upstream	-3375
chr14:23336901-23338200	11.0204	1.85676e-06	2.64266e-06	Up	1300	8.12;4.49;7694.95;8.19;12.49;6.97;5.89;5.02	3.30;9.12;7.49;3.98;3.29;5.89;0.00;669.10	968.26	87.77	chr14	23340925	23350920	+	NM_014045	LRP10	upstream	-3375
chr19:36774001-36775200	10.7306	1.80009e-06	2.56816e-06	Up	1200	559.29;827.96;1883.08;199.19;56.89;1738.70;70.66;495.78	11.55;0.00;349.65;1.33;9.86;8.84;0.00;161.46	728.94	67.84	chr19	36802244	36803570	+	NR_029389	LOC100134317	intergenic	-27644
chr7:158199401-158201200	10.6382	5.95282e-06	8.43198e-06	Up	1800	11256.50;17.97;13.72;3753.14;5002.36;9019.50;21.20;18.42	2605.98;21.89;22.48;13.26;14.79;7.36;15.02;34.21	3637.85	341.87	chr7	158325505	158325409	-	NR_030325	MIR595	intergenic	125205
chr19:36791701-36793000	10.0343	1.73584e-06	2.47948e-06	Up	1300	553.48;865.39;1649.90;166.44;55.50;1597.99;57.70;408.69	8.25;0.00;353.40;5.30;0.00;5.89;0.00;160.09	669.39	66.62	chr19	36802244	36803570	+	NR_029389	LOC100134317	upstream	-9894
chr19:36779101-36780300	9.92609	1.71276e-06	2.44945e-06	Up	1200	440.93;711.17;1657.74;141.89;59.67;1721.98;42.39;380.21	3.30;3.65;319.68;5.30;9.86;5.89;0.00;171.04	644.5	64.84	chr19	36802244	36803570	+	NR_029389	LOC100134317	intergenic	-22544
chr2:231324601-231326000	9.47475	8.01896e-08	3.50123e-07	Up	1400	5.80;8.98;15.68;1.36;11.10;25.08;1.18;5.02	0.00;1.82;0.00;5.30;0.00;0.00;0.00;0.00	9.28	0.89	chr2	231281470	231335250	+	NM_001206704	SP100	intron	43830
chr19:36789201-36790400	9.38469	1.84959e-06	2.6356e-06	Up	1200	406.12;931.26;1500.98;173.26;56.89;1822.29;52.99;420.41	11.55;10.95;312.19;6.63;6.57;7.36;9.01;206.61	670.53	71.36	chr19	36802244	36803570	+	NR_029389	LOC100134317	upstream	-12444
chr19:36784201-36785400	8.4617	1.9437e-06	2.76308e-06	Up	1200	403.80;812.98;1698.88;145.98;73.54;1588.23;44.75;321.59	8.25;10.95;370.88;6.63;0.00;8.84;10.51;184.72	636.22	75.1	chr19	36802244	36803570	+	NR_029389	LOC100134317	upstream	-17444
chr13:102038601-102040100	8.42991	2.94788e-08	3.50123e-07	Up	1500	15.08;11.98;13.72;5.46;5.55;8.36;1.18;10.05	0.00;3.65;0.00;2.65;0.00;1.47;0.00;0.00	8.92	0.97	chr13	102068813	101706129	-	NM_052867	NALCN	intron	29463
chr1:2055001-2056100	8.19524	3.49913e-06	4.96826e-06	Up	1100	8.12;2.99;895.49;1.36;4.16;6042.26;1.18;1562.72	3.30;189.73;535.72;2.65;4.93;135.48;0.00;166.93	1064.79	129.84	chr1	2036154	2116834	+	NM_001033582	PRKCZ	intron	19396
chrX:81414901-81416600	7.03279	6.24532e-07	9.01848e-07	Up	1700	5.80;5.99;9.80;6.82;18.04;11.15;3.53;6.70	0.00;3.65;0.00;5.30;0.00;0.00;0.00;0.00	8.48	1.12	chrX	80457441	80369199	-	NM_030763	HMGN5	intergenic	-958309
chr10:58121601-58122700	6.47272	1.42437e-06	2.04689e-06	Up	1100	73.10;62.88;54.87;60.03;49.95;66.87;44.75;2490.64	80.87;36.49;51.20;47.73;57.51;51.54;39.04;83.47	362.89	55.98	chr10	58121034	58117198	-	NM_007057	ZWINT	promoter	-1116
chr10:58121601-58122700	6.47272	1.42437e-06	2.04689e-06	Up	1100	73.10;62.88;54.87;60.03;49.95;66.87;44.75;2490.64	80.87;36.49;51.20;47.73;57.51;51.54;39.04;83.47	362.89	55.98	chr10	58121034	58117198	-	NM_032997	ZWINT	promoter	-1116
chr10:58121601-58122700	6.47272	1.42437e-06	2.04689e-06	Up	1100	73.10;62.88;54.87;60.03;49.95;66.87;44.75;2490.64	80.87;36.49;51.20;47.73;57.51;51.54;39.04;83.47	362.89	55.98	chr10	58121034	58117198	-	NM_001005413	ZWINT	promoter	-1116
chr22:32580301-32582200	3.0504	0.0471944	0.0648377	Up	1900	20.89;28.45;23.51;16.37;22.20;13.93;4595.13;23.45	9.90;525.41;22.48;2.65;29.58;911.53;12.01;41.05	592.99	194.33	chr22	32589466	32586421	-	NM_006605	RFPL2	intergenic	8216
chr1:228777301-228779100	2.96918	0.000487986	0.000688751	Up	1800	1120.89;262.01;844.54;405.19;871.42;450.00;1063.40;1455.52	8.25;16.42;611.89;115.36;736.15;16.20;315.34;359.86	809.12	272.44	chr1	228779635	228779585	-	NR_106988	MIR7641-2	promoter	1435
chr2:1928601-1929800	2.94505	0.0315298	0.0436708	Up	1200	1.16;1.50;1.96;4.09;2.78;2.79;4.71;1.67	0.00;0.00;2.50;3.98;0.00;0.00;0.00;0.00	2.58	0.81	chr2	1748319	1635658	-	NM_012293	PXDN	intergenic	-180881
chr1:228763901-228765700	2.77649	0.00593028	0.008301	Up	1800	1093.04;299.44;889.61;440.66;564.76;486.22;624.15;1609.62	1.65;25.54;689.31;3.98;782.16;10.31;342.37;307.87	750.94	270.4	chr1	228746094	228746044	-	NR_106988	MIR7641-2	upstream	-18706
chr1:228763901-228765700	2.77649	0.00593028	0.008301	Up	1800	1093.04;299.44;889.61;440.66;564.76;486.22;624.15;1609.62	1.65;25.54;689.31;3.98;782.16;10.31;342.37;307.87	750.94	270.4	chr1	228752817	228752767	-	NR_106988	MIR7641-2	upstream	-11983
chr1:228763901-228765700	2.77649	0.00593028	0.008301	Up	1800	1093.04;299.44;889.61;440.66;564.76;486.22;624.15;1609.62	1.65;25.54;689.31;3.98;782.16;10.31;342.37;307.87	750.94	270.4	chr1	228761735	228761685	-	NR_106988	MIR7641-2	upstream	-3065
chr1:228763901-228765700	2.77649	0.00593028	0.008301	Up	1800	1093.04;299.44;889.61;440.66;564.76;486.22;624.15;1609.62	1.65;25.54;689.31;3.98;782.16;10.31;342.37;307.87	750.94	270.4	chr1	228748335	228748285	-	NR_106988	MIR7641-2	upstream	-16465
chr1:228763901-228765700	2.77649	0.00593028	0.008301	Up	1800	1093.04;299.44;889.61;440.66;564.76;486.22;624.15;1609.62	1.65;25.54;689.31;3.98;782.16;10.31;342.37;307.87	750.94	270.4	chr1	228750576	228750526	-	NR_106988	MIR7641-2	upstream	-14224
chr1:228763901-228765700	2.77649	0.00593028	0.008301	Up	1800	1093.04;299.44;889.61;440.66;564.76;486.22;624.15;1609.62	1.65;25.54;689.31;3.98;782.16;10.31;342.37;307.87	750.94	270.4	chr1	228759493	228759443	-	NR_106988	MIR7641-2	upstream	-5307
chr1:228750501-228752300	2.7568	0.00217683	0.00306513	Up	1800	1351.80;279.98;893.53;506.15;580.02;438.85;580.57;1703.41	9.90;32.84;659.34;124.64;696.72;16.20;333.36;424.17	791.79	287.15	chr1	228750576	228750526	-	NR_106988	MIR7641-2	promoter	-824
chr1:228750501-228752300	2.7568	0.00217683	0.00306513	Up	1800	1351.80;279.98;893.53;506.15;580.02;438.85;580.57;1703.41	9.90;32.84;659.34;124.64;696.72;16.20;333.36;424.17	791.79	287.15	chr1	228752817	228752767	-	NR_106988	MIR7641-2	promoter	1417
chr1:228746001-228747800	2.75602	0.00270436	0.0037989	Up	1800	1301.91;339.87;875.90;491.14;625.82;401.24;600.59;1741.94	9.90;21.89;670.58;129.94;746.01;14.73;366.40;354.39	797.3	289.23	chr1	228746094	228746044	-	NR_106988	MIR7641-2	promoter	-806
chr1:228746001-228747800	2.75602	0.00270436	0.0037989	Up	1800	1301.91;339.87;875.90;491.14;625.82;401.24;600.59;1741.94	9.90;21.89;670.58;129.94;746.01;14.73;366.40;354.39	797.3	289.23	chr1	228748335	228748285	-	NR_106988	MIR7641-2	promoter	1435
chr1:228759401-228761200	2.69808	0.00731849	0.0102201	Up	1800	1256.65;326.39;856.30;532.07;649.41;438.85;665.36;1502.42	3.30;3.65;671.83;5.30;900.47;4.42;372.41;346.18	778.43	288.45	chr1	228761735	228761685	-	NR_106988	MIR7641-2	promoter	1435
chr1:228759401-228761200	2.69808	0.00731849	0.0102201	Up	1800	1256.65;326.39;856.30;532.07;649.41;438.85;665.36;1502.42	3.30;3.65;671.83;5.30;900.47;4.42;372.41;346.18	778.43	288.45	chr1	228759493	228759443	-	NR_106988	MIR7641-2	promoter	-807
chr12:7022001-7023100	2.69276	0.12632	0.170582	Up	1100	9.28;4.49;3.92;2.73;1.39;4.18;2.36;2728.48	1.65;1.82;2.50;997.11;3.29;2.95;3.00;10.95	344.6	127.91	chr12	7023613	7032859	+	NM_001975	ENO2	promoter	-1063
chr17:20905601-20906600	2.54054	0.0148589	0.0207013	Up	1000	3.48;4.49;3.92;4.09;4.16;2.79;4.71;1.67	6.60;0.00;0.00;1.33;1.64;0.00;1.50;0.00	3.66	1.38	chr17	20946352	20902905	-	NM_015276	USP22	exon	40252
chr19:2349401-2350500	2.39964	0.111187	0.150661	Up	1100	5647.40;4144.27;17.64;2005.50;19.43;6189.93;28.26;4229.22	36.31;6562.20;18.73;26.52;31.22;2549.06;39.04;21.89	2785.21	1160.62	chr19	2328628	2355100	+	NM_152988	SPPL2B	intron	21322
chr19:2349401-2350500	2.39964	0.111187	0.150661	Up	1100	5647.40;4144.27;17.64;2005.50;19.43;6189.93;28.26;4229.22	36.31;6562.20;18.73;26.52;31.22;2549.06;39.04;21.89	2785.21	1160.62	chr19	2328628	2355100	+	NM_001077238	SPPL2B	intron	21322
chr6:99848201-99849900	2.21192	0.00123179	0.0017365	Up	1700	12.76;8.98;19.59;13.64;11.10;15.33;12.95;11.72	16.50;3.65;6.24;9.28;1.64;8.84;0.00;1.37	13.26	5.94	chr6	99842082	99817347	-	NM_017421	COQ3	upstream	-6968
chr15:81270801-81271800	2.1976	0.040908	0.0562663	Up	1000	8.12;1.50;7.84;4.09;2.78;1.39;1.18;1.67	4.95;1.82;0.00;2.65;1.64;1.47;0.00;0.00	3.57	1.57	chr15	81282219	81239667	-	NR_126328	MESDC2	intron	10919
chr7:62657701-62659700	2.17652	0.211442	0.284237	Up	2000	16.24;13.47;5.88;21.83;9.71;9.75;7.07;7654.47	11.55;7.30;12.49;3460.72;14.79;32.40;7.51;8.21	967.3	444.37	chr7	62764434	62751669	-	NR_003952	ZNF733P	intergenic	105734
chr21:9825101-9827000	2.16644	0.0346032	0.0478719	Up	1900	18970.48;12139.36;22210.91;24705.79;10094.92;73340.21;6605.36;90641.03	41789.80;375.82;11876.94;16854.09;28381.36;393.18;12929.14;6815.52	32338.5	14927	chr21	9825831	9826011	+	NR_037421	MIR3648-1	promoter	219
chr21:9825101-9827000	2.16644	0.0346032	0.0478719	Up	1900	18970.48;12139.36;22210.91;24705.79;10094.92;73340.21;6605.36;90641.03	41789.80;375.82;11876.94;16854.09;28381.36;393.18;12929.14;6815.52	32338.5	14927	chr21	9825831	9826011	+	NR_128711	MIR3648-2	promoter	219
chr21:9825101-9827000	2.16644	0.0346032	0.0478719	Up	1900	18970.48;12139.36;22210.91;24705.79;10094.92;73340.21;6605.36;90641.03	41789.80;375.82;11876.94;16854.09;28381.36;393.18;12929.14;6815.52	32338.5	14927	chr21	9826202	9826263	+	NR_128714	MIR3687-2	promoter	-152
chr21:9825101-9827000	2.16644	0.0346032	0.0478719	Up	1900	18970.48;12139.36;22210.91;24705.79;10094.92;73340.21;6605.36;90641.03	41789.80;375.82;11876.94;16854.09;28381.36;393.18;12929.14;6815.52	32338.5	14927	chr21	9826202	9826263	+	NR_037458	MIR3687-1	promoter	-152
chr10:112724301-112725300	2.14286	0.0576976	0.0788114	Up	1000	3.48;1.50;5.88;2.73;4.16;1.39;2.36;1.67	3.30;0.00;2.50;0.00;1.64;2.95;0.00;0.00	2.9	1.3	chr10	112697013	112696360	-	NR_026715	RPL13AP6	intergenic	-27787
chr10:105762401-105763500	2.09412	0.0606628	0.0827663	Up	1100	8.12;2.99;9.80;2.73;5.55;4.18;3.53;5.02	0.00;0.00;7.49;0.00;3.29;4.42;3.00;1.37	5.24	2.45	chr10	105726942	105788991	+	NM_014720	SLK	exon	36008
chr10:105762401-105763500	2.09412	0.0606628	0.0827663	Up	1100	8.12;2.99;9.80;2.73;5.55;4.18;3.53;5.02	0.00;0.00;7.49;0.00;3.29;4.42;3.00;1.37	5.24	2.45	chr10	105726942	105788991	+	NM_001304743	SLK	exon	36008
chr1:43391801-43392900	2.05036	0.0296325	0.041139	Up	1100	5.80;2.99;9.80;10.91;4.16;1.39;4.71;5.02	6.60;3.65;3.75;1.33;3.29;0.00;1.50;1.37	5.6	2.68	chr1	43424719	43449029	+	NR_033967	SLC2A1-AS1	intergenic	-32369
chrX:91931501-91932700	2.02733	0.00455836	0.00638816	Up	1200	15.08;11.98;19.59;6.82;19.43;8.36;7.07;11.72	6.60;9.12;3.75;14.59;3.29;5.89;3.00;2.74	12.51	6.12	chrX	92079902	92079850	-	NR_039659	MIR4454	intergenic	147802
chr19:47425401-47426400	2.01719	0.0105662	0.014738	Up	1000	10.44;5.99;11.76;4.09;6.94;4.18;7.07;5.02	1.65;7.30;3.75;5.30;4.93;1.47;0.00;2.74	6.94	3.39	chr19	47421932	47508333	+	NM_004491	ARHGAP35	intron	3968
chr1:215792601-215793600	1.97633	0.0777295	0.105687	Up	1000	5.80;1.50;1.96;6.82;2.78;1.39;2.36;3.35	0.00;1.82;2.50;5.30;1.64;1.47;0.00;0.00	3.24	1.59	chr1	215740721	215795163	+	NM_001319294	KCTD3	intron	52379
chr1:215792601-215793600	1.97633	0.0777295	0.105687	Up	1000	5.80;1.50;1.96;6.82;2.78;1.39;2.36;3.35	0.00;1.82;2.50;5.30;1.64;1.47;0.00;0.00	3.24	1.59	chr1	215740721	215795163	+	NM_001319295	KCTD3	intron	52379
chr1:215792601-215793600	1.97633	0.0777295	0.105687	Up	1000	5.80;1.50;1.96;6.82;2.78;1.39;2.36;3.35	0.00;1.82;2.50;5.30;1.64;1.47;0.00;0.00	3.24	1.59	chr1	215740721	215795163	+	NM_016121	KCTD3	intron	52379
chr15:86122601-86123600	1.96324	0.158021	0.213149	Up	1000	2.32;1.50;3.92;2.73;4.16;1.39;1.18;3.35	0.00;0.00;0.00;1.33;3.29;0.00;0.00;5.47	2.57	1.26	chr15	86163180	86292589	+	NM_001270546	AKAP13	intergenic	-40080
chr1:39997501-39999400	1.89274	0.0351338	0.0485493	Up	1900	8.12;7.49;5.88;4.09;5.55;4.18;3.53;8.37	1.65;9.12;5.00;2.65;3.29;1.47;0.00;1.37	5.9	3.07	chr1	39980537	39982341	+	NR_132962	OXCT2P1	intergenic	17913
chr1:228752801-228754500	1.8891	0.169155	0.227908	Up	1700	391.04;290.46;466.36;140.52;616.10;443.03;615.90;1271.28	6.60;16.42;669.33;5.30;783.81;11.78;318.35;429.65	529.34	280.16	chr1	228752817	228752767	-	NR_106988	MIR7641-2	promoter	-833
chr19:50156001-50157400	1.87829	0.0383278	0.0528398	Up	1400	5.80;4.49;7.84;2.73;2.78;2.79;11.78;6.70	1.65;1.82;3.75;2.65;4.93;0.00;6.01;2.74	5.61	2.94	chr19	50145381	50161906	+	NM_021228	SCAF1	exon	11319
chr7:7085601-7087100	1.78056	0.00235889	0.00331754	Up	1500	29.01;8.98;15.68;31.38;15.26;15.33;16.49;15.07	14.85;9.12;14.99;13.26;11.50;1.47;7.51;9.58	18.4	10.29	chr7	7106676	7106594	-	NR_037454	MIR3683	intergenic	20326
chr11:68029201-68030600	1.77746	0.0745744	0.101514	Up	1400	5.80;5.99;7.84;1.36;11.10;4.18;7.07;5.02	1.65;0.00;6.24;5.30;3.29;4.42;6.01;0.00	6.05	3.36	chr11	68039469	68028802	-	NM_001300913	C11orf24	intron	9569
chr9:14969901-14971200	1.70532	0.452652	0.598994	Up	1300	6.96;7.49;3.92;6.82;2.78;2.79;7.07;4021.53	11.55;5.47;11.24;2327.03;6.57;0.00;4.50;13.68	507.42	297.51	chr9	14993324	15019722	+	NR_003920	LOC389705	intergenic	-22774
chr1:228743801-228745600	1.70447	0.487151	0.642117	Up	1800	403.80;383.29;915.09;158.26;835.35;413.78;425.13;2790.45	3.30;20.07;1582.18;111.38;741.08;17.67;285.31;949.60	790.64	463.82	chr1	228746094	228746044	-	NR_106988	MIR7641-2	promoter	1394
chr2:32639801-32641200	1.67128	0.21439	0.287874	Up	1400	5.80;4.49;9.80;1.36;2.78;5.57;4.71;3.35	3.30;1.82;5.00;7.96;0.00;1.47;0.00;2.74	4.73	2.79	chr2	32582095	32843965	+	NM_016252	BIRC6	exon	58405
chrX:16447401-16448600	1.66667	0.1172	0.158447	Up	1200	2.32;4.49;1.96;5.46;5.55;6.97;1.18;1.67	1.65;1.82;1.25;2.65;1.64;1.47;1.50;5.47	3.7	2.18	chrX	16645208	16645134	-	NR_039762	MIR548AM	intergenic	197208
chr3:125031401-125032700	1.64228	0.222803	0.298496	Up	1300	3.48;1.50;1.96;1.36;2.78;1.39;1.18;1.67	0.00;3.65;1.25;1.33;0.00;1.47;0.00;1.37	1.92	1.13	chr3	125094198	124944512	-	NM_021964	ZNF148	intron	62148
chr15:31664501-31665500	1.62338	0.0388839	0.0535443	Up	1000	23.21;13.47;15.68;16.37;30.53;6.97;12.95;10.05	18.15;3.65;13.74;7.96;8.22;16.20;4.50;6.84	16.15	9.91	chr15	31619057	31727868	+	NM_001302461	KLF13	intron	45943
chr1:228772901-228774700	1.62176	0.487403	0.642117	Up	1800	382.91;565.94;864.14;173.26;899.18;408.20;587.64;1914.46	6.60;7.30;1579.68;118.01;706.58;2.95;325.86;826.46	724.47	446.68	chr1	228761735	228761685	-	NR_106988	MIR7641-2	upstream	-12065
chr1:228772901-228774700	1.62176	0.487403	0.642117	Up	1800	382.91;565.94;864.14;173.26;899.18;408.20;587.64;1914.46	6.60;7.30;1579.68;118.01;706.58;2.95;325.86;826.46	724.47	446.68	chr1	228759493	228759443	-	NR_106988	MIR7641-2	upstream	-14307
chr12:118471001-118472900	1.60245	0.0308161	0.0427321	Up	1900	16.24;8.98;21.55;10.91;11.10;11.15;17.66;16.75	9.90;14.59;14.99;13.26;9.86;2.95;0.00;5.47	14.29	8.88	chr12	118454505	118470042	+	NM_001130112	RFC5	intergenic	17445
chr12:118471001-118472900	1.60245	0.0308161	0.0427321	Up	1900	16.24;8.98;21.55;10.91;11.10;11.15;17.66;16.75	9.90;14.59;14.99;13.26;9.86;2.95;0.00;5.47	14.29	8.88	chr12	118454505	118470042	+	NM_001206801	RFC5	intergenic	17445
chr12:118471001-118472900	1.60245	0.0308161	0.0427321	Up	1900	16.24;8.98;21.55;10.91;11.10;11.15;17.66;16.75	9.90;14.59;14.99;13.26;9.86;2.95;0.00;5.47	14.29	8.88	chr12	118454505	118470042	+	NM_007370	RFC5	intergenic	17445
chr12:118471001-118472900	1.60245	0.0308161	0.0427321	Up	1900	16.24;8.98;21.55;10.91;11.10;11.15;17.66;16.75	9.90;14.59;14.99;13.26;9.86;2.95;0.00;5.47	14.29	8.88	chr12	118454505	118470042	+	NM_181578	RFC5	intergenic	17445
chr19:49994301-49995800	1.6	0.184982	0.24895	Up	1500	8.12;1.50;15.68;6.82;6.94;6.97;7.07;5.02	14.85;1.82;6.24;3.98;3.29;1.47;3.00;1.37	7.26	4.5	chr19	49994163	49994229	+	NR_000019	SNORD34	promoter	887
chr19:49994301-49995800	1.6	0.184982	0.24895	Up	1500	8.12;1.50;15.68;6.82;6.94;6.97;7.07;5.02	14.85;1.82;6.24;3.98;3.29;1.47;3.00;1.37	7.26	4.5	chr19	49994431	49994517	+	NR_000018	SNORD35A	promoter	619
chr19:49994301-49995800	1.6	0.184982	0.24895	Up	1500	8.12;1.50;15.68;6.82;6.94;6.97;7.07;5.02	14.85;1.82;6.24;3.98;3.29;1.47;3.00;1.37	7.26	4.5	chr19	49993873	49993956	+	NR_000020	SNORD33	promoter	1177
chr2:152319801-152320800	1.58929	0.115213	0.155939	Up	1000	5.80;1.50;1.96;4.09;5.55;5.57;14.13;3.35	1.65;7.30;1.25;6.63;4.93;1.47;1.50;1.37	5.24	3.26	chr2	152266603	152333860	+	NM_001177665	RIF1	exon	53697
chr11:18428301-18429500	1.51972	0.288092	0.38423	Up	1200	13.92;7.49;7.84;2.73;2.78;1.39;7.07;8.37	3.30;0.00;6.24;11.93;4.93;4.42;1.50;1.37	6.45	4.21	chr11	18433852	18472793	+	NM_002301	LDHC	upstream	-4952
chr11:18428301-18429500	1.51972	0.288092	0.38423	Up	1200	13.92;7.49;7.84;2.73;2.78;1.39;7.07;8.37	3.30;0.00;6.24;11.93;4.93;4.42;1.50;1.37	6.45	4.21	chr11	18433852	18472793	+	NM_017448	LDHC	upstream	-4952
chr19:47112301-47113300	1.51594	0.243521	0.325884	Up	1000	5.80;2.99;5.88;4.09;6.94;5.57;4.71;5.02	0.00;3.65;8.74;3.98;4.93;0.00;0.00;5.47	5.13	3.35	chr19	47105328	47114039	+	NM_001329922	CALM3	exon	7472
chr10:129906701-129907800	1.5133	0.0665712	0.0907234	Up	1100	19.73;4.49;13.72;16.37;8.33;6.97;10.60;10.05	3.30;5.47;8.74;10.61;8.22;10.31;4.50;8.21	11.28	7.42	chr10	129924468	129894924	-	NM_001145966	MKI67	exon	17218
chr10:129906701-129907800	1.5133	0.0665712	0.0907234	Up	1100	19.73;4.49;13.72;16.37;8.33;6.97;10.60;10.05	3.30;5.47;8.74;10.61;8.22;10.31;4.50;8.21	11.28	7.42	chr10	129924468	129894924	-	NM_002417	MKI67	exon	17218
chr1:228748301-228750000	1.5028	0.632708	0.820792	Up	1700	418.88;318.91;895.49;162.35;882.52;410.99;519.34;2117.12	11.55;20.07;1693.32;100.77;732.87;16.20;331.86;903.08	715.7	476.21	chr1	228748335	228748285	-	NR_106988	MIR7641-2	promoter	-815
chr1:228748301-228750000	1.5028	0.632708	0.820792	Up	1700	418.88;318.91;895.49;162.35;882.52;410.99;519.34;2117.12	11.55;20.07;1693.32;100.77;732.87;16.20;331.86;903.08	715.7	476.21	chr1	228750576	228750526	-	NR_106988	MIR7641-2	promoter	1426
chr2:158675701-158676900	1.48214	0.306862	0.408805	Up	1200	10.44;2.99;5.88;8.19;1.39;2.79;2.36;5.02	3.30;3.65;8.74;0.00;4.93;0.00;0.00;5.47	4.88	3.26	chr2	158731623	158592957	-	NM_001105	ACVR1	intron	55323
chr2:133032501-133034400	1.47395	0.405842	0.538251	Up	1900	6667.34;15301.46;3634.87;2433.88;10670.78;16534.36;4325.45;9426.56	485.22;319.26;10651.91;13979.44;9939.72;240.03;4402.82;6790.89	8624.34	5851.16	chr2	133015542	132905163	-	NR_027020	ANKRD30BL	upstream	-17908
chr1:228766201-228767900	1.46523	0.670617	0.868073	Up	1700	431.65;299.44;860.22;144.61;550.88;410.99;679.50;2215.95	14.85;16.42;1615.89;104.75;749.30;8.84;295.82;1011.18	699.15	477.13	chr1	228752817	228752767	-	NR_106988	MIR7641-2	upstream	-14233
chr1:228766201-228767900	1.46523	0.670617	0.868073	Up	1700	431.65;299.44;860.22;144.61;550.88;410.99;679.50;2215.95	14.85;16.42;1615.89;104.75;749.30;8.84;295.82;1011.18	699.15	477.13	chr1	228761735	228761685	-	NR_106988	MIR7641-2	upstream	-5315
chr1:228766201-228767900	1.46523	0.670617	0.868073	Up	1700	431.65;299.44;860.22;144.61;550.88;410.99;679.50;2215.95	14.85;16.42;1615.89;104.75;749.30;8.84;295.82;1011.18	699.15	477.13	chr1	228748335	228748285	-	NR_106988	MIR7641-2	upstream	-18715
chr1:228766201-228767900	1.46523	0.670617	0.868073	Up	1700	431.65;299.44;860.22;144.61;550.88;410.99;679.50;2215.95	14.85;16.42;1615.89;104.75;749.30;8.84;295.82;1011.18	699.15	477.13	chr1	228750576	228750526	-	NR_106988	MIR7641-2	upstream	-16474
chr1:228766201-228767900	1.46523	0.670617	0.868073	Up	1700	431.65;299.44;860.22;144.61;550.88;410.99;679.50;2215.95	14.85;16.42;1615.89;104.75;749.30;8.84;295.82;1011.18	699.15	477.13	chr1	228759493	228759443	-	NR_106988	MIR7641-2	upstream	-7557
chr19:12370901-12372200	1.42764	0.0544746	0.0745806	Up	1300	16.24;7.49;9.80;5.46;16.65;6.97;14.13;10.05	8.25;12.77;8.74;9.28;9.86;4.42;4.50;2.74	10.85	7.57	chr19	12405714	12382624	-	NM_016264	ZNF44	intergenic	34164
chr19:12370901-12372200	1.42764	0.0544746	0.0745806	Up	1300	16.24;7.49;9.80;5.46;16.65;6.97;14.13;10.05	8.25;12.77;8.74;9.28;9.86;4.42;4.50;2.74	10.85	7.57	chr19	12405714	12382624	-	NM_001164276	ZNF44	intergenic	34164
chr1:217792801-217794100	1.42096	0.10337	0.140389	Up	1300	8.12;5.99;9.80;5.46;8.33;5.57;9.42;8.37	9.90;5.47;3.75;5.30;8.22;1.47;4.50;4.10	7.63	5.34	chr1	217804444	217600334	-	NM_018040	GPATCH2	exon	10994
chr1:217792801-217794100	1.42096	0.10337	0.140389	Up	1300	8.12;5.99;9.80;5.46;8.33;5.57;9.42;8.37	9.90;5.47;3.75;5.30;8.22;1.47;4.50;4.10	7.63	5.34	chr1	217804444	217781525	-	NM_001297754	GPATCH2	exon	10994
chr8:38746701-38748700	1.40219	0.104882	0.14228	Up	2000	9.28;8.98;3.92;13.64;8.33;8.36;4.71;3.35	9.90;7.30;5.00;2.65;6.57;8.84;0.00;2.74	7.57	5.37	chr8	38758752	38831430	+	NM_021623	PLEKHA2	upstream	-11052
chr8:94933701-94935300	1.37127	0.222533	0.298471	Up	1600	10.44;8.98;3.92;19.10;11.10;6.97;12.95;6.70	6.60;5.47;14.99;10.61;3.29;10.31;1.50;5.47	10.02	7.28	chr8	94929278	94938296	+	NM_001161781	PDP1	exon	5222
chr3:18686801-18688500	1.3404	0.0043039	0.00603869	Up	1700	60.34;38.93;72.50;27.29;59.67;58.51;52.99;53.60	46.21;47.43;42.46;42.43;41.08;32.40;27.03;36.94	52.98	39.5	chr3	18487080	18386879	-	NM_001322874	SATB1	intergenic	-200570
chr3:18686801-18688500	1.3404	0.0043039	0.00603869	Up	1700	60.34;38.93;72.50;27.29;59.67;58.51;52.99;53.60	46.21;47.43;42.46;42.43;41.08;32.40;27.03;36.94	52.98	39.5	chr3	18487080	18386879	-	NM_001322872	SATB1	intergenic	-200570
chr13:55014101-55015400	1.33443	0.393786	0.522845	Up	1300	2.32;2.99;3.92;8.19;1.39;4.18;7.07;1.67	1.65;1.82;0.00;5.30;3.29;8.84;0.00;2.74	3.97	2.95	chr13	54886183	54886106	-	NR_031628	MIR1297	intergenic	-128567
chr8:2517901-2519100	1.28208	0.604997	0.78829	Up	1200	11.60;14.97;19.59;5.46;13.88;5.57;4.71;20.10	23.11;14.59;14.99;5.30;0.00;2.95;0.00;13.68	11.99	9.33	chr8	2585991	2387218	-	NR_125425	LOC101927815	intron	67491
chr21:9437301-9438400	1.2663	0.878227	1	Up	1100	23.21;525.52;21.55;27.29;4891.35;3944.12;15.31;4485.49	10900.90;16.42;23.73;17.24;13.15;11.78;12.01;8.21	1741.73	1375.43	chr21	9825831	9826011	+	NR_037421	MIR3648-1	intergenic	-387981
chr21:9437301-9438400	1.2663	0.878227	1	Up	1100	23.21;525.52;21.55;27.29;4891.35;3944.12;15.31;4485.49	10900.90;16.42;23.73;17.24;13.15;11.78;12.01;8.21	1741.73	1375.43	chr21	9825831	9826011	+	NR_128711	MIR3648-2	intergenic	-387981
chrX:98565101-98566600	1.25455	0.578321	0.754359	Up	1500	2.32;1.50;7.84;1.36;2.78;2.79;7.07;6.70	3.30;0.00;0.00;2.65;3.29;8.84;7.51;0.00	4.04	3.2	chrX	99194841	98716599	-	NR_024608	XRCC6P5	intergenic	628991
chr7:139730701-139731700	1.2515	0.308115	0.410014	Up	1000	13.92;7.49;3.92;8.19;6.94;11.15;9.42;5.02	3.30;1.82;16.23;9.28;3.29;7.36;4.50;6.84	8.26	6.58	chr7	139763521	139723543	-	NR_130117	PARP12	intron	32321
chr7:139730701-139731700	1.2515	0.308115	0.410014	Up	1000	13.92;7.49;3.92;8.19;6.94;11.15;9.42;5.02	3.30;1.82;16.23;9.28;3.29;7.36;4.50;6.84	8.26	6.58	chr7	139763521	139723543	-	NM_022750	PARP12	intron	32321
chr2:70314001-70315200	1.23256	0.632138	0.820792	Up	1200	9.28;2.99;5.88;1.36;1.39;4.18;10.60;1.67	0.00;0.00;6.24;9.28;4.93;0.00;1.50;8.21	4.67	3.77	chr2	70314584	70316334	+	NM_006196	PCBP1	promoter	16
chr2:70314001-70315200	1.23256	0.632138	0.820792	Up	1200	9.28;2.99;5.88;1.36;1.39;4.18;10.60;1.67	0.00;0.00;6.24;9.28;4.93;0.00;1.50;8.21	4.67	3.77	chr2	70314147	70189394	-	NR_033872	PCBP1-AS1	promoter	-453
chr10:59263701-59264700	1.23109	0.551976	0.721463	Up	1000	2.32;11.98;7.84;4.09;8.33;4.18;2.36;5.02	9.90;3.65;5.00;7.96;4.93;0.00;4.50;1.37	5.76	4.66	chr10	59064319	59064238	-	NR_037490	MIR3924	intergenic	-199881
chr3:37369001-37370100	1.20652	0.528125	0.69254	Up	1100	5.80;7.49;1.96;9.55;1.39;4.18;8.24;5.02	3.30;1.82;1.25;6.63;3.29;5.89;1.50;12.31	5.45	4.5	chr3	37427759	37459865	+	NM_178344	C3orf35	intergenic	-58209
chr14:80624301-80625300	1.18523	0.730192	0.942106	Up	1000	3.48;4.49;7.84;8.19;4.16;6.97;4.71;4214.15	6.60;0.00;11.24;2.65;2525.60;8.84;1028.63;5.47	531.75	448.63	chr14	80677761	80921810	+	NR_038355	DIO2-AS1	intergenic	-52961
chr12:4408701-4410500	1.18385	0.552493	0.721463	Up	1800	5.80;1.50;9.80;2.73;11.10;5.57;9.42;8.37	1.65;1.82;9.99;6.63;8.22;8.84;4.50;4.10	6.79	5.72	chr12	4430358	4469190	+	NM_020375	TIGAR	intergenic	-20758
chr3:53366601-53367700	1.17364	0.696139	0.900127	Up	1100	8.12;7.49;7.84;8.19;15.26;15.33;10.60;31.82	6.60;10.95;12.49;19.89;4.93;14.73;3.00;16.42	13.08	11.13	chr3	53381654	53317444	-	NM_001290204	DCP1A	intron	14504
chr3:53366601-53367700	1.17364	0.696139	0.900127	Up	1100	8.12;7.49;7.84;8.19;15.26;15.33;10.60;31.82	6.60;10.95;12.49;19.89;4.93;14.73;3.00;16.42	13.08	11.13	chr3	53381654	53317444	-	NM_001290205	DCP1A	intron	14504
chr3:53366601-53367700	1.17364	0.696139	0.900127	Up	1100	8.12;7.49;7.84;8.19;15.26;15.33;10.60;31.82	6.60;10.95;12.49;19.89;4.93;14.73;3.00;16.42	13.08	11.13	chr3	53381654	53317444	-	NM_001290206	DCP1A	intron	14504
chr3:53366601-53367700	1.17364	0.696139	0.900127	Up	1100	8.12;7.49;7.84;8.19;15.26;15.33;10.60;31.82	6.60;10.95;12.49;19.89;4.93;14.73;3.00;16.42	13.08	11.13	chr3	53381654	53317444	-	NM_001290207	DCP1A	intron	14504
chr3:53366601-53367700	1.17364	0.696139	0.900127	Up	1100	8.12;7.49;7.84;8.19;15.26;15.33;10.60;31.82	6.60;10.95;12.49;19.89;4.93;14.73;3.00;16.42	13.08	11.13	chr3	53381654	53317444	-	NM_018403	DCP1A	intron	14504
chr22:36684701-36685900	1.16077	0.616403	0.80227	Up	1200	9.28;11.98;11.76;4.09;8.33;12.54;21.20;6.70	8.25;1.82;13.74;7.96;8.22;2.95;9.01;21.89	10.73	9.23	chr22	36682953	36682892	-	NR_106877	MIR6819	upstream	-2347
chrX:153715701-153717000	1.15361	0.802816	1	Up	1300	3.48;1.50;5.88;6.82;1.39;5.57;2.36;1.67	3.30;5.47;5.00;7.96;1.64;0.00;0.00;1.37	3.58	3.09	chrX	153715009	153712055	-	NM_014235	UBL4A	promoter	-1341
chr14:57434801-57436300	1.11818	0.914445	1	Up	1500	4.64;5.99;7.84;2.73;2.78;5.57;2.36;6.70	13.20;3.65;0.00;2.65;3.29;8.84;0.00;2.74	4.82	4.3	chr14	57279900	57397550	+	NR_029385	OTX2-AS1	intergenic	155650
chr16:89372101-89373200	1.07371	0.97901	1	Up	1100	4.64;7.49;7.84;2350.66;1.39;5.57;2.36;2237.72	3.30;7.30;3.75;2.65;3828.66;0.00;455.00;0.00	577.21	537.58	chr16	89362535	89364725	+	NR_136339	LOC105371414	intergenic	10115
chr3:47161701-47162700	1.06404	0.857561	1	Up	1000	2.32;1.50;1.96;1.36;2.78;1.39;3.53;1.67	3.30;3.65;1.25;3.98;3.29;0.00;0.00;0.00	2.06	1.93	chr3	47205467	47057897	-	NM_014159	SETD2	exon	43267
chr11:118964501-118965600	1.06349	0.830522	1	Up	1100	8.12;4.49;1.96;2.73;6.94;5.57;3.53;3.35	1.65;1.82;7.49;10.61;0.00;5.89;1.50;5.47	4.59	4.31	chr11	118966177	118964584	-	NM_002105	H2AFX	promoter	1127
chr17:103601-105200	1.04746	0.800717	1	Up	1600	4850.24;44.92;15.68;1772.20;2314.55;6.97;18.84;16.75	6429.96;9.12;7.49;45.08;890.61;13.25;1225.34;9.58	1130.02	1078.81	chr17	37042	33614	-	NR_104420	LOC100506371	intergenic	-67358
chr17:33431301-33432400	1.04506	0.803459	1	Up	1100	5706.58;5.99;9.80;2167.84;9.71;16.72;11.78;25.12	8.25;5465.76;9.99;6.63;11.50;2099.92;3.00;5.47	994.19	951.32	chr17	33416348	33336130	-	NR_037713	RFFL	upstream	-15502
chr19:7685601-7686700	1.04184	0.798544	1	Up	1100	10.44;10.48;7583.26;8.19;6.94;11.15;10.60;11.72	11.55;7.30;4803.97;7.96;4.93;1.47;1.50;2506.73	956.6	918.18	chr19	7682324	7682391	+	NR_106850	MIR6792	intergenic	3826

## Sheet: down.CRC_vs_Normal
Genomic_position	Fold change	P-value	FDR	Regulation	Length	A.cnt	B.cnt	A.avg	B.avg	chr	tss	tts	strand	RefSeq_name	GeneSymbol	Peak_classification	Peak_To_TSS
chr9:118312501-118313600	-692.276	1.3539e-07	3.50123e-07	Down	1100	3.48;8.98;7.84;1.36;8.33;8.36;3.53;1.67	9.90;7.30;6.24;1.33;4.93;10.31;30639.51;1.37	5.44	3835.11	chr9	118506518	118501948	-	NR_109805	LOC101928775	intergenic	193468
chr5:35879901-35880900	-580.437	1.26683e-07	3.50123e-07	Down	1000	6.96;10.48;1.96;2.73;5.55;2.79;5.89;1.67	1.65;9.12;3.75;0.00;6.57;0.00;22499.11;0.00	4.75	2815.02	chr5	35856976	35879705	+	NR_120485	IL7R	intergenic	23424
chr5:35879901-35880900	-580.437	1.26683e-07	3.50123e-07	Down	1000	6.96;10.48;1.96;2.73;5.55;2.79;5.89;1.67	1.65;9.12;3.75;0.00;6.57;0.00;22499.11;0.00	4.75	2815.02	chr5	35856976	35879705	+	NM_002185	IL7R	intergenic	23424
chr13:21683001-21684700	-555.463	1.61627e-07	3.50123e-07	Down	1700	5.80;7.49;3.92;9.55;6.94;4.18;8.24;3.35	9.90;5.47;2.50;1.33;13.15;7.36;27850.96;15.05	6.18	3488.21	chr13	21714652	21723224	+	NM_005870	SAP18	intergenic	-30802
chr6:18408801-18409900	-526.741	5.7625e-08	3.50123e-07	Down	1100	3.48;2.99;1.96;1.36;1.39;1.39;3.53;1.67	3.30;5.47;1.25;2.65;7070.69;7.36;2683.43;1.37	2.22	1221.94	chr6	18387580	18469105	+	NM_182757	RNF144B	intron	21770
chr7:6844701-6845700	-450.523	6.45996e-08	3.50123e-07	Down	1000	2.32;1.50;1.96;2.73;1.39;4.18;4.71;1.67	9552.52;5.47;9.99;3.98;1.64;5.89;0.00;6.84	2.56	1198.29	chr7	6865926	6838565	-	NM_198097	CCZ1B	intron	20726
chr1:158112301-158113700	-428.873	2.66606e-07	4.18873e-07	Down	1400	6.96;8.98;7.84;19.10;2.78;11.15;16.49;10.05	6.60;3.65;9.99;5.30;3.29;14.73;36030.41;19.16	10.42	4511.64	chr1	158110430	158101833	-	NR_033946	LOC646268	upstream	-2570
chr9:140053301-140054500	-417.667	1.08175e-07	3.50123e-07	Down	1200	3.48;7.49;3.92;4.09;2.78;8.36;4.71;3.35	1.65;11838.23;0.00;3.98;9.86;4417.78;0.00;0.00	4.77	2033.94	chr9	140063722	140063637	-	NR_037416	MIR3621	intergenic	9822
chr2:39390601-39391900	-359.916	1.49169e-07	3.50123e-07	Down	1300	8.12;5.99;3.92;10.91;2.78;5.57;11.78;1.67	0.00;13533.06;7.49;0.00;6.57;4986.20;6.01;2.74	6.34	2317.76	chr2	39347604	39208689	-	NM_005633	SOS1	intergenic	-43646
chr19:11396701-11397800	-357.616	6.52616e-08	3.50123e-07	Down	1100	2.32;1.50;1.96;1.36;5.55;4.18;2.36;1.67	7740.38;7.30;0.00;0.00;1.64;1.47;1.50;0.00	2.61	969.04	chr19	11406814	11437672	+	NM_012466	TSPAN16	upstream	-9564
chr19:11396701-11397800	-357.616	6.52616e-08	3.50123e-07	Down	1100	2.32;1.50;1.96;1.36;5.55;4.18;2.36;1.67	7740.38;7.30;0.00;0.00;1.64;1.47;1.50;0.00	2.61	969.04	chr19	11406814	11426645	+	NM_001282509	TSPAN16	upstream	-9564
chr19:11396701-11397800	-357.616	6.52616e-08	3.50123e-07	Down	1100	2.32;1.50;1.96;1.36;5.55;4.18;2.36;1.67	7740.38;7.30;0.00;0.00;1.64;1.47;1.50;0.00	2.61	969.04	chr19	11406814	11426645	+	NR_104199	TSPAN16	upstream	-9564
chr19:11396701-11397800	-357.616	6.52616e-08	3.50123e-07	Down	1100	2.32;1.50;1.96;1.36;5.55;4.18;2.36;1.67	7740.38;7.30;0.00;0.00;1.64;1.47;1.50;0.00	2.61	969.04	chr19	11406814	11426645	+	NM_001282510	TSPAN16	upstream	-9564
chr14:77037301-77038700	-349.373	8.37485e-08	3.50123e-07	Down	1400	2.32;2.99;3.92;4.09;1.39;2.79;7.07;3.35	3.30;7.30;1.25;5.30;6991.82;4.42;3019.80;0.00	3.49	1254.15	chr14	77228234	77249363	+	NM_014909	VASH1	intergenic	-190234
chr19:8588201-8589500	-346.44	7.08903e-08	3.50123e-07	Down	1300	1.16;5.99;1.96;1.36;5.55;5.57;1.18;1.67	1.65;3.65;2.50;3.98;6273.74;1.47;2470.20;0.00	3.06	1094.65	chr19	8579048	8575461	-	NM_001146175	ZNF414	upstream	-9802
chr19:8588201-8589500	-346.44	7.08903e-08	3.50123e-07	Down	1300	1.16;5.99;1.96;1.36;5.55;5.57;1.18;1.67	1.65;3.65;2.50;3.98;6273.74;1.47;2470.20;0.00	3.06	1094.65	chr19	8579048	8576215	-	NM_032370	ZNF414	upstream	-9802
chr8:492301-493600	-342.972	7.82837e-08	3.50123e-07	Down	1300	4.64;1.50;5.88;2.73;1.39;1.39;2.36;5.02	1.65;1.82;5773.01;5.30;4.93;0.00;1.50;3018.48	3.11	1100.84	chr8	494845	439789	-	NM_001256113	TDRP	promoter	1895
chr1:46627801-46628900	-335.094	1.01261e-07	3.50123e-07	Down	1100	2.32;5.99;1.96;2.73;5.55;8.36;4.71;1.67	9.90;5.47;5.00;6.63;7889.01;8.84;3494.32;0.00	4.16	1427.4	chr1	46640573	46505811	-	NM_001328648	PIK3R3	intron	12223
chr18:71874101-71875300	-334.235	5.49146e-08	3.50123e-07	Down	1200	2.32;2.99;3.92;1.36;1.39;2.79;1.18;3.35	1.65;1.82;3.75;5.30;4596.03;4.42;2096.29;1.37	2.41	838.83	chr18	71815745	71826204	+	NM_014177	TIMM21	intergenic	58955
chr14:24816901-24818100	-325.012	7.80289e-08	3.50123e-07	Down	1200	1.16;2.99;7.84;5.46;1.39;2.79;2.36;1.67	8.25;0.00;5560.72;0.00;1.64;0.00;0.00;3034.90	3.21	1075.69	chr14	24809242	24805226	-	NM_006871	RIPK3	upstream	-8258
chr2:81543701-81545500	-324.473	1.26683e-07	3.50123e-07	Down	1800	4.64;2.99;9.80;6.82;5.55;2.79;3.53;5.02	6.60;3.65;2.50;1.33;3.29;4.42;13579.35;0.00	5.14	1700.14	chr2	81694070	81688482	-	NR_110161	LOC100507201	intergenic	149470
chr8:20366301-20367700	-321.541	1.30295e-07	3.50123e-07	Down	1400	4.64;2.99;3.92;15.01;2.78;2.79;2.36;10.05	14520.23;5.47;6.24;10.61;6.57;17.67;12.01;5.47	5.57	1823.04	chr8	20133283	20147969	+	NR_047509	LZTS1-AS1	intergenic	233717
chr16:48951101-48952100	-314.974	8.09255e-08	3.50123e-07	Down	1000	3.48;5.99;1.96;1.36;5.55;1.39;5.89;1.67	1.65;6363.35;3.75;1.33;1.64;2456.28;7.51;8.21	3.41	1105.46	chr16	48644120	48572636	-	NM_153029	N4BP1	intergenic	-307480
chr1:109753801-109754800	-314.832	1.05747e-07	3.50123e-07	Down	1000	3.48;5.99;3.92;4.09;4.16;5.57;3.53;8.37	1.65;9039.67;2.50;5.30;1.64;3513.61;1.50;1.37	4.89	1570.91	chr1	109756514	109760113	+	NR_034072	SARS	upstream	-2214
chr1:109753801-109754800	-314.832	1.05747e-07	3.50123e-07	Down	1000	3.48;5.99;3.92;4.09;4.16;5.57;3.53;8.37	1.65;9039.67;2.50;5.30;1.64;3513.61;1.50;1.37	4.89	1570.91	chr1	109756514	109780804	+	NM_006513	SARS	upstream	-2214
chr1:109753801-109754800	-314.832	1.05747e-07	3.50123e-07	Down	1000	3.48;5.99;3.92;4.09;4.16;5.57;3.53;8.37	1.65;9039.67;2.50;5.30;1.64;3513.61;1.50;1.37	4.89	1570.91	chr1	109756514	109780804	+	NM_001330669	SARS	upstream	-2214
chrX:119244501-119245500	-310.518	1.11882e-07	3.50123e-07	Down	1000	3.48;2.99;3.92;2.73;8.33;4.18;9.42;3.35	8.25;8811.63;3.75;2.65;8.22;3325.11;10.51;1.37	4.8	1521.44	chrX	119249847	119243010	-	NM_139282	RHOXF1	intron	4847
chr22:29396401-29397900	-308.466	8.46527e-08	3.50123e-07	Down	1500	1.16;4.49;9.80;1.36;6.94;4.18;2.36;1.67	0.00;7512.69;1.25;1.33;0.00;2596.18;0.00;5.47	4	1264.61	chr22	29427464	29420986	-	NR_046851	ZNRF3-AS1	intergenic	30314
chr19:8529701-8531200	-298.429	1.03897e-07	3.50123e-07	Down	1500	2.32;7.49;1.96;4.09;4.16;4.18;4.71;8.37	3.30;8215.07;7.49;2.65;8.22;3105.70;4.50;16.42	4.66	1420.42	chr19	8509802	8554002	+	NM_005968	HNRNPM	intron	20648
chr19:8529701-8531200	-298.429	1.03897e-07	3.50123e-07	Down	1500	2.32;7.49;1.96;4.09;4.16;4.18;4.71;8.37	3.30;8215.07;7.49;2.65;8.22;3105.70;4.50;16.42	4.66	1420.42	chr19	8509802	8554002	+	NM_031203	HNRNPM	intron	20648
chr1:14227701-14228900	-294.931	9.54978e-08	3.50123e-07	Down	1200	3.48;5.99;3.92;4.09;5.55;2.79;1.18;3.35	3.30;3.65;5959.07;2.65;0.00;1.47;0.00;3207.30	3.79	1147.18	chr1	14075875	14114574	+	NM_001007257	PRDM2	intergenic	152425
chr10:9941001-9942800	-288.582	7.37085e-08	3.50123e-07	Down	1800	1.16;2.99;1.96;6.82;2.78;4.18;1.18;1.67	1.65;3.65;4396.88;2.65;1.64;7.36;1.50;2371.27	2.84	848.33	chr10	10100684	10105465	+	NR_120636	LOC101928298	intergenic	-158784
chr7:26849201-26851000	-285.882	1.42318e-07	3.50123e-07	Down	1800	6.96;4.49;7.84;2.73;1.39;8.36;9.42;6.70	1.65;5.47;6.24;14.59;10887.85;4.42;3000.28;6.84	5.99	1740.92	chr7	26897342	26706680	-	NM_001303468	SKAP2	intron	47242
chr13:35546301-35547500	-283.465	1.60937e-07	3.50123e-07	Down	1200	6.96;8.98;15.68;2.73;2.78;5.57;11.78;3.35	9.90;14.59;9.99;7.96;11352.87;35.34;5188.17;2.74	7.23	2077.7	chr13	35516423	36246873	+	NM_015678	NBEA	intron	30477
chr1:16416801-16417900	-283.165	1.74564e-07	3.50123e-07	Down	1100	5.80;8.98;7.84;13.64;5.55;2.79;9.42;6.70	9.90;14.59;5.00;2.65;12008.51;2.95;5375.88;0.00	7.59	2177.44	chr1	16400127	16384263	-	NM_182623	FAM131C	upstream	-17223
chrX:48004501-48005600	-282.097	8.20288e-08	3.50123e-07	Down	1100	2.32;1.50;5.88;5.46;5.55;4.18;2.36;1.67	3.30;5967.46;2.50;6.63;4.93;2384.13;1.50;1.37	3.61	1046.48	chrX	47990038	47991995	+	NM_001079900	SPACA5B	intergenic	15012
chr3:23630901-23632000	-281.306	1.45985e-07	3.50123e-07	Down	1100	6.96;2.99;3.92;2.73;5.55;16.72;2.36;10.05	9.90;7.30;7.49;0.00;10000.52;5.89;4613.05;5.47	6.41	1831.2	chr3	23847383	23933131	+	NM_182666	UBE2E1	intergenic	-215933
chr3:23630901-23632000	-281.306	1.45985e-07	3.50123e-07	Down	1100	6.96;2.99;3.92;2.73;5.55;16.72;2.36;10.05	9.90;7.30;7.49;0.00;10000.52;5.89;4613.05;5.47	6.41	1831.2	chr3	23847383	23933131	+	NM_003341	UBE2E1	intergenic	-215933
chr3:148005001-148006000	-278.643	5.61205e-08	3.50123e-07	Down	1000	1.16;1.50;3.92;1.36;2.78;5.57;1.18;1.67	0.00;3984.39;1.25;0.00;0.00;1546.22;16.52;1.37	2.39	693.72	chr3	147795945	147805816	+	NR_134937	LOC100507461	intergenic	209555
chr14:95584901-95586000	-276.963	1.10307e-07	3.50123e-07	Down	1100	9.28;4.49;1.96;6.82;6.94;4.18;2.36;1.67	1.65;7634.92;2.50;3.98;11.50;2986.42;7.51;8.21	4.71	1332.09	chr14	95599840	95552564	-	NM_001195573	DICER1	intron	14390
chr17:51640401-51642100	-271.864	8.84462e-08	3.50123e-07	Down	1700	2.32;2.99;3.92;2.73;5.55;8.36;2.36;3.35	0.00;6210.10;7.49;5.30;6.57;2572.62;0.00;5.47	3.95	1100.95	chr17	51900238	51902573	+	NM_032559	KIF2B	intergenic	-258988
chr1:53148201-53149900	-271.004	1.84507e-07	3.54642e-07	Down	1700	11.60;2.99;7.84;10.91;8.33;8.36;9.42;6.70	6.60;12951.09;12.49;2.65;0.00;5136.40;9.01;27.37	8.27	2268.2	chr1	53164038	53152013	-	NM_023077	COA7	intergenic	14988
chr4:19976701-19978000	-270.187	1.16463e-07	3.50123e-07	Down	1300	8.12;7.49;1.96;1.36;6.94;5.57;4.71;5.02	0.00;8257.03;2.50;5.30;1.64;3079.19;0.00;1.37	5.15	1418.38	chr4	20253527	20622184	+	NM_004787	SLIT2	intergenic	-276177
chr4:19976701-19978000	-270.187	1.16463e-07	3.50123e-07	Down	1300	8.12;7.49;1.96;1.36;6.94;5.57;4.71;5.02	0.00;8257.03;2.50;5.30;1.64;3079.19;0.00;1.37	5.15	1418.38	chr4	20253527	20622184	+	NM_001289135	SLIT2	intergenic	-276177
chr4:19976701-19978000	-270.187	1.16463e-07	3.50123e-07	Down	1300	8.12;7.49;1.96;1.36;6.94;5.57;4.71;5.02	0.00;8257.03;2.50;5.30;1.64;3079.19;0.00;1.37	5.15	1418.38	chr4	20253527	20622184	+	NM_001289136	SLIT2	intergenic	-276177
chr22:44037301-44038700	-270	8.51624e-08	3.50123e-07	Down	1400	2.32;2.99;5.88;2.73;4.16;5.57;1.18;6.70	3.30;6308.62;0.00;3.98;3.29;2390.02;0.00;16.42	3.94	1090.7	chr22	43912133	43932485	+	NR_046563	EFCAB6-AS1	intergenic	125867
chr6:129479101-129480100	-268.006	1.19011e-07	3.50123e-07	Down	1000	2.32;10.48;3.92;4.09;4.16;2.79;9.42;3.35	4.95;14.59;3.75;3.98;7724.69;7.36;3324.64;0.00	5.07	1385.49	chr6	129204285	129837710	+	NM_001079823	LAMA2	intron	275315
chr6:129479101-129480100	-268.006	1.19011e-07	3.50123e-07	Down	1000	2.32;10.48;3.92;4.09;4.16;2.79;9.42;3.35	4.95;14.59;3.75;3.98;7724.69;7.36;3324.64;0.00	5.07	1385.49	chr6	129204285	129837710	+	NM_000426	LAMA2	intron	275315
chr3:5132601-5133800	-264.201	1.53986e-07	3.50123e-07	Down	1200	6.96;5.99;1.96;1.36;8.33;9.75;8.24;10.05	6.60;7.30;6.24;7.96;9701.46;7.36;4374.28;6.84	6.58	1764.76	chr3	5163929	5222601	+	NM_018184	ARL8B	intergenic	-30729
chr9:23484401-23485800	-260.625	1.65002e-07	3.50123e-07	Down	1400	5.80;2.99;3.92;8.19;5.55;8.36;4.71;13.40	3.30;5.47;9093.46;1.33;0.00;1.47;0.00;4905.37	6.62	1751.3	chr9	23672397	23500688	-	NR_121602	LOC101929563	intergenic	187297
chr2:65412601-65414100	-260.368	1.08409e-07	3.50123e-07	Down	1500	6.96;2.99;5.88;4.09;4.16;2.79;2.36;5.02	4.95;9.12;5914.12;6.63;3.29;4.42;0.00;3179.94	4.28	1140.31	chr2	65454828	65498390	+	NM_005722	ACTR2	intergenic	-41478
chr2:65412601-65414100	-260.368	1.08409e-07	3.50123e-07	Down	1500	6.96;2.99;5.88;4.09;4.16;2.79;2.36;5.02	4.95;9.12;5914.12;6.63;3.29;4.42;0.00;3179.94	4.28	1140.31	chr2	65454828	65498390	+	NM_001005386	ACTR2	intergenic	-41478
chr16:52016301-52017400	-256.147	1.75652e-07	3.50123e-07	Down	1100	4.64;16.47;7.84;5.46;8.33;5.57;10.60;1.67	0.00;7.30;2.50;10.61;10866.49;22.09;4799.25;8.21	7.57	1964.55	chr16	52107847	52060263	-	NM_001242473	C16orf97	intergenic	90997
chr6:162098701-162099900	-254.691	1.02331e-07	3.50123e-07	Down	1200	2.32;5.99;3.92;2.73;2.78;4.18;9.42;3.35	3.30;0.00;5.00;5.30;6362.47;5.89;2663.91;0.00	4.34	1130.73	chr6	161892008	161905077	+	NR_134594	LOC105378098	intergenic	207292
chr6:162098701-162099900	-254.691	1.02331e-07	3.50123e-07	Down	1200	2.32;5.99;3.92;2.73;2.78;4.18;9.42;3.35	3.30;0.00;5.00;5.30;6362.47;5.89;2663.91;0.00	4.34	1130.73	chr6	161892008	161905077	+	NR_134593	LOC105378098	intergenic	207292
chr6:162098701-162099900	-254.691	1.02331e-07	3.50123e-07	Down	1200	2.32;5.99;3.92;2.73;2.78;4.18;9.42;3.35	3.30;0.00;5.00;5.30;6362.47;5.89;2663.91;0.00	4.34	1130.73	chr6	161892008	161905077	+	NR_134595	LOC105378098	intergenic	207292
chr15:80529301-80531100	-249.193	1.67716e-07	3.50123e-07	Down	1800	6.96;5.99;3.92;13.64;2.78;2.79;9.42;11.72	4.95;21.89;5.00;7.96;9972.59;17.67;4422.34;0.00	7.15	1806.55	chr15	80544603	80487820	-	NR_120317	LINC01314	intron	14403
chr15:27991601-27992800	-245.845	1.06009e-07	3.50123e-07	Down	1200	5.80;2.99;1.96;6.82;2.78;8.36;2.36;3.35	8636.55;5.47;5.00;1.33;1.64;1.47;1.50;0.00	4.3	1081.62	chr15	28344458	28000020	-	NM_001300984	OCA2	intergenic	352258
chr15:27991601-27992800	-245.845	1.06009e-07	3.50123e-07	Down	1200	5.80;2.99;1.96;6.82;2.78;8.36;2.36;3.35	8636.55;5.47;5.00;1.33;1.64;1.47;1.50;0.00	4.3	1081.62	chr15	28344458	28000022	-	NM_000275	OCA2	intergenic	352258
chr21:32773501-32774500	-244.788	1.59833e-07	3.50123e-07	Down	1000	6.96;2.99;3.92;2.73;19.43;2.79;4.71;10.05	13298.93;0.00;2.50;7.96;3.29;0.00;3.00;0.00	6.7	1664.46	chr21	32931290	32490735	-	NM_003253	TIAM1	intron	157290
chr19:6833401-6835300	-240.656	1.38775e-07	3.50123e-07	Down	1900	5.80;4.49;3.92;8.19;5.55;4.18;9.42;6.70	9.90;8466.83;3.75;3.98;1.64;3313.33;1.50;0.00	6.03	1475.12	chr19	6887559	6940464	+	NM_001256255	ADGRE1	intergenic	-53209
chr19:6833401-6835300	-240.656	1.38775e-07	3.50123e-07	Down	1900	5.80;4.49;3.92;8.19;5.55;4.18;9.42;6.70	9.90;8466.83;3.75;3.98;1.64;3313.33;1.50;0.00	6.03	1475.12	chr19	6887559	6940464	+	NM_001256252	ADGRE1	intergenic	-53209
chr19:6833401-6835300	-240.656	1.38775e-07	3.50123e-07	Down	1900	5.80;4.49;3.92;8.19;5.55;4.18;9.42;6.70	9.90;8466.83;3.75;3.98;1.64;3313.33;1.50;0.00	6.03	1475.12	chr19	6887559	6940464	+	NM_001974	ADGRE1	intergenic	-53209
chr19:6833401-6835300	-240.656	1.38775e-07	3.50123e-07	Down	1900	5.80;4.49;3.92;8.19;5.55;4.18;9.42;6.70	9.90;8466.83;3.75;3.98;1.64;3313.33;1.50;0.00	6.03	1475.12	chr19	6887559	6940464	+	NM_001256254	ADGRE1	intergenic	-53209
chr19:6833401-6835300	-240.656	1.38775e-07	3.50123e-07	Down	1900	5.80;4.49;3.92;8.19;5.55;4.18;9.42;6.70	9.90;8466.83;3.75;3.98;1.64;3313.33;1.50;0.00	6.03	1475.12	chr19	6887559	6940464	+	NM_001256253	ADGRE1	intergenic	-53209
chr20:574801-575800	-240.013	1.02011e-07	3.50123e-07	Down	1000	3.48;10.48;7.84;2.73;1.39;2.79;4.71;3.35	6.60;3.65;5.00;2.65;6143.93;8.84;2851.62;1.37	4.6	1127.96	chr20	590910	584636	-	NM_004609	TCF15	intergenic	15610
chr1:159979301-159980700	-238.776	8.04396e-08	3.50123e-07	Down	1400	1.16;2.99;1.96;1.36;6.94;5.57;4.71;3.35	0.00;4969.54;1.25;3.98;0.00;1920.26;0.00;0.00	3.51	861.88	chr1	160001783	159997461	-	NM_145167	PIGM	intergenic	21783
chr1:235517801-235519200	-238.215	2.41583e-07	3.91747e-07	Down	1400	13.92;14.97;7.84;8.19;2.78;8.36;11.78;16.75	9.90;14.59;9.99;7.96;14049.37;8.84;6224.31;8.21	10.57	2541.65	chr1	235530674	235612283	+	NM_003193	TBCE	upstream	-12174
chr1:235517801-235519200	-238.215	2.41583e-07	3.91747e-07	Down	1400	13.92;14.97;7.84;8.19;2.78;8.36;11.78;16.75	9.90;14.59;9.99;7.96;14049.37;8.84;6224.31;8.21	10.57	2541.65	chr1	235530674	235612283	+	NM_001287802	TBCE	upstream	-12174
chr1:235517801-235519200	-238.215	2.41583e-07	3.91747e-07	Down	1400	13.92;14.97;7.84;8.19;2.78;8.36;11.78;16.75	9.90;14.59;9.99;7.96;14049.37;8.84;6224.31;8.21	10.57	2541.65	chr1	235530674	235612283	+	NM_001287801	TBCE	upstream	-12174
chr1:235517801-235519200	-238.215	2.41583e-07	3.91747e-07	Down	1400	13.92;14.97;7.84;8.19;2.78;8.36;11.78;16.75	9.90;14.59;9.99;7.96;14049.37;8.84;6224.31;8.21	10.57	2541.65	chr1	235530674	235612283	+	NM_001079515	TBCE	upstream	-12174
chr12:57855501-57856600	-237.959	1.30536e-07	3.50123e-07	Down	1100	9.28;8.98;3.92;5.46;5.55;2.79;4.71;3.35	3.30;7.30;2.50;10.61;7305.67;14.73;3315.63;0.00	5.5	1332.47	chr12	57853933	57866047	+	NM_001167609	GLI1	intron	2117
chr12:57855501-57856600	-237.959	1.30536e-07	3.50123e-07	Down	1100	9.28;8.98;3.92;5.46;5.55;2.79;4.71;3.35	3.30;7.30;2.50;10.61;7305.67;14.73;3315.63;0.00	5.5	1332.47	chr12	57853933	57866047	+	NM_005269	GLI1	intron	2117
chrX:73606201-73607200	-234.048	1.74592e-07	3.50123e-07	Down	1000	3.48;13.47;3.92;9.55;11.10;9.75;5.89;3.35	8.25;16.42;8.74;15.91;9821.41;5.89;4456.87;8.21	7.56	1792.71	chrX	73641327	73753764	+	NM_006517	SLC16A2	intergenic	-34627
chr14:57756101-57757700	-233.984	1.33566e-07	3.50123e-07	Down	1600	6.96;8.98;13.72;5.46;5.55;2.79;2.36;3.35	6.60;12.77;8.74;7.96;8017.18;22.09;3618.96;4.10	6.15	1462.3	chr14	57735617	57669193	-	NM_006544	EXOC5	intergenic	-21283
chr17:22070101-22071100	-232.928	1.24295e-07	3.50123e-07	Down	1000	4.64;7.49;5.88;4.09;8.33;4.18;4.71;3.35	8.25;0.00;2.50;6.63;6960.60;7.36;3130.92;1.37	5.33	1264.7	chr17	22022436	22023991	+	NM_001190452	MTRNR2L1	intergenic	48164
chr15:65545401-65546900	-231.938	9.82804e-08	3.50123e-07	Down	1500	2.32;2.99;5.88;4.09;6.94;4.18;2.36;6.70	6.60;12.77;17.48;7.96;5892.52;17.67;2438.67;10.95	4.43	1050.58	chr15	65579181	65550431	-	NM_017851	PARP16	intergenic	33031
chr15:65545401-65546900	-231.938	9.82804e-08	3.50123e-07	Down	1500	2.32;2.99;5.88;4.09;6.94;4.18;2.36;6.70	6.60;12.77;17.48;7.96;5892.52;17.67;2438.67;10.95	4.43	1050.58	chr15	65579181	65550431	-	NM_001316943	PARP16	intergenic	33031
chr15:65545401-65546900	-231.938	9.82804e-08	3.50123e-07	Down	1500	2.32;2.99;5.88;4.09;6.94;4.18;2.36;6.70	6.60;12.77;17.48;7.96;5892.52;17.67;2438.67;10.95	4.43	1050.58	chr15	65579181	65550431	-	NM_001316944	PARP16	intergenic	33031
chr5:165233201-165235100	-230.932	1.45326e-07	3.50123e-07	Down	1900	3.48;11.98;5.88;12.28;9.71;2.79;2.36;5.02	8.25;8994.07;2.50;10.61;0.00;3504.77;0.00;23.26	6.69	1567.93	chr5	166353375	166332226	-	NR_108020	CTB-7E3.1	intergenic	1119225
chr6:25457601-25459500	-230.246	1.12719e-07	3.50123e-07	Down	1900	3.48;1.50;5.88;5.46;5.55;2.79;5.89;5.02	4.95;3.65;5418.36;7.96;3.29;0.00;1.50;2940.48	4.45	1047.52	chr6	25279655	25620758	+	NM_001173977	CARMIL1	intron	178895
chr6:25457601-25459500	-230.246	1.12719e-07	3.50123e-07	Down	1900	3.48;1.50;5.88;5.46;5.55;2.79;5.89;5.02	4.95;3.65;5418.36;7.96;3.29;0.00;1.50;2940.48	4.45	1047.52	chr6	25279655	25620758	+	NM_017640	CARMIL1	intron	178895
chr20:15963601-15964600	-229.745	1.5958e-07	3.50123e-07	Down	1000	2.32;10.48;3.92;2.73;18.04;6.97;8.24;5.02	0.00;9707.39;5.00;0.00;3.29;3735.97;0.00;1.37	7.22	1681.63	chr20	15966527	15872978	-	NR_130924	LOC613266	intron	2427
chr8:22837401-22838400	-227.303	1.99035e-07	3.57145e-07	Down	1000	6.96;11.98;11.76;8.19;8.33;13.93;7.07;6.70	6.60;12319.86;9.99;10.61;3.29;4837.47;0.00;13.68	9.36	2150.19	chr8	22844929	22877710	+	NM_001160036	RHOBTB2	upstream	-7029
chrX:54973901-54975300	-227.17	2.25148e-07	3.76301e-07	Down	1400	11.60;11.98;11.76;13.64;11.10;5.57;4.71;10.05	9.90;16.42;6.24;5.30;12682.22;5.89;5716.75;2.74	10.05	2305.68	chrX	54947256	54957866	+	NM_001271184	TRO	intergenic	27344
chr9:99508701-99509900	-226.888	2.13773e-07	3.69357e-07	Down	1200	9.28;8.98;11.76;23.19;8.33;5.57;2.36;6.70	6.60;10.95;0.00;23.87;12011.80;5.89;5401.41;0.00	9.52	2182.56	chr9	99488102	99489749	+	NR_026792	LOC441455	intergenic	21198
chr22:25189101-25190200	-225.031	7.86233e-08	3.50123e-07	Down	1100	2.32;1.50;5.88;1.36;5.55;5.57;3.53;1.67	0.00;3.65;1.25;0.00;4397.21;0.00;1932.61;1.37	3.42	792.01	chr22	25202187	25322813	+	NM_001039948	SGSM1	upstream	-12537
chr22:25189101-25190200	-225.031	7.86233e-08	3.50123e-07	Down	1100	2.32;1.50;5.88;1.36;5.55;5.57;3.53;1.67	0.00;3.65;1.25;0.00;4397.21;0.00;1932.61;1.37	3.42	792.01	chr22	25202187	25322813	+	NM_001098497	SGSM1	upstream	-12537
chr22:25189101-25190200	-225.031	7.86233e-08	3.50123e-07	Down	1100	2.32;1.50;5.88;1.36;5.55;5.57;3.53;1.67	0.00;3.65;1.25;0.00;4397.21;0.00;1932.61;1.37	3.42	792.01	chr22	25202187	25322813	+	NM_001098498	SGSM1	upstream	-12537
chr22:25189101-25190200	-225.031	7.86233e-08	3.50123e-07	Down	1100	2.32;1.50;5.88;1.36;5.55;5.57;3.53;1.67	0.00;3.65;1.25;0.00;4397.21;0.00;1932.61;1.37	3.42	792.01	chr22	25202187	25322813	+	NM_133454	SGSM1	upstream	-12537
chr3:115131101-115132400	-224.899	1.74603e-07	3.50123e-07	Down	1300	5.80;17.97;3.92;2.73;2.78;11.15;10.60;5.02	8.25;1.82;7.49;13.26;9441.83;8.84;4180.57;10.95	7.5	1709.13	chr3	115342150	115440334	+	NM_002045	GAP43	intergenic	-210400
chr3:115131101-115132400	-224.899	1.74603e-07	3.50123e-07	Down	1300	5.80;17.97;3.92;2.73;2.78;11.15;10.60;5.02	8.25;1.82;7.49;13.26;9441.83;8.84;4180.57;10.95	7.5	1709.13	chr3	115342150	115440334	+	NM_001130064	GAP43	intergenic	-210400
chr15:24389201-24390800	-224.842	1.26758e-07	3.50123e-07	Down	1600	4.64;4.49;3.92;8.19;6.94;5.57;3.53;5.02	9638.34;3.65;7.49;2.65;1.64;1.47;9.01;30.10	5.29	1211.8	chr15	24415053	24409925	-	NR_026647	PWRN2	intergenic	25053
chr8:55827701-55828900	-224.214	1.30712e-07	3.50123e-07	Down	1200	3.48;7.49;5.88;5.46;2.78;5.57;7.07;3.35	0.00;3.65;6176.36;6.63;0.00;1.47;0.00;3192.25	5.13	1172.54	chr8	56015016	56438710	+	NM_052898	XKR4	intergenic	-186716
chr13:41210201-41211200	-220.342	8.24803e-08	3.50123e-07	Down	1000	3.48;5.99;1.96;2.73;4.16;2.79;4.71;1.67	0.00;14.59;6.24;0.00;4298.61;5.89;1907.09;6.84	3.44	779.91	chr13	41240734	41129800	-	NM_002015	FOXO1	intron	30034
chr20:2401701-2403200	-220.307	9.7247e-08	3.50123e-07	Down	1500	5.80;2.99;5.88;5.46;2.78;2.79;2.36;5.02	7431.76;1.82;6.24;2.65;1.64;5.89;3.00;1.37	4.13	931.8	chr20	2361553	2413399	+	NM_198994	TGM6	intron	40897
chr20:2401701-2403200	-220.307	9.7247e-08	3.50123e-07	Down	1500	5.80;2.99;5.88;5.46;2.78;2.79;2.36;5.02	7431.76;1.82;6.24;2.65;1.64;5.89;3.00;1.37	4.13	931.8	chr20	2361553	2413399	+	NM_001254734	TGM6	intron	40897
chr4:189934601-189935800	-220.297	2.25178e-07	3.76301e-07	Down	1200	4.64;5.99;11.76;13.64;22.20;11.15;4.71;10.05	3.30;13511.17;5.00;0.00;3.29;5161.44;15.02;16.42	10.52	2339.45	chr4	189376731	189523062	+	NR_033869	LINC01060	intergenic	558469
chr1:11703001-11704300	-219.568	1.67413e-07	3.50123e-07	Down	1300	3.48;8.98;7.84;5.46;4.16;6.97;12.95;8.37	6.60;1.82;7.49;7.96;8866.71;8.84;4058.94;4.10	7.28	1620.31	chr1	11714431	11723384	+	NM_001304791	FBXO44	upstream	-10781
chr1:11703001-11704300	-219.568	1.67413e-07	3.50123e-07	Down	1300	3.48;8.98;7.84;5.46;4.16;6.97;12.95;8.37	6.60;1.82;7.49;7.96;8866.71;8.84;4058.94;4.10	7.28	1620.31	chr1	11714431	11723384	+	NM_183412	FBXO44	upstream	-10781
chr2:3659601-3661100	-219.049	1.46391e-07	3.50123e-07	Down	1500	2.32;10.48;5.88;6.82;5.55;8.36;7.07;5.02	4.95;9.12;2.50;13.26;7889.01;8.84;3519.85;12.31	6.44	1432.48	chr2	3653641	3692234	+	NM_001255986	COLEC11	intron	6709
chr2:3659601-3661100	-219.049	1.46391e-07	3.50123e-07	Down	1500	2.32;10.48;5.88;6.82;5.55;8.36;7.07;5.02	4.95;9.12;2.50;13.26;7889.01;8.84;3519.85;12.31	6.44	1432.48	chr2	3653641	3692234	+	NM_001255988	COLEC11	intron	6709
chr2:3659601-3661100	-219.049	1.46391e-07	3.50123e-07	Down	1500	2.32;10.48;5.88;6.82;5.55;8.36;7.07;5.02	4.95;9.12;2.50;13.26;7889.01;8.84;3519.85;12.31	6.44	1432.48	chr2	3653641	3692234	+	NM_001255987	COLEC11	intron	6709
chr2:3659601-3661100	-219.049	1.46391e-07	3.50123e-07	Down	1500	2.32;10.48;5.88;6.82;5.55;8.36;7.07;5.02	4.95;9.12;2.50;13.26;7889.01;8.84;3519.85;12.31	6.44	1432.48	chr2	3653641	3692234	+	NM_001255989	COLEC11	intron	6709
chrX:70489201-70490200	-218.84	1.43468e-07	3.50123e-07	Down	1000	8.12;10.48;1.96;4.09;2.78;9.75;5.89;5.02	4.95;12.77;5.00;5.30;7387.83;8.84;3264.57;6.84	6.01	1337.01	chrX	70503041	70521018	+	NM_007363	NONO	upstream	-13341
chrX:70489201-70490200	-218.84	1.43468e-07	3.50123e-07	Down	1000	8.12;10.48;1.96;4.09;2.78;9.75;5.89;5.02	4.95;12.77;5.00;5.30;7387.83;8.84;3264.57;6.84	6.01	1337.01	chrX	70503041	70521018	+	NM_001145409	NONO	upstream	-13341
chrX:70489201-70490200	-218.84	1.43468e-07	3.50123e-07	Down	1000	8.12;10.48;1.96;4.09;2.78;9.75;5.89;5.02	4.95;12.77;5.00;5.30;7387.83;8.84;3264.57;6.84	6.01	1337.01	chrX	70503041	70521018	+	NM_001145410	NONO	upstream	-13341
chrX:70489201-70490200	-218.84	1.43468e-07	3.50123e-07	Down	1000	8.12;10.48;1.96;4.09;2.78;9.75;5.89;5.02	4.95;12.77;5.00;5.30;7387.83;8.84;3264.57;6.84	6.01	1337.01	chrX	70503041	70521018	+	NM_001145408	NONO	upstream	-13341
chr5:155055301-155056500	-218.521	1.67907e-07	3.50123e-07	Down	1200	9.28;16.47;7.84;5.46;2.78;6.97;5.89;3.35	1.65;9.12;3.75;7.96;8822.35;7.36;3982.36;13.68	7.25	1606.03	chr5	154393314	154397692	+	NM_001099293	KIF4B	intergenic	662586
chr10:79904101-79905100	-217.789	6.96679e-08	3.50123e-07	Down	1000	4.64;1.50;1.96;1.36;4.16;6.97;1.18;1.67	0.00;3823.85;0.00;3.98;0.00;1447.56;3.00;0.00	2.93	659.8	chr10	80008381	80012402	+	NR_038985	LINC00856	intergenic	-103781
chr6:106490901-106492700	-217.765	1.41022e-07	3.50123e-07	Down	1800	9.28;5.99;3.92;10.91;8.33;5.57;3.53;1.67	4.95;7833.78;6.24;3.98;8.22;3018.81;6.01;5.47	6.15	1360.93	chr6	106534194	106557814	+	NM_001198	PRDM1	intergenic	-42394
chr17:40244301-40245400	-217.712	6.52017e-08	3.50123e-07	Down	1100	2.32;1.50;3.92;4.09;1.39;2.79;2.36;1.67	4.95;0.00;2957.06;0.00;1.64;0.00;0.00;1563.97	2.5	565.95	chr17	40264751	40253421	-	NM_024119	DHX58	intergenic	19901
chr2:124872201-124873400	-216.823	1.17954e-07	3.50123e-07	Down	1200	9.28;2.99;1.96;5.46;2.78;8.36;2.36;6.70	3.30;10.95;7.49;2.65;6122.57;5.89;2669.92;5.47	4.99	1103.53	chr2	124782863	125672954	+	NM_130773	CNTNAP5	intron	89937
chr11:75905101-75906100	-215.642	1.0996e-07	3.50123e-07	Down	1000	4.64;4.49;11.76;4.09;1.39;2.79;5.89;5.02	6.60;12.77;3.75;7.96;6076.56;7.36;2696.95;2.74	5.01	1101.83	chr11	75917574	75897369	-	NM_004626	WNT11	intron	11974
chr9:139564701-139566000	-215.11	8.57273e-08	3.50123e-07	Down	1300	1.16;5.99;5.88;2.73;1.39;6.97;4.71;1.67	0.00;3.65;2.50;6.63;3043.21;2.95;3658.00;10.95	3.81	840.98	chr9	139565053	139565138	+	NR_029695	MIR126	promoter	297
chr5:154338101-154339500	-214.143	1.03953e-07	3.50123e-07	Down	1400	1.16;2.99;3.92;4.09;6.94;5.57;5.89;1.67	3.30;1.82;4554.22;1.33;8.22;1.47;1.50;2502.63	4.03	884.31	chr5	154320632	154348971	+	NM_001014990	MRPL22	intron	18168
chr5:154338101-154339500	-214.143	1.03953e-07	3.50123e-07	Down	1400	1.16;2.99;3.92;4.09;6.94;5.57;5.89;1.67	3.30;1.82;4554.22;1.33;8.22;1.47;1.50;2502.63	4.03	884.31	chr5	154320632	154348971	+	NM_014180	MRPL22	intron	18168
chr5:60121201-60122300	-213.796	5.24814e-08	3.50123e-07	Down	1100	1.16;2.99;3.92;4.09;1.39;2.79;1.18;1.67	3.30;3101.40;2.50;1.33;3.29;1160.40;1.50;1.37	2.4	534.39	chr5	60140101	60047615	-	NM_024930	ELOVL7	intron	18351
chr5:60121201-60122300	-213.796	5.24814e-08	3.50123e-07	Down	1100	1.16;2.99;3.92;4.09;1.39;2.79;1.18;1.67	3.30;3101.40;2.50;1.33;3.29;1160.40;1.50;1.37	2.4	534.39	chr5	60140101	60047615	-	NM_001297618	ELOVL7	intron	18351
chr5:60121201-60122300	-213.796	5.24814e-08	3.50123e-07	Down	1100	1.16;2.99;3.92;4.09;1.39;2.79;1.18;1.67	3.30;3101.40;2.50;1.33;3.29;1160.40;1.50;1.37	2.4	534.39	chr5	60140101	60047615	-	NM_001297617	ELOVL7	intron	18351
chr5:60121201-60122300	-213.796	5.24814e-08	3.50123e-07	Down	1100	1.16;2.99;3.92;4.09;1.39;2.79;1.18;1.67	3.30;3101.40;2.50;1.33;3.29;1160.40;1.50;1.37	2.4	534.39	chr5	60140101	60047615	-	NM_001104558	ELOVL7	intron	18351
chr10:118553001-118554500	-211.149	1.44913e-07	3.50123e-07	Down	1500	2.32;8.98;3.92;8.19;9.71;5.57;4.71;6.70	6.60;3.65;2.50;7.96;7379.61;11.78;3327.64;2.74	6.26	1342.81	chr10	118502085	118430702	-	NM_025015	HSPA12A	intergenic	-51665
chr8:43458101-43459700	-209.36	1.0372e-07	3.50123e-07	Down	1600	3.48;5.99;5.88;2.73;2.78;2.79;5.89;5.02	7385.54;5.47;1.25;1.33;1.64;1.47;0.00;5.47	4.32	925.27	chr8	43147584	43218328	+	NM_001005365	POTEA	intergenic	311316
chr8:43458101-43459700	-209.36	1.0372e-07	3.50123e-07	Down	1600	3.48;5.99;5.88;2.73;2.78;2.79;5.89;5.02	7385.54;5.47;1.25;1.33;1.64;1.47;0.00;5.47	4.32	925.27	chr8	43147584	43218328	+	NM_001002920	POTEA	intergenic	311316
chr18:12669901-12670900	-209.295	1.21804e-07	3.50123e-07	Down	1000	9.28;5.99;5.88;2.73;4.16;5.57;4.71;5.02	4.95;6677.14;5.00;2.65;3.29;2540.22;3.00;5.47	5.42	1155.21	chr18	12658737	12725739	+	NM_147163	PSMG2	intron	11663
chr15:31880501-31881500	-208.381	1.22823e-07	3.50123e-07	Down	1000	5.80;8.98;9.80;4.09;4.16;5.57;4.71;1.67	1.65;6885.11;1.25;2.65;1.64;2603.54;0.00;5.47	5.6	1187.67	chr15	31619057	31670102	+	NM_015995	KLF13	intergenic	261943
chr15:31880501-31881500	-208.381	1.22823e-07	3.50123e-07	Down	1000	5.80;8.98;9.80;4.09;4.16;5.57;4.71;1.67	1.65;6885.11;1.25;2.65;1.64;2603.54;0.00;5.47	5.6	1187.67	chr15	31619057	31727868	+	NM_001302461	KLF13	intergenic	261943
chr2:130219101-130220200	-208.038	2.67352e-07	4.19217e-07	Down	1100	10.44;19.46;3.92;5.46;11.10;13.93;18.84;6.70	6.60;7.30;2.50;18.56;13071.66;17.67;5728.77;2.74	11.23	2356.97	chr2	130031464	129999745	-	NR_122040	LOC151121	intergenic	-188186
chr2:130219101-130220200	-208.038	2.67352e-07	4.19217e-07	Down	1100	10.44;19.46;3.92;5.46;11.10;13.93;18.84;6.70	6.60;7.30;2.50;18.56;13071.66;17.67;5728.77;2.74	11.23	2356.97	chr2	130031464	129999745	-	NR_122041	LOC151121	intergenic	-188186
chr2:130219101-130220200	-208.038	2.67352e-07	4.19217e-07	Down	1100	10.44;19.46;3.92;5.46;11.10;13.93;18.84;6.70	6.60;7.30;2.50;18.56;13071.66;17.67;5728.77;2.74	11.23	2356.97	chr2	130031464	129999745	-	NR_122042	LOC151121	intergenic	-188186
chr18:77223201-77224200	-207.466	8.25486e-08	3.50123e-07	Down	1000	1.16;1.50;3.92;2.73;2.78;4.18;8.24;3.35	1.65;1.82;2.50;7.96;4106.36;2.95;1810.98;6.84	3.48	742.63	chr18	77160273	77228002	+	NM_001278675	NFATC1	intron	63427
chr18:77223201-77224200	-207.466	8.25486e-08	3.50123e-07	Down	1000	1.16;1.50;3.92;2.73;2.78;4.18;8.24;3.35	1.65;1.82;2.50;7.96;4106.36;2.95;1810.98;6.84	3.48	742.63	chr18	77160273	77289323	+	NM_001278672	NFATC1	intron	63427
chr18:77223201-77224200	-207.466	8.25486e-08	3.50123e-07	Down	1000	1.16;1.50;3.92;2.73;2.78;4.18;8.24;3.35	1.65;1.82;2.50;7.96;4106.36;2.95;1810.98;6.84	3.48	742.63	chr18	77160273	77289323	+	NM_001278673	NFATC1	intron	63427
chr18:77223201-77224200	-207.466	8.25486e-08	3.50123e-07	Down	1000	1.16;1.50;3.92;2.73;2.78;4.18;8.24;3.35	1.65;1.82;2.50;7.96;4106.36;2.95;1810.98;6.84	3.48	742.63	chr18	77160273	77289323	+	NM_172387	NFATC1	intron	63427
chr18:77223201-77224200	-207.466	8.25486e-08	3.50123e-07	Down	1000	1.16;1.50;3.92;2.73;2.78;4.18;8.24;3.35	1.65;1.82;2.50;7.96;4106.36;2.95;1810.98;6.84	3.48	742.63	chr18	77160273	77289323	+	NM_172389	NFATC1	intron	63427
chr2:65974301-65975500	-206.112	1.17689e-07	3.50123e-07	Down	1200	3.48;4.49;7.84;6.82;6.94;2.79;2.36;6.70	8686.06;3.65;3.75;0.00;3.29;5.89;0.00;2.74	5.18	1088.17	chr2	65659656	65537984	-	NM_181784	SPRED2	intergenic	-315244
chr10:43531801-43532800	-206.024	7.36082e-08	3.50123e-07	Down	1000	2.32;1.50;1.96;6.82;2.78;1.39;2.36;6.70	3.30;3931.48;1.25;3.98;0.00;1535.91;9.01;2.74	3.23	685.96	chr10	43493010	43493129	+	NR_049836	MIR5100	intergenic	39290
chr9:93671501-93672600	-205.555	1.57667e-07	3.50123e-07	Down	1100	6.96;4.49;9.80;8.19;8.33;6.97;3.53;10.05	4.95;8716.76;3.75;1.33;3.29;3409.05;1.50;10.95	7.29	1518.95	chr9	93589701	93660842	+	NM_001174167	SYK	intergenic	82349
chr8:145769901-145771000	-203.548	3.47227e-07	5.12921e-07	Down	1100	18.57;20.96;7.84;19.10;16.65;13.93;10.60;13.40	9.90;18.24;14.99;23.87;16997.27;5.89;7718.44;10.95	15.13	3099.94	chr8	145754458	145751602	-	NM_001001795	C8orf82	upstream	-15992
chr15:75278101-75279300	-202.601	1.6047e-07	3.50123e-07	Down	1200	2.32;10.48;5.88;6.82;8.33;5.57;9.42;1.67	8.25;1.82;6720.82;2.65;6.57;4.42;3.00;3641.05	6.31	1298.57	chr15	75287875	75313836	+	NM_001178111	SCAMP5	upstream	-9175
chr15:75278101-75279300	-202.601	1.6047e-07	3.50123e-07	Down	1200	2.32;10.48;5.88;6.82;8.33;5.57;9.42;1.67	8.25;1.82;6720.82;2.65;6.57;4.42;3.00;3641.05	6.31	1298.57	chr15	75287875	75313836	+	NM_001178112	SCAMP5	upstream	-9175
chr15:75278101-75279300	-202.601	1.6047e-07	3.50123e-07	Down	1200	2.32;10.48;5.88;6.82;8.33;5.57;9.42;1.67	8.25;1.82;6720.82;2.65;6.57;4.42;3.00;3641.05	6.31	1298.57	chr15	75287875	75313836	+	NM_138967	SCAMP5	upstream	-9175
chr15:75278101-75279300	-202.601	1.6047e-07	3.50123e-07	Down	1200	2.32;10.48;5.88;6.82;8.33;5.57;9.42;1.67	8.25;1.82;6720.82;2.65;6.57;4.42;3.00;3641.05	6.31	1298.57	chr15	75287875	75313836	+	NR_033660	SCAMP5	upstream	-9175
chr11:126319501-126320500	-201.903	1.13988e-07	3.50123e-07	Down	1000	2.32;2.99;3.92;8.19;4.16;9.75;5.89;1.67	19.80;5.47;2.50;7.96;5542.52;1.47;2429.66;1.37	4.86	1001.34	chr11	126276076	126284536	+	NM_001254759	ST3GAL4	intergenic	43924
chr11:880801-881900	-201.712	2.71674e-07	4.2209e-07	Down	1100	11.60;11.98;13.72;10.91;15.26;12.54;9.42;20.10	11.55;20.07;3099.42;11.93;11762.03;5.89;5030.50;1503.76	13.19	2680.65	chr11	910874	867858	-	NM_023947	CHID1	intron	29524
chr11:880801-881900	-201.712	2.71674e-07	4.2209e-07	Down	1100	11.60;11.98;13.72;10.91;15.26;12.54;9.42;20.10	11.55;20.07;3099.42;11.93;11762.03;5.89;5030.50;1503.76	13.19	2680.65	chr11	910874	867858	-	NM_001142674	CHID1	intron	29524
chr11:880801-881900	-201.712	2.71674e-07	4.2209e-07	Down	1100	11.60;11.98;13.72;10.91;15.26;12.54;9.42;20.10	11.55;20.07;3099.42;11.93;11762.03;5.89;5030.50;1503.76	13.19	2680.65	chr11	910874	867858	-	NM_001142677	CHID1	intron	29524
chr11:880801-881900	-201.712	2.71674e-07	4.2209e-07	Down	1100	11.60;11.98;13.72;10.91;15.26;12.54;9.42;20.10	11.55;20.07;3099.42;11.93;11762.03;5.89;5030.50;1503.76	13.19	2680.65	chr11	910874	867858	-	NM_001142676	CHID1	intron	29524
chr2:132004501-132005600	-200.087	9.64504e-08	3.50123e-07	Down	1100	3.48;5.99;5.88;4.09;5.55;4.18;2.36;3.35	1.65;5141.03;3.75;2.65;3.29;1974.75;3.00;8.21	4.36	892.29	chr2	131975923	132022416	+	NM_001083538	POTEE	intron	29127
chr13:77767001-77768100	-199.492	1.73577e-07	3.50123e-07	Down	1100	5.80;8.98;7.84;6.82;4.16;12.54;9.42;5.02	16.50;12.77;7.49;10.61;8429.62;5.89;3757.11;0.00	7.57	1530	chr13	77649648	77661911	+	NR_046716	MYCBP2-AS1	intergenic	117902
chr12:96540401-96541600	-199.18	1.16986e-07	3.50123e-07	Down	1200	2.32;7.49;5.88;4.09;1.39;2.79;3.53;11.72	4.95;0.00;5136.14;2.65;6.57;0.00;1.50;2814.60	4.9	995.8	chr12	96588159	96663613	+	NM_005230	ELK3	intergenic	-47159
chr6:160178001-160179200	-197.603	1.78749e-07	3.50123e-07	Down	1200	3.48;8.98;9.80;5.46;16.65;6.97;10.60;3.35	4.95;8994.07;8.74;552.92;4.93;3482.68;3.00;5.47	8.16	1632.1	chr6	160182988	160200087	+	NM_005891	ACAT2	upstream	-4388
chr17:32735501-32736800	-197.485	1.53351e-07	3.50123e-07	Down	1300	4.64;5.99;7.84;8.19;12.49;5.57;5.89;5.02	8.25;8012.56;3.75;7.96;6.57;3088.03;7.51;2.74	6.95	1392.17	chr17	32690252	32687346	-	NM_002981	CCL1	intergenic	-45898
chr4:179161401-179162800	-197.242	3.03497e-07	4.57752e-07	Down	1400	11.60;17.97;11.76;13.64;8.33;11.15;21.20;10.05	19.80;14.59;7.49;7.96;14479.89;2.95;6436.04;32.84	13.21	2625.19	chr4	178829090	178824537	-	NR_108093	LINC01099	intergenic	-333010
chr4:179161401-179162800	-197.242	3.03497e-07	4.57752e-07	Down	1400	11.60;17.97;11.76;13.64;8.33;11.15;21.20;10.05	19.80;14.59;7.49;7.96;14479.89;2.95;6436.04;32.84	13.21	2625.19	chr4	178829090	178733199	-	NR_108092	LINC01099	intergenic	-333010
chr18:28007801-28009500	-196.061	2.58404e-07	4.10061e-07	Down	1700	9.28;20.96;11.76;8.19;8.33;11.15;9.42;13.40	13.20;14.59;12.49;21.22;12586.92;2.95;5628.16;8.21	11.56	2285.97	chr18	27878875	27878926	+	NR_031684	MIR302F	intergenic	129775
chr1:193179801-193180800	-195.625	1.41475e-07	3.50123e-07	Down	1000	6.96;4.49;1.96;6.82;2.78;11.15;9.42;3.35	4.95;14.59;7.49;10.61;6421.63;11.78;2856.12;15.05	5.87	1167.78	chr1	193155743	193147859	-	NM_003783	B3GALT2	intergenic	-24557
chr2:195843501-195844600	-194.903	2.49254e-07	3.99818e-07	Down	1100	6.96;17.97;7.84;10.91;8.33;19.50;11.78;3.35	9.90;10.95;19.98;10.61;11739.03;5.89;5228.72;16.42	10.83	2130.19	chr2	195595318	195626159	+	NR_110223	LOC101927431	intergenic	248732
chr2:27187401-27188400	-194.655	1.2968e-07	3.50123e-07	Down	1000	3.48;5.99;7.84;8.19;4.16;8.36;3.53;5.02	8.25;10.95;2.50;3.98;6370.69;8.84;2800.56;12.31	5.82	1152.26	chr2	27193238	27250087	+	NM_012326	MAPRE3	upstream	-5338
chr17:10225901-10227200	-194.175	1.45006e-07	3.50123e-07	Down	1300	3.48;2.99;9.80;2.73;4.16;12.54;4.71;11.72	11.55;14.59;1.25;6.63;7047.69;5.89;3190.99;4.10	6.52	1285.34	chr17	10276322	10204182	-	NM_003802	MYH13	intron	49772
chr22:50499801-50500800	-194.156	1.55338e-07	3.50123e-07	Down	1000	2.32;13.47;7.84;1.36;5.55;11.15;8.24;5.02	3.30;9.12;2.50;7.96;7442.06;7.36;3351.67;1.37	6.87	1353.17	chr22	50523781	50497819	-	NM_139202	MLC1	intron	23481
chr18:57792701-57793700	-193.593	9.58817e-08	3.50123e-07	Down	1000	4.64;2.99;5.88;4.09;5.55;4.18;4.71;1.67	4.95;4823.59;0.00;1.33;1.64;1853.99;1.50;2.74	4.22	836.22	chr18	57567191	57571538	+	NM_021127	PMAIP1	intergenic	226009
chr5:6704101-6706000	-193.25	1.37452e-07	3.50123e-07	Down	1900	4.64;13.47;3.92;5.46;2.78;5.57;7.07;5.02	8.25;12.77;5.00;10.61;6434.77;8.84;2932.71;1.37	5.99	1176.79	chr5	6707824	6686437	-	NR_103771	LOC100505625	intron	2774
chr10:50204601-50205600	-192.468	1.7853e-07	3.50123e-07	Down	1000	4.64;13.47;3.92;5.46;4.16;11.15;9.42;10.05	0.00;9.12;6.24;10.61;8268.59;13.25;3823.18;1.37	7.78	1516.55	chr10	50193632	50193556	-	NR_036182	MIR4294	upstream	-11468
chr6:28866701-28868300	-191.112	9.04318e-08	3.50123e-07	Down	1600	2.32;1.50;3.92;6.82;5.55;5.57;2.36;3.35	6.60;1.82;5.00;6.63;4255.89;1.47;1866.54;1.37	3.92	768.17	chr6	28864306	28865097	+	NR_104117	HCG14	intergenic	3194
chr17:18946201-18947200	-190.82	1.19716e-07	3.50123e-07	Down	1000	1.16;8.98;9.80;5.46;4.16;8.36;2.36;1.67	8134.83;0.00;7.49;1.33;1.64;0.00;3.00;2.74	5.24	1018.88	chr17	18950336	18923989	-	NM_006613	GRAP	intron	3636
chr10:115199701-115200800	-190.786	1.64618e-07	3.50123e-07	Down	1100	6.96;8.98;7.84;6.82;9.71;6.97;3.53;6.70	11097.30;1.82;2.50;3.98;4.93;0.00;3.00;12.31	7.19	1390.73	chr10	115310589	115349360	+	NM_001177660	HABP2	intergenic	-110339
chr14:68082401-68083700	-189.689	1.65571e-07	3.50123e-07	Down	1300	6.96;14.97;11.76;2.73;4.16;8.36;5.89;5.02	6.60;10.95;5.00;14.59;7916.94;5.89;3537.87;4.10	7.48	1437.74	chr14	68086578	68118436	+	NM_001172	ARG2	upstream	-3528
chrX:151900101-151901200	-187.185	1.20257e-07	3.50123e-07	Down	1100	3.48;4.49;11.76;4.09;9.71;4.18;3.53;5.02	1.65;6288.55;5.00;5.30;1.64;2481.32;4.50;16.42	5.78	1100.55	chrX	151903101	151899292	-	NM_001166386	MAGEA12	exon	2451
chr4:96222101-96223200	-185.546	7.86038e-08	3.50123e-07	Down	1100	1.16;7.49;3.92;1.36;2.78;2.79;5.89;1.67	3.30;3.65;1.25;3.98;3564.10;5.89;1581.23;1.37	3.38	645.6	chr4	96012641	96079601	+	NM_001256794	BMPR1B	intergenic	210009
chr12:51059101-51060200	-185.383	2.37264e-07	3.88458e-07	Down	1100	4.64;8.98;7.84;2.73;16.65;11.15;22.38;6.70	4.95;12.77;5.00;14.59;10398.17;20.62;4712.15;2.74	10.13	1896.37	chr12	51157788	51214943	+	NM_005171	ATF1	intergenic	-98138
chr1:41353501-41354500	-184.245	1.16928e-07	3.50123e-07	Down	1000	2.32;11.98;3.92;8.19;5.55;5.57;2.36;3.35	0.00;5785.03;5.00;3.98;0.00;2311.97;0.00;0.00	5.4	1013.25	chr1	41328018	41326727	-	NM_133467	CITED4	intergenic	-25982
chr9:24953201-24954400	-183.498	1.48125e-07	3.50123e-07	Down	1200	9.28;2.99;7.84;6.82;4.16;4.18;4.71;10.05	9283.51;5.47;5.00;5.30;1.64;7.36;3.00;9.58	6.25	1165.11	chr9	24545674	24543212	-	NM_001271706	IZUMO3	intergenic	-408126
chr5:90450201-90451300	-182.958	2.252e-07	3.76301e-07	Down	1100	6.96;13.47;15.68;10.91;2.78;16.72;7.07;6.70	14784.29;3.65;7.49;2.65;9.86;0.00;15.02;17.79	10.04	1855.09	chr5	90610219	90598802	-	NR_103548	LUCAT1	intergenic	159469
chr5:90450201-90451300	-182.958	2.252e-07	3.76301e-07	Down	1100	6.96;13.47;15.68;10.91;2.78;16.72;7.07;6.70	14784.29;3.65;7.49;2.65;9.86;0.00;15.02;17.79	10.04	1855.09	chr5	90610219	90606730	-	NR_103549	LUCAT1	intergenic	159469
chr4:151906301-151907300	-182.619	9.42664e-08	3.50123e-07	Down	1000	3.48;2.99;3.92;4.09;5.55;4.18;5.89;1.67	0.00;5.47;0.00;2.65;4040.63;1.47;1895.07;0.00	3.97	743.16	chr4	151936419	151185810	-	NM_001199282	LRBA	intron	29619
chr8:11611001-11612000	-181.584	7.47407e-08	3.50123e-07	Down	1000	2.32;1.50;5.88;4.09;4.16;2.79;3.53;1.67	1.65;0.00;2.50;5.30;3371.85;0.00;1467.10;2.74	3.24	606.39	chr8	11618764	11620732	+	NR_103552	C8orf49	upstream	-7264
chr15:76343201-76344800	-180.731	2.55707e-07	4.06901e-07	Down	1600	16.24;20.96;3.92;10.91;5.55;13.93;2.36;16.75	9.90;18.24;14.99;10.61;11341.37;11.78;5110.09;8.21	11.33	2065.65	chr15	76352298	76497304	+	NM_152335	TMEM266	upstream	-8298
chr1:84958601-84960000	-180.269	1.69041e-07	3.50123e-07	Down	1400	11.60;8.98;11.76;9.55;5.55;2.79;2.36;1.67	4.95;0.00;6398.64;6.63;3.29;8.84;1.50;3497.38	6.78	1240.15	chr1	84971983	85022178	+	NM_001310156	SPATA1	upstream	-12683
chr9:129457101-129458500	-178.107	1.03932e-07	3.50123e-07	Down	1400	6.96;5.99;3.92;4.09;1.39;4.18;1.18;5.02	8.25;3.65;3846.17;7.96;0.00;2.95;0.00;2100.35	4.09	746.17	chr9	129376721	129463311	+	NM_001174146	LMX1B	intron	81079
chr9:129457101-129458500	-178.107	1.03932e-07	3.50123e-07	Down	1400	6.96;5.99;3.92;4.09;1.39;4.18;1.18;5.02	8.25;3.65;3846.17;7.96;0.00;2.95;0.00;2100.35	4.09	746.17	chr9	129376721	129463311	+	NM_002316	LMX1B	intron	81079
chr9:129457101-129458500	-178.107	1.03932e-07	3.50123e-07	Down	1400	6.96;5.99;3.92;4.09;1.39;4.18;1.18;5.02	8.25;3.65;3846.17;7.96;0.00;2.95;0.00;2100.35	4.09	746.17	chr9	129376721	129463311	+	NM_001174147	LMX1B	intron	81079
chr2:39487001-39488000	-175.897	1.82271e-07	3.52945e-07	Down	1000	6.96;7.49;3.92;15.01;2.78;6.97;3.53;11.72	9.90;5.47;6750.79;11.93;0.00;0.00;0.00;3634.21	7.3	1301.54	chr2	39456673	39405687	-	NM_001009565	CDKL4	intergenic	-30827
chr19:7685801-7687100	-175.741	1.30555e-07	3.50123e-07	Down	1300	4.64;5.99;5.88;6.82;4.16;4.18;5.89;3.35	1.65;5.47;4801.47;3.98;3.29;0.00;1.50;2506.73	5.11	915.51	chr19	7682324	7682391	+	NR_106850	MIR6792	intergenic	4126
chr7:136710901-136711900	-175.374	1.57645e-07	3.50123e-07	Down	1000	5.80;7.49;3.92;16.37;4.16;1.39;7.07;3.35	4.95;162.37;5561.97;7.96;3.29;67.74;0.00;3015.74	6.19	1103	chr7	136587913	136588041	+	NR_030165	MIR490	intergenic	123487
chr18:11781201-11783100	-175.015	2.0592e-07	3.59348e-07	Down	1900	8.12;5.99;5.88;16.37;12.49;9.75;7.07;5.02	11.55;0.00;7.49;6.63;8679.39;7.36;3790.15;13.68	8.84	1564.53	chr18	11751470	11885683	+	NM_001261443	GNAL	intron	30680
chr18:11781201-11783100	-175.015	2.0592e-07	3.59348e-07	Down	1900	8.12;5.99;5.88;16.37;12.49;9.75;7.07;5.02	11.55;0.00;7.49;6.63;8679.39;7.36;3790.15;13.68	8.84	1564.53	chr18	11751470	11885683	+	NM_001142339	GNAL	intron	30680
chr3:9966801-9968000	-174.149	1.37121e-07	3.50123e-07	Down	1200	2.32;11.98;7.84;2.73;8.33;8.36;2.36;6.70	3.30;10.95;2.50;2.65;5931.95;8.84;2997.28;0.00	6.33	1119.68	chr3	9975523	9987097	+	NM_015513	CRELD1	upstream	-8123
chr5:154421401-154422700	-173.221	1.37492e-07	3.50123e-07	Down	1300	4.64;4.49;3.92;6.82;6.94;2.79;10.60;1.67	9.90;3.65;4591.68;6.63;0.00;7.36;9.01;2757.13	5.23	923.17	chr5	154393314	154397692	+	NM_001099293	KIF4B	intergenic	28736
chr10:17326901-17328300	-172.817	1.65733e-07	3.50123e-07	Down	1400	5.80;5.99;7.84;2.73;4.16;9.75;11.78;10.05	1.65;18.24;3.75;5.30;7087.13;5.89;3051.34;1.37	7.26	1271.83	chr10	17271984	17256237	-	NR_108061	VIM-AS1	intergenic	-55616
chrY:761801-763300	-172.658	1.02159e-07	3.50123e-07	Down	1500	4.64;10.48;1.96;5.46;2.78;1.39;5.89;1.67	1.65;32.84;2.50;2.65;4209.88;32.40;1764.43;2.74	4.28	756.14	chrY	535078	570146	+	NM_006883	SHOX	intergenic	227472
chrY:761801-763300	-172.658	1.02159e-07	3.50123e-07	Down	1500	4.64;10.48;1.96;5.46;2.78;1.39;5.89;1.67	1.65;32.84;2.50;2.65;4209.88;32.40;1764.43;2.74	4.28	756.14	chrY	535078	557558	+	NM_000451	SHOX	intergenic	227472
chr12:110924801-110926000	-170.847	4.16987e-07	6.03615e-07	Down	1200	25.53;14.97;11.76;12.28;27.75;19.50;17.66;25.12	15899.96;7680.53;6.24;11.93;8.22;2918.68;15.02;1.37	19.32	3317.74	chr12	110939945	110929327	-	NR_104102	VPS29	intergenic	14545
chr12:110924801-110926000	-170.847	4.16987e-07	6.03615e-07	Down	1200	25.53;14.97;11.76;12.28;27.75;19.50;17.66;25.12	15899.96;7680.53;6.24;11.93;8.22;2918.68;15.02;1.37	19.32	3317.74	chr12	110939945	110929327	-	NR_104101	VPS29	intergenic	14545
chr12:110924801-110926000	-170.847	4.16987e-07	6.03615e-07	Down	1200	25.53;14.97;11.76;12.28;27.75;19.50;17.66;25.12	15899.96;7680.53;6.24;11.93;8.22;2918.68;15.02;1.37	19.32	3317.74	chr12	110939945	110929327	-	NR_104100	VPS29	intergenic	14545
chr12:110924801-110926000	-170.847	4.16987e-07	6.03615e-07	Down	1200	25.53;14.97;11.76;12.28;27.75;19.50;17.66;25.12	15899.96;7680.53;6.24;11.93;8.22;2918.68;15.02;1.37	19.32	3317.74	chr12	110939945	110929327	-	NM_016226	VPS29	intergenic	14545
chr12:110924801-110926000	-170.847	4.16987e-07	6.03615e-07	Down	1200	25.53;14.97;11.76;12.28;27.75;19.50;17.66;25.12	15899.96;7680.53;6.24;11.93;8.22;2918.68;15.02;1.37	19.32	3317.74	chr12	110939945	110929327	-	NM_001282151	VPS29	intergenic	14545
chr12:110924801-110926000	-170.847	4.16987e-07	6.03615e-07	Down	1200	25.53;14.97;11.76;12.28;27.75;19.50;17.66;25.12	15899.96;7680.53;6.24;11.93;8.22;2918.68;15.02;1.37	19.32	3317.74	chr12	110939945	110929327	-	NM_001282150	VPS29	intergenic	14545
chr12:110924801-110926000	-170.847	4.16987e-07	6.03615e-07	Down	1200	25.53;14.97;11.76;12.28;27.75;19.50;17.66;25.12	15899.96;7680.53;6.24;11.93;8.22;2918.68;15.02;1.37	19.32	3317.74	chr12	110939945	110929327	-	NR_104099	VPS29	intergenic	14545
chr12:110924801-110926000	-170.847	4.16987e-07	6.03615e-07	Down	1200	25.53;14.97;11.76;12.28;27.75;19.50;17.66;25.12	15899.96;7680.53;6.24;11.93;8.22;2918.68;15.02;1.37	19.32	3317.74	chr12	110939945	110929327	-	NM_057180	VPS29	intergenic	14545
chr21:17055701-17056900	-170.522	1.54135e-07	3.50123e-07	Down	1200	4.64;5.99;15.68;5.46;8.33;5.57;9.42;3.35	6.60;7282.82;7.49;6.63;0.00;2790.56;0.00;0.00	7.3	1261.76	chr21	17102343	17252390	+	NM_001283041	USP25	intergenic	-46043
chr21:17055701-17056900	-170.522	1.54135e-07	3.50123e-07	Down	1200	4.64;5.99;15.68;5.46;8.33;5.57;9.42;3.35	6.60;7282.82;7.49;6.63;0.00;2790.56;0.00;0.00	7.3	1261.76	chr21	17102343	17252390	+	NM_001283042	USP25	intergenic	-46043
chr21:17055701-17056900	-170.522	1.54135e-07	3.50123e-07	Down	1200	4.64;5.99;15.68;5.46;8.33;5.57;9.42;3.35	6.60;7282.82;7.49;6.63;0.00;2790.56;0.00;0.00	7.3	1261.76	chr21	17102343	17252390	+	NM_013396	USP25	intergenic	-46043
chr1:48077101-48078600	-170.44	3.04171e-07	4.58186e-07	Down	1500	6.96;8.98;11.76;13.64;5.55;19.50;21.20;8.37	9.90;7.30;10745.56;17.24;0.00;14.73;0.00;5703.09	12	2062.23	chr1	47902989	47846467	-	NR_126355	LINC01389	intergenic	-174861
chr11:113312301-113313300	-170.372	8.62149e-08	3.50123e-07	Down	1000	5.80;2.99;3.92;1.36;1.39;4.18;1.18;3.35	6.60;5.47;2.50;4223.13;6.57;4.42;3.00;0.00	3.02	531.46	chr11	113320810	113320744	-	NR_036183	MIR4301	intergenic	8010
chr11:30903701-30904700	-168.707	1.02175e-07	3.50123e-07	Down	1000	2.32;4.49;5.88;2.73;6.94;2.79;4.71;6.70	0.00;9.12;1.25;1.33;4324.90;0.00;1964.15;1.37	4.57	787.76	chr11	31014233	30885149	-	NM_020869	DCDC5	intron	110033
chr4:60771001-60772000	-168.212	6.84023e-08	3.50123e-07	Down	1000	2.32;1.50;7.84;1.36;5.55;1.39;3.53;1.67	1.65;3176.20;2.50;5.30;1.64;1179.55;4.50;1.37	3.15	546.59	chr4	59879290	59912677	+	NR_133942	LOC105377247	intergenic	892210
chr19:45442101-45443400	-168.13	1.14057e-07	3.50123e-07	Down	1300	3.48;8.98;3.92;10.91;4.16;2.79;2.36;3.35	1.65;1.82;7.49;3.98;4720.92;5.89;2102.30;1.37	4.99	855.68	chr19	45458480	45496604	+	NM_001294	CLPTM1	upstream	-15730
chr19:45442101-45443400	-168.13	1.14057e-07	3.50123e-07	Down	1300	3.48;8.98;3.92;10.91;4.16;2.79;2.36;3.35	1.65;1.82;7.49;3.98;4720.92;5.89;2102.30;1.37	4.99	855.68	chr19	45445494	45452822	+	NR_037932	APOC4-APOC2	upstream	-2744
chr19:45442101-45443400	-168.13	1.14057e-07	3.50123e-07	Down	1300	3.48;8.98;3.92;10.91;4.16;2.79;2.36;3.35	1.65;1.82;7.49;3.98;4720.92;5.89;2102.30;1.37	4.99	855.68	chr19	45445494	45448753	+	NM_001646	APOC4	upstream	-2744
chr10:109810501-109812200	-167.448	7.18548e-08	3.50123e-07	Down	1700	4.64;1.50;3.92;1.36;1.39;1.39;2.36;3.35	0.00;12.77;1.25;3450.11;1.64;1.47;1.50;0.00	2.49	433.59	chr10	109829051	109631334	-	NR_125760	LINC01435	intron	17701
chr10:50555501-50557400	-165.281	4.07106e-07	5.91474e-07	Down	1900	4.64;47.91;9.80;21.83;27.75;11.15;8.24;16.75	16.50;18.24;12.49;25.19;16972.62;14.73;7538.24;8.21	18.51	3075.78	chr10	50604062	50574160	-	NM_001276451	DRGX	intergenic	47612
chr4:77821001-77822100	-165.029	1.98294e-07	3.57145e-07	Down	1100	12.76;2.99;5.88;15.01;5.55;5.57;7.07;13.40	8.25;7.30;5.00;6.63;7824.92;2.95;3536.37;1.37	8.53	1424.1	chr4	77819002	77816081	-	NM_001029870	SOWAHB	upstream	-2548
chr16:18917601-18918700	-164.256	7.66009e-08	3.50123e-07	Down	1100	3.48;2.99;1.96;2.73;1.39;1.39;2.36;5.02	1.65;9.12;1.25;3610.55;3.29;7.36;4.50;1.37	2.67	454.89	chr16	18937726	18816174	-	NM_015092	SMG1	intron	19576
chr10:83309701-83310900	-164.156	1.73781e-07	3.50123e-07	Down	1200	5.80;11.98;3.92;12.28;6.94;9.75;3.53;5.02	9824.84;5.47;5.00;3.98;4.93;1.47;1.50;1.37	7.4	1231.07	chr10	83635069	84746935	+	NM_001010848	NRG3	intergenic	-324769
chr10:83309701-83310900	-164.156	1.73781e-07	3.50123e-07	Down	1200	5.80;11.98;3.92;12.28;6.94;9.75;3.53;5.02	9824.84;5.47;5.00;3.98;4.93;1.47;1.50;1.37	7.4	1231.07	chr10	83635069	84746935	+	NM_001165972	NRG3	intergenic	-324769
chr10:26004901-26005900	-164.089	1.21152e-07	3.50123e-07	Down	1000	4.64;4.49;7.84;9.55;2.78;5.57;2.36;1.67	0.00;5.47;4184.59;2.65;8.22;10.31;3.00;2296.01	4.86	813.78	chr10	25940640	26021864	+	NR_108067	LINC00836	intron	64760
chr10:26004901-26005900	-164.089	1.21152e-07	3.50123e-07	Down	1000	4.64;4.49;7.84;9.55;2.78;5.57;2.36;1.67	0.00;5.47;4184.59;2.65;8.22;10.31;3.00;2296.01	4.86	813.78	chr10	25940640	26021864	+	NR_108068	LINC00836	intron	64760
chr1:12100101-12101400	-162.123	2.4293e-07	3.92549e-07	Down	1300	9.28;8.98;11.76;13.64;8.33;11.15;10.60;3.35	13.20;10.95;8174.37;2.65;6.57;1.47;3.00;4419.62	9.64	1578.98	chr1	12089214	12089279	+	NR_106787	MIR6729	intergenic	11536
chr6:113486001-113487700	-161.998	9.61689e-08	3.50123e-07	Down	1700	4.64;4.49;1.96;6.82;2.78;4.18;3.53;3.35	5243.32;1.82;2.50;1.33;11.50;0.00;12.01;1.37	3.97	659.23	chr6	113971277	113944736	-	NR_125844	LOC101927686	intergenic	484427
chr4:187301101-187302200	-161.425	9.82384e-08	3.50123e-07	Down	1100	2.32;11.98;5.88;4.09;1.39;2.79;4.71;1.67	4.95;5.47;5.00;7.96;3938.75;1.47;1780.95;1.37	4.35	718.24	chr4	187187117	187210835	+	NM_000128	F11	intergenic	114533
chr11:106746401-106747400	-161.194	1.86289e-07	3.54642e-07	Down	1000	3.48;5.99;3.92;16.37;4.16;5.57;10.60;8.37	8.25;3.65;6170.11;10.61;9.86;5.89;10.51;3335.92	7.31	1194.35	chr11	106889171	106544737	-	NM_000855	GUCY1A2	intron	142271
chr11:106746401-106747400	-161.194	1.86289e-07	3.54642e-07	Down	1000	3.48;5.99;3.92;16.37;4.16;5.57;10.60;8.37	8.25;3.65;6170.11;10.61;9.86;5.89;10.51;3335.92	7.31	1194.35	chr11	106889171	106544737	-	NM_001256424	GUCY1A2	intron	142271
chr3:15416201-15417200	-160.96	3.70148e-07	5.42427e-07	Down	1000	11.60;11.98;21.55;27.29;19.43;13.93;16.49;10.05	9.90;18.24;9.99;7.96;14644.21;11.78;6721.35;2.74	16.54	2678.27	chr3	15382901	15295862	-	NM_001018009	SH3BP5	intergenic	-33799
chr6:139724001-139725900	-160.589	1.49332e-07	3.50123e-07	Down	1900	3.48;8.98;7.84;12.28;6.94;4.18;3.53;6.70	6.60;7.30;5.00;10.61;6010.83;4.42;2740.50;1.37	6.74	1098.33	chr6	139695787	139693391	-	NM_006079	CITED2	intergenic	-29163
chr18:6627101-6628200	-160.528	1.4991e-07	3.50123e-07	Down	1100	5.80;2.99;9.80;6.82;5.55;6.97;8.24;5.02	8319.67;5.47;2.50;5.30;3.29;4.42;6.01;0.00	6.4	1043.33	chr18	6729861	6728925	-	NR_134645	LOC101927168	intergenic	102211
chrX:47714001-47715100	-159.831	1.1795e-07	3.50123e-07	Down	1100	4.64;7.49;7.84;5.46;1.39;1.39;9.42;3.35	1.65;5.47;2.50;5.30;4574.67;4.42;2079.77;0.00	5.12	834.22	chrX	47696300	47781655	+	NM_007137	ZNF81	intron	18250
chr15:83907801-83909000	-159.056	1.41055e-07	3.50123e-07	Down	1200	5.80;10.48;5.88;4.09;2.78;1.39;12.95;3.35	7520.88;7.30;3.75;2.65;4.93;2.95;0.00;15.05	5.84	944.69	chr15	83876770	83806803	-	NM_016073	HDGFRP3	intergenic	-31630
chr4:5792401-5793500	-158.749	1.86009e-07	3.54642e-07	Down	1100	5.80;5.99;7.84;9.55;5.55;5.57;7.07;13.40	3.30;3.65;6255.03;9.28;1.64;2.95;9.01;3493.28	7.6	1222.27	chr4	5712923	5816031	+	NM_001306090	EVC	intron	80027
chr4:5792401-5793500	-158.749	1.86009e-07	3.54642e-07	Down	1100	5.80;5.99;7.84;9.55;5.55;5.57;7.07;13.40	3.30;3.65;6255.03;9.28;1.64;2.95;9.01;3493.28	7.6	1222.27	chr4	5712923	5816031	+	NM_153717	EVC	intron	80027
chr9:139369401-139370800	-158.415	1.62628e-07	3.50123e-07	Down	1400	5.80;4.49;11.76;2.73;2.78;9.75;9.42;10.05	9078.86;7.30;2.50;2.65;3.29;14.73;10.51;4.10	7.1	1140.49	chr9	139377507	139334547	-	NM_014866	SEC16A	exon	7407
chr7:125707601-125708600	-157.958	2.15939e-07	3.71591e-07	Down	1000	5.80;10.48;17.64;8.19;2.78;5.57;12.95;15.07	6.60;12.77;2.50;17.24;8598.87;4.42;3874.24;5.47	9.81	1565.26	chr7	124904345	124869632	-	NR_110183	LOC101928254	intergenic	-803755
chr7:125707601-125708600	-157.958	2.15939e-07	3.71591e-07	Down	1000	5.80;10.48;17.64;8.19;2.78;5.57;12.95;15.07	6.60;12.77;2.50;17.24;8598.87;4.42;3874.24;5.47	9.81	1565.26	chr7	124904345	124869632	-	NR_110182	LOC101928254	intergenic	-803755
chr10:134295801-134297700	-157.859	8.65063e-08	3.50123e-07	Down	1900	3.48;1.50;1.96;5.46;4.16;1.39;4.71;6.70	0.00;1.82;3.75;9.28;3263.40;0.00;1480.62;1.37	3.67	595.03	chr10	134258713	134261825	+	NM_173541	C10orf91	intergenic	38037
chr15:24838401-24839500	-157.263	1.93629e-07	3.54642e-07	Down	1100	8.12;2.99;21.55;2.73;6.94;6.97;4.71;20.10	11.55;5.47;9.99;7.96;8148.63;2.95;3584.42;4.10	9.26	1471.88	chr15	24803303	24832926	+	NR_026646	PWRN1	intergenic	35647
chr4:41039901-41040900	-156.348	1.66981e-07	3.50123e-07	Down	1000	11.60;2.99;11.76;5.46;5.55;5.57;7.07;6.70	8941.87;7.30;6.24;5.30;6.57;5.89;15.02;4.10	7.09	1124.04	chr4	41216635	40812043	-	NM_004307	APBB2	intron	176235
chr4:41039901-41040900	-156.348	1.66981e-07	3.50123e-07	Down	1000	11.60;2.99;11.76;5.46;5.55;5.57;7.07;6.70	8941.87;7.30;6.24;5.30;6.57;5.89;15.02;4.10	7.09	1124.04	chr4	41216635	40812043	-	NM_001330658	APBB2	intron	176235
chr4:41039901-41040900	-156.348	1.66981e-07	3.50123e-07	Down	1000	11.60;2.99;11.76;5.46;5.55;5.57;7.07;6.70	8941.87;7.30;6.24;5.30;6.57;5.89;15.02;4.10	7.09	1124.04	chr4	41216635	40812043	-	NM_173075	APBB2	intron	176235
chr4:41039901-41040900	-156.348	1.66981e-07	3.50123e-07	Down	1000	11.60;2.99;11.76;5.46;5.55;5.57;7.07;6.70	8941.87;7.30;6.24;5.30;6.57;5.89;15.02;4.10	7.09	1124.04	chr4	41216635	40812043	-	NM_001166050	APBB2	intron	176235
chr4:41039901-41040900	-156.348	1.66981e-07	3.50123e-07	Down	1000	11.60;2.99;11.76;5.46;5.55;5.57;7.07;6.70	8941.87;7.30;6.24;5.30;6.57;5.89;15.02;4.10	7.09	1124.04	chr4	41216635	40812043	-	NM_001330656	APBB2	intron	176235
chr11:14112701-14113700	-156.271	1.29702e-07	3.50123e-07	Down	1000	3.48;8.98;3.92;1.36;5.55;13.93;4.71;3.35	9.90;3.65;5.00;3.98;4914.81;1.47;2259.97;1.37	5.66	900.02	chr11	13984183	14289679	+	NM_006108	SPON1	intron	129017
chr21:38852701-38853900	-156.134	3.10398e-07	4.66382e-07	Down	1200	6.96;20.96;11.76;16.37;12.49;8.36;21.20;10.05	0.00;3.65;5.00;23.87;11627.29;2.95;5348.85;0.00	13.52	2126.45	chr21	38792601	38887679	+	NM_001396	DYRK1A	intron	60699
chr17:61713501-61715100	-154.932	1.92711e-07	3.54642e-07	Down	1600	5.80;10.48;9.80;6.82;4.16;8.36;11.78;11.72	13.20;10.95;6.24;5.30;7412.48;2.95;3356.17;0.00	8.62	1350.91	chr17	61699800	61773670	+	NM_203351	MAP3K3	intron	14500
chr17:61713501-61715100	-154.932	1.92711e-07	3.54642e-07	Down	1600	5.80;10.48;9.80;6.82;4.16;8.36;11.78;11.72	13.20;10.95;6.24;5.30;7412.48;2.95;3356.17;0.00	8.62	1350.91	chr17	61699800	61773670	+	NM_002401	MAP3K3	intron	14500
chr7:155747701-155748700	-151.344	1.30803e-07	3.50123e-07	Down	1000	4.64;4.49;5.88;6.82;9.71;2.79;2.36;8.37	6915.18;5.47;2.50;3.98;0.00;1.47;0.00;8.21	5.63	867.1	chr7	155755325	155759037	+	NM_001291913	LOC389602	upstream	-7125
chr7:67512901-67513900	-151.311	8.64292e-08	3.50123e-07	Down	1000	3.48;2.99;3.92;2.73;5.55;1.39;5.89;3.35	1.65;5.47;0.00;10.61;3097.43;5.89;1429.56;0.00	3.66	568.83	chr7	67485239	67497677	+	NR_120514	LOC102723427	intergenic	28161
chr17:8374701-8376400	-151.087	9.10147e-08	3.50123e-07	Down	1700	6.96;2.99;1.96;2.73;2.78;1.39;3.53;1.67	4.95;7.30;7.49;3712.65;6.57;2.95;1.50;2.74	3	468.27	chr17	8339169	8371495	+	NM_001330129	NDEL1	intergenic	36381
chr17:8374701-8376400	-151.087	9.10147e-08	3.50123e-07	Down	1700	6.96;2.99;1.96;2.73;2.78;1.39;3.53;1.67	4.95;7.30;7.49;3712.65;6.57;2.95;1.50;2.74	3	468.27	chr17	8339169	8371495	+	NM_030808	NDEL1	intergenic	36381
chr17:8374701-8376400	-151.087	9.10147e-08	3.50123e-07	Down	1700	6.96;2.99;1.96;2.73;2.78;1.39;3.53;1.67	4.95;7.30;7.49;3712.65;6.57;2.95;1.50;2.74	3	468.27	chr17	8339169	8371495	+	NM_001025579	NDEL1	intergenic	36381
chr5:171462901-171464200	-150.711	2.23744e-07	3.76301e-07	Down	1300	6.96;16.47;9.80;8.19;5.55;13.93;9.42;8.37	14.85;21.89;6.24;13.26;8181.50;7.36;3734.58;4.10	9.84	1497.97	chr5	171433877	171288555	-	NM_012300	FBXW11	intergenic	-29673
chr5:171462901-171464200	-150.711	2.23744e-07	3.76301e-07	Down	1300	6.96;16.47;9.80;8.19;5.55;13.93;9.42;8.37	14.85;21.89;6.24;13.26;8181.50;7.36;3734.58;4.10	9.84	1497.97	chr5	171433877	171288555	-	NM_033644	FBXW11	intergenic	-29673
chr5:171462901-171464200	-150.711	2.23744e-07	3.76301e-07	Down	1300	6.96;16.47;9.80;8.19;5.55;13.93;9.42;8.37	14.85;21.89;6.24;13.26;8181.50;7.36;3734.58;4.10	9.84	1497.97	chr5	171433877	171288555	-	NM_033645	FBXW11	intergenic	-29673
chr2:153246201-153247200	-150.328	1.73578e-07	3.50123e-07	Down	1000	4.64;8.98;7.84;9.55;4.16;6.97;5.89;13.40	9308.26;7.30;6.24;5.30;1.64;8.84;18.02;0.00	7.68	1169.45	chr2	153191750	153506348	+	NM_052905	FMNL2	intron	54950
chr19:11151701-11152800	-149.323	1.29861e-07	3.50123e-07	Down	1100	3.48;11.98;3.92;4.09;6.94;4.18;8.24;1.67	6.60;12.77;5.00;6.63;4679.84;1.47;2048.24;0.00	5.56	845.07	chr19	11200037	11244505	+	NM_001195803	LDLR	intergenic	-47787
chr19:11151701-11152800	-149.323	1.29861e-07	3.50123e-07	Down	1100	3.48;11.98;3.92;4.09;6.94;4.18;8.24;1.67	6.60;12.77;5.00;6.63;4679.84;1.47;2048.24;0.00	5.56	845.07	chr19	11200037	11244505	+	NM_000527	LDLR	intergenic	-47787
chr19:11151701-11152800	-149.323	1.29861e-07	3.50123e-07	Down	1100	3.48;11.98;3.92;4.09;6.94;4.18;8.24;1.67	6.60;12.77;5.00;6.63;4679.84;1.47;2048.24;0.00	5.56	845.07	chr19	11200037	11244505	+	NM_001195798	LDLR	intergenic	-47787
chr19:11151701-11152800	-149.323	1.29861e-07	3.50123e-07	Down	1100	3.48;11.98;3.92;4.09;6.94;4.18;8.24;1.67	6.60;12.77;5.00;6.63;4679.84;1.47;2048.24;0.00	5.56	845.07	chr19	11200037	11244505	+	NM_001195800	LDLR	intergenic	-47787
chr19:11151701-11152800	-149.323	1.29861e-07	3.50123e-07	Down	1100	3.48;11.98;3.92;4.09;6.94;4.18;8.24;1.67	6.60;12.77;5.00;6.63;4679.84;1.47;2048.24;0.00	5.56	845.07	chr19	11200037	11244505	+	NM_001195799	LDLR	intergenic	-47787
chr1:86966901-86968000	-148.877	1.86987e-07	3.54642e-07	Down	1100	9.28;10.48;7.84;5.46;2.78;6.97;12.95;11.72	6.60;7251.81;8.74;5.30;3.29;2847.99;22.52;12.31	8.43	1269.82	chr1	86934525	86965974	+	NM_001285	CLCA1	intergenic	32925
chr11:71721101-71722400	-148.457	1.9059e-07	3.54642e-07	Down	1300	6.96;5.99;5.88;9.55;5.55;8.36;9.42;8.37	6.60;5.47;5829.20;9.28;6.57;0.00;18.02;3162.15	7.51	1129.66	chr11	71725336	71731956	+	NR_104178	LOC100128494	upstream	-3586
chr6:40236801-40238100	-148.338	1.75675e-07	3.50123e-07	Down	1300	9.28;7.49;11.76;2.73;6.94;8.36;3.53;11.72	9258.75;7.30;8.74;5.30;6.57;2.95;1.50;0.00	7.73	1161.39	chr6	40323745	40312083	-	NR_038887	LINC00951	intergenic	86295
chr17:51709501-51711100	-147.889	1.06373e-07	3.50123e-07	Down	1600	1.16;4.49;1.96;8.19;6.94;4.18;4.71;5.02	0.00;1.82;2.50;7.96;3873.02;1.47;1639.79;9.58	4.58	692.02	chr17	51900238	51902573	+	NM_032559	KIF2B	intergenic	-189938
chr1:22484101-22485100	-147.096	1.78163e-07	3.50123e-07	Down	1000	5.80;5.99;5.88;13.64;2.78;5.57;7.07;10.05	8.25;0.00;5512.02;6.63;1.64;0.00;1.50;2941.85	7.1	1058.99	chr1	22469519	22443797	-	NM_030761	WNT4	upstream	-15081
chr8:54291701-54292800	-146.765	1.33854e-07	3.50123e-07	Down	1100	4.64;7.49;3.92;4.09;2.78;4.18;15.31;1.67	3.30;7.30;5.00;0.00;4546.74;8.84;2010.70;4.10	5.51	823.25	chr8	54164257	54138275	-	NM_000912	OPRK1	intergenic	-127993
chr8:54291701-54292800	-146.765	1.33854e-07	3.50123e-07	Down	1100	4.64;7.49;3.92;4.09;2.78;4.18;15.31;1.67	3.30;7.30;5.00;0.00;4546.74;8.84;2010.70;4.10	5.51	823.25	chr8	54164257	54138275	-	NM_001282904	OPRK1	intergenic	-127993
chr8:54291701-54292800	-146.765	1.33854e-07	3.50123e-07	Down	1100	4.64;7.49;3.92;4.09;2.78;4.18;15.31;1.67	3.30;7.30;5.00;0.00;4546.74;8.84;2010.70;4.10	5.51	823.25	chr8	54164257	54138275	-	NM_001318497	OPRK1	intergenic	-127993
chr12:13073001-13074900	-141.343	8.61847e-08	3.50123e-07	Down	1900	1.16;1.50;3.92;1.36;1.39;5.57;3.53;6.70	4.95;5.47;2.50;3634.42;6.57;0.00;7.51;1.37	3.14	457.85	chr12	13068762	13068852	+	NR_030345	MIR614	intergenic	5188
chr6:145584701-145586300	-140.744	2.32428e-07	3.83183e-07	Down	1600	5.80;14.97;13.72;8.19;6.94;15.33;5.89;15.07	9.90;10.95;7.49;10.61;8431.26;10.31;3724.07;0.00	10.74	1525.57	chr6	146056004	146207721	+	NR_038246	LOC100507557	intergenic	-470504
chr6:106613101-106614100	-140.514	2.68021e-07	4.19711e-07	Down	1000	12.76;13.47;5.88;16.37;13.88;8.36;12.95;8.37	9.90;1.82;9.99;22.54;9027.75;0.00;3965.84;12.31	11.51	1631.27	chr6	106546736	106557814	+	NM_182907	PRDM1	intergenic	66864
chr16:16150501-16151500	-138.982	1.53358e-07	3.50123e-07	Down	1000	8.12;10.48;5.88;9.55;2.78;6.97;4.71;5.02	4.95;10.95;1.25;11.93;5154.72;1.47;2362.08;1.37	6.69	943.59	chr16	16043433	16236930	+	NM_004996	ABCC1	intron	107567
chr8:50870901-50872100	-137.159	8.81901e-08	3.50123e-07	Down	1200	3.48;1.50;7.84;6.82;1.39;4.18;3.53;1.67	4262.99;1.82;1.25;5.30;1.64;1.47;0.00;4.10	3.8	534.82	chr8	50824232	51621743	+	NR_135798	SNTG1	intron	47268
chr8:50870901-50872100	-137.159	8.81901e-08	3.50123e-07	Down	1200	3.48;1.50;7.84;6.82;1.39;4.18;3.53;1.67	4262.99;1.82;1.25;5.30;1.64;1.47;0.00;4.10	3.8	534.82	chr8	50824232	51621743	+	NM_001321777	SNTG1	intron	47268
chr8:50870901-50872100	-137.159	8.81901e-08	3.50123e-07	Down	1200	3.48;1.50;7.84;6.82;1.39;4.18;3.53;1.67	4262.99;1.82;1.25;5.30;1.64;1.47;0.00;4.10	3.8	534.82	chr8	50824232	51621743	+	NM_001321776	SNTG1	intron	47268
chr8:50870901-50872100	-137.159	8.81901e-08	3.50123e-07	Down	1200	3.48;1.50;7.84;6.82;1.39;4.18;3.53;1.67	4262.99;1.82;1.25;5.30;1.64;1.47;0.00;4.10	3.8	534.82	chr8	50824232	51709216	+	NM_018967	SNTG1	intron	47268
chr8:50870901-50872100	-137.159	8.81901e-08	3.50123e-07	Down	1200	3.48;1.50;7.84;6.82;1.39;4.18;3.53;1.67	4262.99;1.82;1.25;5.30;1.64;1.47;0.00;4.10	3.8	534.82	chr8	50824232	51709216	+	NM_001321773	SNTG1	intron	47268
chr8:50870901-50872100	-137.159	8.81901e-08	3.50123e-07	Down	1200	3.48;1.50;7.84;6.82;1.39;4.18;3.53;1.67	4262.99;1.82;1.25;5.30;1.64;1.47;0.00;4.10	3.8	534.82	chr8	50824232	51709216	+	NM_001287814	SNTG1	intron	47268
chr8:50870901-50872100	-137.159	8.81901e-08	3.50123e-07	Down	1200	3.48;1.50;7.84;6.82;1.39;4.18;3.53;1.67	4262.99;1.82;1.25;5.30;1.64;1.47;0.00;4.10	3.8	534.82	chr8	50824232	51709216	+	NR_135797	SNTG1	intron	47268
chr8:50870901-50872100	-137.159	8.81901e-08	3.50123e-07	Down	1200	3.48;1.50;7.84;6.82;1.39;4.18;3.53;1.67	4262.99;1.82;1.25;5.30;1.64;1.47;0.00;4.10	3.8	534.82	chr8	50824232	51709216	+	NR_135796	SNTG1	intron	47268
chr8:50870901-50872100	-137.159	8.81901e-08	3.50123e-07	Down	1200	3.48;1.50;7.84;6.82;1.39;4.18;3.53;1.67	4262.99;1.82;1.25;5.30;1.64;1.47;0.00;4.10	3.8	534.82	chr8	50824232	51709216	+	NR_135795	SNTG1	intron	47268
chr8:50870901-50872100	-137.159	8.81901e-08	3.50123e-07	Down	1200	3.48;1.50;7.84;6.82;1.39;4.18;3.53;1.67	4262.99;1.82;1.25;5.30;1.64;1.47;0.00;4.10	3.8	534.82	chr8	50824232	51709216	+	NR_135794	SNTG1	intron	47268
chr1:15973101-15974300	-136.456	1.10197e-07	3.50123e-07	Down	1200	2.32;8.98;7.84;2.73;6.94;2.79;2.36;6.70	0.00;3.65;5.00;3.98;3932.18;8.84;1689.35;10.95	5.08	706.74	chr1	15986207	15988525	+	NM_006511	RSC1A1	upstream	-12507
chr11:63677001-63678200	-133.325	2.25157e-07	3.76301e-07	Down	1200	11.60;5.99;3.92;21.83;9.71;8.36;8.24;6.70	6.60;7.30;6.24;5.30;7057.55;2.95;3177.48;17.79	9.54	1285.15	chr11	63684316	63678692	-	NM_173587	RCOR2	intergenic	6716
chr12:11971701-11972800	-132.92	1.3693e-07	3.50123e-07	Down	1100	5.80;5.99;3.92;8.19;8.33;4.18;4.71;5.02	6215.41;1.82;3.75;2.65;4.93;2.95;0.00;9.58	5.77	780.14	chr12	11802787	12048325	+	NM_001987	ETV6	intron	169463
chr1:221249501-221251100	-132.45	3.14816e-07	4.71231e-07	Down	1600	9.28;14.97;7.84;16.37;16.65;8.36;21.20;13.40	6.60;10.95;9.99;5.30;9855.92;5.89;4522.95;2.74	13.51	1802.54	chr1	221053482	221006104	-	NR_046901	HLX-AS1	intergenic	-196818
chr17:8033101-8034200	-131.506	1.12546e-07	3.50123e-07	Down	1100	1.16;8.98;5.88;8.19;4.16;5.57;1.18;1.67	1.65;1.82;3193.07;3.98;8.22;0.00;16.52;1718.59	4.6	617.98	chr17	8027410	8023907	-	NM_032580	HES7	upstream	-6240
chr17:8033101-8034200	-131.506	1.12546e-07	3.50123e-07	Down	1100	1.16;8.98;5.88;8.19;4.16;5.57;1.18;1.67	1.65;1.82;3193.07;3.98;8.22;0.00;16.52;1718.59	4.6	617.98	chr17	8027410	8023907	-	NM_001165967	HES7	upstream	-6240
chr6:7862701-7863700	-131.353	7.67179e-08	3.50123e-07	Down	1000	3.48;1.50;1.96;1.36;2.78;2.79;3.53;3.35	1.65;3.65;2.50;2811.00;1.64;0.00;0.00;5.47	2.59	353.24	chr6	7910310	7881482	-	NM_001145549	TXNDC5	intergenic	47110
chr2:120547301-120548400	-130.099	1.57475e-07	3.50123e-07	Down	1100	8.12;7.49;3.92;6.82;2.78;11.15;7.07;6.70	1.65;9.12;7.49;6.63;4906.60;2.95;2181.89;12.31	6.75	891.08	chr2	120517206	120742474	+	NM_002830	PTPN4	intron	30644
chr11:39544601-39546700	-129.729	1.89137e-07	3.54642e-07	Down	2100	11.60;8.98;11.76;2.73;2.78;8.36;11.78;6.70	8456.65;7.30;5.00;0.00;6.57;11.78;9.01;2.74	8.09	1062.38	chr11	40314680	40135750	-	NR_047673	LRRC4C	intergenic	769030
chr11:39544601-39546700	-129.729	1.89137e-07	3.54642e-07	Down	2100	11.60;8.98;11.76;2.73;2.78;8.36;11.78;6.70	8456.65;7.30;5.00;0.00;6.57;11.78;9.01;2.74	8.09	1062.38	chr11	40314680	40135750	-	NR_047674	LRRC4C	intergenic	769030
chr21:24235701-24237100	-129.343	1.53266e-07	3.50123e-07	Down	1400	4.64;8.98;7.84;4.09;1.39;5.57;5.89;6.70	3.30;10.95;11.24;5881.89;4.93;13.25;9.01;4.10	5.64	742.33	chr21	24451605	24451714	+	NR_106746	MIR6130	intergenic	-215205
chr22:37522701-37524200	-128.32	1.33873e-07	3.50123e-07	Down	1500	4.64;8.98;5.88;9.55;2.78;4.18;5.89;5.02	3.30;3.65;5.00;7.96;4229.60;1.47;1874.05;2.74	5.87	765.97	chr22	37505603	37461475	-	NM_001289000	TMPRSS6	upstream	-17847
chr12:119973501-119974700	-127.292	1.94389e-07	3.54642e-07	Down	1200	5.80;8.98;3.92;10.91;8.33;8.36;9.42;10.05	8456.65;0.00;2.50;0.00;6.57;0.00;6.01;0.00	8.22	1058.97	chr12	120031263	120079363	+	NM_001136534	TMEM233	intergenic	-57163
chr2:202861901-202863500	-127.016	2.85818e-07	4.39464e-07	Down	1600	9.28;11.98;7.84;5.46;13.88;11.15;16.49;23.45	12671.78;7.30;5.00;2.65;0.00;11.78;21.02;21.89	12.44	1592.68	chr2	202899309	202903160	+	NM_003507	FZD7	intergenic	-36609
chr7:70297101-70298400	-126.829	2.04346e-07	3.59348e-07	Down	1300	6.96;10.48;21.55;10.91;5.55;8.36;4.71;5.02	9375.93;3.65;17.48;6.63;1.64;8.84;0.00;10.95	9.19	1178.14	chr7	70597522	71178586	+	NM_022479	WBSCR17	intergenic	-299772
chr1:246404801-246405800	-126.715	9.44946e-08	3.50123e-07	Down	1000	3.48;1.50;7.84;6.82;4.16;1.39;3.53;5.02	0.00;9.12;0.00;0.00;3062.93;10.31;1282.40;13.68	4.22	547.31	chr1	246580714	245912641	-	NM_022743	SMYD3	intron	175414
chr3:170065001-170066200	-126.141	1.19713e-07	3.50123e-07	Down	1200	3.48;2.99;7.84;4.09;2.78;2.79;5.89;5.02	3.30;10.95;2.50;4457.83;8.22;5.89;3.00;8.21	4.36	562.49	chr3	170075472	170114637	+	NM_005414	SKIL	upstream	-9872
chr3:170065001-170066200	-126.141	1.19713e-07	3.50123e-07	Down	1200	3.48;2.99;7.84;4.09;2.78;2.79;5.89;5.02	3.30;10.95;2.50;4457.83;8.22;5.89;3.00;8.21	4.36	562.49	chr3	170075472	170114637	+	NM_001145098	SKIL	upstream	-9872
chr11:102627501-102628600	-124.813	1.48459e-07	3.50123e-07	Down	1100	4.64;2.99;3.92;5.46;5.55;5.57;7.07;6.70	9.90;7.30;9.99;5269.31;6.57;2.95;6.01;19.16	5.24	666.4	chr11	102651359	102641232	-	NM_002425	MMP10	intergenic	23309
chr3:100305801-100307500	-122.379	3.34493e-07	4.96304e-07	Down	1700	6.96;17.97;19.59;10.91;19.43;13.93;14.13;16.75	14655.56;21.89;6.24;19.89;3.29;33.87;0.00;2.74	14.96	1842.93	chr3	100328432	100414323	+	NM_032787	ADGRG7	intergenic	-21782
chr3:38994101-38995900	-121.95	2.87596e-07	4.41626e-07	Down	1800	13.92;11.98;15.68;21.83;8.33;13.93;9.42;6.70	9.90;7.30;5.00;23.87;8561.08;25.03;3874.24;0.00	12.72	1563.3	chr3	38995142	38887259	-	NM_001287223	SCN11A	promoter	142
chr2:65764001-65765300	-121.8	1.3402e-07	3.50123e-07	Down	1300	3.48;1.50;3.92;1.36;2.78;6.97;10.60;6.70	8.25;12.77;7.49;4575.84;0.00;17.67;3.00;12.31	4.66	579.67	chr2	65659656	65537984	-	NM_181784	SPRED2	intergenic	-104994
chr9:87092701-87094100	-120.532	2.05807e-07	3.59348e-07	Down	1400	6.96;8.98;7.84;5.46;8.33;2.79;11.78;6.70	6.60;14.59;9.99;7083.20;11.50;20.62;9.01;27.37	7.35	897.86	chr9	86983413	86890764	-	NM_022127	SLC28A3	intergenic	-109987
chr19:12850201-12851200	-119.036	2.06163e-07	3.59348e-07	Down	1000	11.60;5.99;9.80;8.19;11.10;4.18;8.24;11.72	8488.01;7.30;5.00;9.28;8.22;0.00;3.00;1.37	8.85	1065.27	chr19	12848272	12859138	+	NM_004317	ASNA1	intron	2428
chr1:6229201-6230200	-118.716	2.97112e-07	4.50412e-07	Down	1000	12.76;16.47;11.76;5.46;11.10;18.11;16.49;11.72	8.25;5.47;5.00;11.93;8539.71;16.20;3833.69;1.37	12.98	1552.7	chr1	6240194	6161846	-	NM_015557	CHD5	intron	10494
chr5:177764901-177766000	-116.892	1.96335e-07	3.55724e-07	Down	1100	6.96;2.99;11.76;5.46;11.10;2.79;9.42;6.70	6.60;14.59;17.48;6698.67;13.15;11.78;3.00;13.68	7.15	847.37	chr5	178017556	177664616	-	NM_173465	COL23A1	intron	252106
chr4:142939201-142940400	-116.323	1.05451e-07	3.50123e-07	Down	1200	1.16;2.99;1.96;4.09;5.55;5.57;3.53;5.02	3.30;1.82;1.25;3545.58;4.93;10.31;0.00;5.47	3.74	446.58	chr4	142557748	142655140	+	NM_172175	IL15	intergenic	382052
chr4:142939201-142940400	-116.323	1.05451e-07	3.50123e-07	Down	1200	1.16;2.99;1.96;4.09;5.55;5.57;3.53;5.02	3.30;1.82;1.25;3545.58;4.93;10.31;0.00;5.47	3.74	446.58	chr4	142557748	142655140	+	NM_000585	IL15	intergenic	382052
chr4:142939201-142940400	-116.323	1.05451e-07	3.50123e-07	Down	1200	1.16;2.99;1.96;4.09;5.55;5.57;3.53;5.02	3.30;1.82;1.25;3545.58;4.93;10.31;0.00;5.47	3.74	446.58	chr4	142557748	142655140	+	NR_037840	IL15	intergenic	382052
chr10:113249801-113250800	-116.201	1.00628e-07	3.50123e-07	Down	1000	3.48;1.50;3.92;2.73;5.55;1.39;4.71;5.02	3.30;1.82;3.75;3353.32;4.93;8.84;1.50;5.47	3.54	422.87	chr10	112836789	112840662	+	NM_000681	ADRA2A	intergenic	413511
chr16:15175501-15176500	-115.58	1.69166e-07	3.50123e-07	Down	1000	5.80;5.99;11.76;6.82;5.55;8.36;10.60;5.02	9.90;12.77;5.00;3.98;4799.79;11.78;2169.87;4.10	7.49	877.15	chr16	15188192	15153878	-	NM_001301064	RRN3	intron	12192
chr16:15175501-15176500	-115.58	1.69166e-07	3.50123e-07	Down	1000	5.80;5.99;11.76;6.82;5.55;8.36;10.60;5.02	9.90;12.77;5.00;3.98;4799.79;11.78;2169.87;4.10	7.49	877.15	chr16	15188192	15153878	-	NM_018427	RRN3	intron	12192
chr1:222563801-222565000	-113.785	2.74288e-07	4.23933e-07	Down	1200	6.96;13.47;5.88;20.46;9.71;13.93;14.13;10.05	6.60;18.24;5.00;7.96;7486.42;13.25;3318.63;2.74	11.83	1357.35	chr1	222721444	222695601	-	NM_024746	HHIPL2	intergenic	157044
chr16:15841001-15842400	-113.722	1.72574e-07	3.50123e-07	Down	1400	8.12;4.49;9.80;5.46;6.94;2.79;5.89;6.70	16.50;7.30;5.00;5749.30;4.93;2.95;3.00;5.47	6.27	724.31	chr16	15744082	15820208	+	NM_017668	NDE1	intergenic	97618
chr12:79146201-79148000	-113.35	1.14922e-07	3.50123e-07	Down	1800	5.80;2.99;9.80;4.09;1.39;5.57;1.18;3.35	4.95;1.82;8.74;3920.82;4.93;5.89;12.01;2.74	4.27	495.24	chr12	79257772	79845788	+	NM_001135805	SYT1	intergenic	-110672
chr9:134537701-134539000	-111.861	2.40411e-07	3.90379e-07	Down	1300	10.44;7.49;19.59;5.46;15.26;15.33;8.24;8.37	4.95;7346.67;3.75;11.93;4.93;2786.15;7.51;8.21	11.27	1271.76	chr9	134585229	134452156	-	NM_198679	RAPGEF1	intron	46879
chr7:157072801-157073800	-108.985	2.05334e-07	3.59348e-07	Down	1000	4.64;11.98;7.84;10.91;11.10;11.15;2.36;13.40	8065.51;0.00;1.25;0.00;0.00;14.73;0.00;0.00	9.17	1010.19	chr7	157129709	157179018	+	NM_005494	DNAJB6	intergenic	-56409
chr14:23786101-23787300	-108.597	2.60118e-07	4.11681e-07	Down	1200	15.08;17.97;7.84;10.91;5.55;13.93;11.78;6.70	16.50;16.42;8.74;10.61;6783.13;7.36;2988.27;2.74	11.22	1229.22	chr14	23789396	23795394	+	NM_004643	PABPN1	upstream	-2696
chr5:177851301-177852500	-107.534	1.57585e-07	3.50123e-07	Down	1200	5.80;7.49;9.80;2.73;8.33;5.57;9.42;6.70	4.95;7.30;6.24;6.63;4204.95;7.36;1847.02;5.47	6.98	761.24	chr5	178017556	177664616	-	NM_173465	COL23A1	intron	165656
chrX:120222101-120223600	-107.382	1.19734e-07	3.50123e-07	Down	1500	3.48;1.50;5.88;1.36;11.10;2.79;4.71;3.35	6.60;3.65;1.25;3715.30;11.50;0.00;15.02;0.00	4.27	469.16	chrX	120181461	120183796	+	NM_012084	GLUD2	intergenic	41389
chr1:51192301-51193800	-107.331	1.34349e-07	3.50123e-07	Down	1500	1.16;2.99;5.88;6.82;6.94;2.79;7.07;5.02	4.95;5.47;0.00;4212.53;4.93;4.42;0.00;0.00	4.83	529.04	chr1	51425936	50906934	-	NM_007051	FAF1	intron	232886
chr1:227254201-227255900	-105.795	1.24571e-07	3.50123e-07	Down	1700	4.64;4.49;1.96;6.82;6.94;9.75;4.71;1.67	4391.72;9.12;5.00;2.65;1.64;2.95;0.00;4.10	5.12	552.15	chr1	227505826	227177565	-	NM_003607	CDC42BPA	intron	250776
chr1:227254201-227255900	-105.795	1.24571e-07	3.50123e-07	Down	1700	4.64;4.49;1.96;6.82;6.94;9.75;4.71;1.67	4391.72;9.12;5.00;2.65;1.64;2.95;0.00;4.10	5.12	552.15	chr1	227505826	227177565	-	NM_014826	CDC42BPA	intron	250776
chr18:70541801-70543000	-105.363	1.15008e-07	3.50123e-07	Down	1200	1.16;7.49;9.80;2.73;1.39;5.57;4.71;1.67	1.65;9.12;5.00;3688.78;1.64;8.84;0.00;1.37	4.31	464.55	chr18	70536274	70548634	+	NR_134647	LOC100505797	intron	6126
chr8:95765101-95766100	-104.481	8.0242e-08	3.50123e-07	Down	1000	3.48;1.50;9.80;4.09;1.39;1.39;4.71;1.67	2993.83;1.82;3.75;1.33;1.64;0.00;4.50;1.37	3.5	376.03	chr8	95732102	95806076	+	NM_181787	DPY19L4	intron	33498
chr18:69555701-69557400	-102.579	1.05497e-07	3.50123e-07	Down	1700	1.16;5.99;3.92;4.09;1.39;4.18;1.18;10.05	0.00;3.65;2.50;3340.06;6.57;1.47;0.00;1.37	3.99	419.45	chr18	69449462	69399851	-	NR_126324	LOC102724913	intergenic	-107088
chr9:35036401-35037400	-102.528	2.40076e-07	3.90379e-07	Down	1000	4.64;29.94;19.59;2.73;5.55;2.79;9.42;16.75	3.30;7.30;7.49;7.96;6461.07;8.84;2952.23;8.21	11.43	1182.05	chr9	35041091	35045988	+	NM_001040411	C9orf131	upstream	-4191
chr9:35036401-35037400	-102.528	2.40076e-07	3.90379e-07	Down	1000	4.64;29.94;19.59;2.73;5.55;2.79;9.42;16.75	3.30;7.30;7.49;7.96;6461.07;8.84;2952.23;8.21	11.43	1182.05	chr9	35041091	35045988	+	NM_001040412	C9orf131	upstream	-4191
chr4:54936101-54937700	-101.888	2.26611e-07	3.76733e-07	Down	1600	8.12;14.97;7.84;19.10;8.33;11.15;5.89;13.40	16.50;12.77;8.74;3436.85;3900.96;17.67;1723.89;10.95	11.1	1141.04	chr4	54930815	54875957	-	NM_012110	CHIC2	upstream	-6085
chr17:40642701-40643700	-101.748	1.72849e-07	3.50123e-07	Down	1000	9.28;8.98;3.92;9.55;2.78;2.79;7.07;3.35	0.00;0.00;5.00;4898.04;6.57;5.89;0.00;16.42	5.96	616.49	chr17	40646790	40646848	+	NR_049845	MIR548AT	upstream	-3590
chr4:1847001-1848000	-101.729	1.37929e-07	3.50123e-07	Down	1000	3.48;2.99;9.80;1.36;5.55;8.36;9.42;8.37	1.65;3.65;5.00;2.65;3521.38;7.36;1560.21;0.00	6.17	637.74	chr4	1857974	1813205	-	NM_012318	LETM1	intron	10474
chr2:112435701-112437000	-100.822	1.12401e-07	3.50123e-07	Down	1300	2.32;1.50;7.84;5.46;5.55;5.57;3.53;8.37	4117.75;0.00;0.00;1.33;0.00;2.95;0.00;6.84	5.02	516.11	chr2	112528711	112528637	-	NR_039929	MIR4771-2	intergenic	92361
chr2:112435701-112437000	-100.822	1.12401e-07	3.50123e-07	Down	1300	2.32;1.50;7.84;5.46;5.55;5.57;3.53;8.37	4117.75;0.00;0.00;1.33;0.00;2.95;0.00;6.84	5.02	516.11	chr2	112528711	112528637	-	NR_039928	MIR4771-1	intergenic	92361
chr3:140078201-140079300	-99.6131	2.93289e-07	4.47472e-07	Down	1100	16.24;10.48;17.64;12.28;16.65;9.75;11.78;8.37	8.25;25.54;6.24;19.89;7103.56;23.56;3160.96;10.95	12.9	1294.87	chr3	140227631	140224459	-	NR_108084	CLSTN2-AS1	intergenic	148881
chr11:107005801-107007300	-98.2814	1.34258e-07	3.50123e-07	Down	1500	4.64;1.50;3.92;4.09;1.39;8.36;10.60;1.67	1.65;5.47;3.75;3594.64;9.86;2.95;12.01;1.37	4.52	453.96	chr11	106889171	106544737	-	NM_000855	GUCY1A2	intergenic	-117379
chr11:107005801-107007300	-98.2814	1.34258e-07	3.50123e-07	Down	1500	4.64;1.50;3.92;4.09;1.39;8.36;10.60;1.67	1.65;5.47;3.75;3594.64;9.86;2.95;12.01;1.37	4.52	453.96	chr11	106889171	106544737	-	NM_001256424	GUCY1A2	intergenic	-117379
chr12:72631601-72632700	-98.2481	1.1025e-07	3.50123e-07	Down	1100	4.64;2.99;3.92;4.09;5.55;5.57;2.36;1.67	8.25;1.82;3.75;3076.19;6.57;5.89;0.00;1.37	3.85	387.98	chr12	72666528	73059422	+	NM_013381	TRHDE	intergenic	-34378
chr22:26925701-26926800	-98.0583	2.16873e-07	3.72376e-07	Down	1100	9.28;5.99;11.76;19.10;5.55;13.93;7.07;3.35	13.20;7.30;7.49;10.61;5195.80;2.95;2290.00;2.74	9.5	941.26	chr22	26908437	26887893	-	NM_012143	TFIP11	upstream	-17813
chr22:26925701-26926800	-98.0583	2.16873e-07	3.72376e-07	Down	1100	9.28;5.99;11.76;19.10;5.55;13.93;7.07;3.35	13.20;7.30;7.49;10.61;5195.80;2.95;2290.00;2.74	9.5	941.26	chr22	26908437	26887893	-	NM_001008697	TFIP11	upstream	-17813
chr3:178529401-178531300	-98.0372	1.19986e-07	3.50123e-07	Down	1900	4.64;4.49;9.80;2.73;2.78;2.79;3.53;5.02	3.30;3.65;1.25;3572.10;1.64;0.00;1.50;0.00	4.47	447.93	chr3	178578193	178243254	-	NR_126560	KCNMB2-AS1	intron	47843
chr3:178529401-178531300	-98.0372	1.19986e-07	3.50123e-07	Down	1900	4.64;4.49;9.80;2.73;2.78;2.79;3.53;5.02	3.30;3.65;1.25;3572.10;1.64;0.00;1.50;0.00	4.47	447.93	chr3	178578193	178243254	-	NR_126561	KCNMB2-AS1	intron	47843
chr5:138920101-138921200	-97.1351	1.10394e-07	3.50123e-07	Down	1100	5.80;5.99;1.96;5.46;2.78;2.79;3.53;1.67	1.65;1.82;3.75;2972.77;6.57;4.42;0.00;0.00	3.75	373.87	chr5	138940750	139008018	+	NM_181838	UBE2D2	intergenic	-20100
chr5:138920101-138921200	-97.1351	1.10394e-07	3.50123e-07	Down	1100	5.80;5.99;1.96;5.46;2.78;2.79;3.53;1.67	1.65;1.82;3.75;2972.77;6.57;4.42;0.00;0.00	3.75	373.87	chr5	138940750	139008018	+	NM_003339	UBE2D2	intergenic	-20100
chr7:155058001-155059800	-96.9346	1.37785e-07	3.50123e-07	Down	1800	5.80;4.49;5.88;6.82;2.78;6.97;7.07;8.37	4.95;7.30;2.50;9.28;3238.75;8.84;1462.60;10.95	6.02	593.14	chr7	155089485	155101945	+	NM_005542	INSIG1	intergenic	-30585
chr7:155058001-155059800	-96.9346	1.37785e-07	3.50123e-07	Down	1800	5.80;4.49;5.88;6.82;2.78;6.97;7.07;8.37	4.95;7.30;2.50;9.28;3238.75;8.84;1462.60;10.95	6.02	593.14	chr7	155089485	155101945	+	NM_198336	INSIG1	intergenic	-30585
chr7:155058001-155059800	-96.9346	1.37785e-07	3.50123e-07	Down	1800	5.80;4.49;5.88;6.82;2.78;6.97;7.07;8.37	4.95;7.30;2.50;9.28;3238.75;8.84;1462.60;10.95	6.02	593.14	chr7	155089485	155101945	+	NM_198337	INSIG1	intergenic	-30585
chr3:116876401-116877900	-96.3896	1.29283e-07	3.50123e-07	Down	1500	4.64;5.99;7.84;2.73;2.78;5.57;4.71;3.35	3.30;10.95;2.50;3654.30;3.29;2.95;0.00;23.26	4.7	462.57	chr3	116640277	116651085	+	NR_121607	LINC00901	intergenic	236873
chr12:56619801-56621000	-96.1385	8.16095e-08	3.50123e-07	Down	1200	2.32;4.49;3.92;1.36;4.16;1.39;3.53;1.67	0.00;0.00;1.25;2271.34;1.64;0.00;1.50;0.00	2.86	284.47	chr12	56618124	56623638	+	NM_024068	NABP2	intron	2276
chr5:142375401-142376600	-95.1927	7.66686e-08	3.50123e-07	Down	1200	3.48;1.50;3.92;2.73;1.39;4.18;2.36;1.67	3.30;1.82;0.00;2080.41;4.93;2.95;0.00;0.00	2.65	261.68	chr5	142248475	142239169	-	NR_046680	ARHGAP26-AS1	intergenic	-127525
chr14:85041001-85042200	-92.3799	2.54399e-07	4.05946e-07	Down	1200	6.96;8.98;15.68;5.46;8.33;5.57;9.42;16.75	9.90;0.00;7.49;7158.78;9.86;2.95;3.00;5.47	9.64	899.68	chr14	85853618	85855109	+	NR_135155	LOC105370605	intergenic	-812018
chr20:48695701-48696700	-90.5713	3.47421e-07	5.12921e-07	Down	1000	4.64;1.50;11.76;23.19;5.55;8.36;14.13;58.62	11572.61;5.47;5.00;13.26;6.57;2.95;18.02;19.16	15.97	1455.38	chr20	48729735	48711955	-	NR_104218	UBE2V1	intergenic	33535
chr20:48695701-48696700	-90.5713	3.47421e-07	5.12921e-07	Down	1000	4.64;1.50;11.76;23.19;5.55;8.36;14.13;58.62	11572.61;5.47;5.00;13.26;6.57;2.95;18.02;19.16	15.97	1455.38	chr20	48729735	48711955	-	NM_001282580	UBE2V1	intergenic	33535
chr20:48695701-48696700	-90.5713	3.47421e-07	5.12921e-07	Down	1000	4.64;1.50;11.76;23.19;5.55;8.36;14.13;58.62	11572.61;5.47;5.00;13.26;6.57;2.95;18.02;19.16	15.97	1455.38	chr20	48729735	48697660	-	NM_001257399	UBE2V1	intergenic	33535
chr20:48695701-48696700	-90.5713	3.47421e-07	5.12921e-07	Down	1000	4.64;1.50;11.76;23.19;5.55;8.36;14.13;58.62	11572.61;5.47;5.00;13.26;6.57;2.95;18.02;19.16	15.97	1455.38	chr20	48729735	48697660	-	NM_001257397	UBE2V1	intergenic	33535
chr20:48695701-48696700	-90.5713	3.47421e-07	5.12921e-07	Down	1000	4.64;1.50;11.76;23.19;5.55;8.36;14.13;58.62	11572.61;5.47;5.00;13.26;6.57;2.95;18.02;19.16	15.97	1455.38	chr20	48729735	48697660	-	NM_001257398	UBE2V1	intergenic	33535
chr20:48695701-48696700	-90.5713	3.47421e-07	5.12921e-07	Down	1000	4.64;1.50;11.76;23.19;5.55;8.36;14.13;58.62	11572.61;5.47;5.00;13.26;6.57;2.95;18.02;19.16	15.97	1455.38	chr20	48729735	48697660	-	NM_001257396	UBE2V1	intergenic	33535
chr20:48695701-48696700	-90.5713	3.47421e-07	5.12921e-07	Down	1000	4.64;1.50;11.76;23.19;5.55;8.36;14.13;58.62	11572.61;5.47;5.00;13.26;6.57;2.95;18.02;19.16	15.97	1455.38	chr20	48729735	48697660	-	NR_047554	UBE2V1	intergenic	33535
chr20:48695701-48696700	-90.5713	3.47421e-07	5.12921e-07	Down	1000	4.64;1.50;11.76;23.19;5.55;8.36;14.13;58.62	11572.61;5.47;5.00;13.26;6.57;2.95;18.02;19.16	15.97	1455.38	chr20	48729735	48697660	-	NM_001257395	UBE2V1	intergenic	33535
chr20:48695701-48696700	-90.5713	3.47421e-07	5.12921e-07	Down	1000	4.64;1.50;11.76;23.19;5.55;8.36;14.13;58.62	11572.61;5.47;5.00;13.26;6.57;2.95;18.02;19.16	15.97	1455.38	chr20	48729735	48697660	-	NM_001282579	UBE2V1	intergenic	33535
chr20:48695701-48696700	-90.5713	3.47421e-07	5.12921e-07	Down	1000	4.64;1.50;11.76;23.19;5.55;8.36;14.13;58.62	11572.61;5.47;5.00;13.26;6.57;2.95;18.02;19.16	15.97	1455.38	chr20	48729735	48697660	-	NM_001282576	UBE2V1	intergenic	33535
chr20:48695701-48696700	-90.5713	3.47421e-07	5.12921e-07	Down	1000	4.64;1.50;11.76;23.19;5.55;8.36;14.13;58.62	11572.61;5.47;5.00;13.26;6.57;2.95;18.02;19.16	15.97	1455.38	chr20	48729735	48697660	-	NM_001282578	UBE2V1	intergenic	33535
chr20:48695701-48696700	-90.5713	3.47421e-07	5.12921e-07	Down	1000	4.64;1.50;11.76;23.19;5.55;8.36;14.13;58.62	11572.61;5.47;5.00;13.26;6.57;2.95;18.02;19.16	15.97	1455.38	chr20	48729735	48697660	-	NM_001282577	UBE2V1	intergenic	33535
chr20:48695701-48696700	-90.5713	3.47421e-07	5.12921e-07	Down	1000	4.64;1.50;11.76;23.19;5.55;8.36;14.13;58.62	11572.61;5.47;5.00;13.26;6.57;2.95;18.02;19.16	15.97	1455.38	chr20	48729735	48697660	-	NM_001032288	UBE2V1	intergenic	33535
chrX:14169501-14171100	-90.5314	2.34823e-07	3.84994e-07	Down	1600	4.64;8.98;15.68;5.46;8.33;8.36;7.07;13.40	6.60;18.24;5.00;6522.32;13.15;8.84;3.00;5.47	8.99	822.83	chrX	14262386	14263545	+	NR_110506	UBE2E4P	intergenic	-92086
chr19:35857201-35858900	-88.3484	1.34158e-07	3.50123e-07	Down	1700	1.16;2.99;5.88;9.55;4.16;4.18;3.53;8.37	1.65;9.12;9.99;3552.21;4.93;0.00;9.01;2.74	4.98	448.71	chr19	35849487	35851389	+	NM_005304	FFAR3	intergenic	8563
chr19:45476901-45478200	-88.2258	1.67822e-07	3.50123e-07	Down	1300	5.80;4.49;9.80;6.82;4.16;2.79;8.24;6.70	6.60;14.59;6.24;4335.84;3.29;4.42;1.50;2.74	6.1	546.9	chr19	45458480	45496604	+	NM_001294	CLPTM1	intron	19070
chr7:143180601-143182000	-87.8449	1.63289e-07	3.50123e-07	Down	1400	2.32;7.49;9.80;4.09;4.16;4.18;10.60;5.02	0.00;1.82;2.50;4237.72;3.29;4.42;0.00;8.21	5.96	532.24	chr7	143174965	143175889	+	NM_176883	TAS2R41	intergenic	6335
chr9:115780401-115781500	-87.7367	1.39003e-07	3.50123e-07	Down	1100	3.48;5.99;3.92;2.73;2.78;5.57;10.60;3.35	3.30;7.30;3.75;3398.40;9.86;11.78;0.00;4.10	4.8	429.81	chr9	115774472	115759399	-	NM_001101338	ZNF883	upstream	-6478
chr1:21122701-21124100	-87.275	1.7295e-07	3.50123e-07	Down	1400	5.80;4.49;3.92;9.55;8.33;8.36;2.36;6.70	6.60;5.47;1.25;4374.29;3.29;0.00;0.00;0.00	6.19	548.86	chr1	21113181	21069170	-	NM_016287	HP1BP3	upstream	-10219
chr17:78312201-78313700	-86.4376	2.63915e-07	4.16025e-07	Down	1500	8.12;7.49;7.84;5.46;11.10;2.79;11.78;23.45	9.90;3.65;7.49;6757.02;13.15;5.89;12.01;1.37	9.75	851.31	chr17	78388966	78411884	+	NM_001164637	ENDOV	intergenic	-76016
chr17:78312201-78313700	-86.4376	2.63915e-07	4.16025e-07	Down	1500	8.12;7.49;7.84;5.46;11.10;2.79;11.78;23.45	9.90;3.65;7.49;6757.02;13.15;5.89;12.01;1.37	9.75	851.31	chr17	78388966	78411884	+	NM_173627	ENDOV	intergenic	-76016
chr17:78312201-78313700	-86.4376	2.63915e-07	4.16025e-07	Down	1500	8.12;7.49;7.84;5.46;11.10;2.79;11.78;23.45	9.90;3.65;7.49;6757.02;13.15;5.89;12.01;1.37	9.75	851.31	chr17	78388966	78404171	+	NM_001164638	ENDOV	intergenic	-76016
chr2:206969301-206970300	-86.2836	2.39208e-07	3.90046e-07	Down	1000	4.64;2.99;3.92;12.28;13.88;8.36;9.42;13.40	6.60;3.65;12.49;5900.46;23.00;0.00;57.06;8.21	8.61	751.43	chr2	206981296	206980296	-	NR_033248	GCSHP3	intergenic	11496
chr19:33281901-33283000	-86.2543	2.38129e-07	3.89337e-07	Down	1100	5.80;11.98;15.68;4.09;18.04;15.33;7.07;13.40	3.30;5808.74;2.50;9.28;9.86;2091.08;4.50;19.16	11.42	993.55	chr19	33210678	33281714	+	NM_001110822	TDRD12	intergenic	71772
chr14:53112301-53113400	-82.983	1.00648e-07	3.50123e-07	Down	1100	2.32;4.49;1.96;1.36;5.55;4.18;5.89;1.67	4.95;3.65;1.25;2319.08;4.93;5.89;1.50;1.37	3.43	292.83	chr14	53162649	53106632	-	NM_014584	ERO1A	intron	49799
chr5:77306101-77307200	-82.931	1.15301e-07	3.50123e-07	Down	1100	2.32;2.99;3.92;6.82;1.39;2.79;5.89;6.70	1.65;3.65;2.50;2777.85;0.00;0.00;0.00;0.00	4.1	348.21	chr5	77254070	77254920	+	NR_105013	LOC101929154	intergenic	52580
chr11:65241001-65242100	-82.8411	1.19929e-07	3.50123e-07	Down	1100	3.48;4.49;5.88;2.73;1.39;5.57;8.24;1.67	3.30;1.82;2.50;2812.33;9.86;5.89;0.00;0.00	4.18	354.46	chr11	65265232	65273983	+	NR_002819	MALAT1	intergenic	-23682
chr15:55763801-55765000	-81.7731	1.53264e-07	3.50123e-07	Down	1200	3.48;7.49;9.80;9.55;4.16;4.18;4.71;1.67	6.60;3.65;5.00;3698.06;8.22;16.20;4.50;5.47	5.63	468.46	chr15	55790782	55647420	-	NR_037923	DYX1C1-CCPG1	intron	26382
chr6:168813501-168814800	-79.7578	9.55995e-08	3.50123e-07	Down	1300	2.32;2.99;3.92;2.73;1.39;4.18;4.71;5.02	4.95;7.30;6.24;2201.07;4.93;2.95;4.50;6.84	3.41	279.85	chr6	168841830	169068674	+	NM_022138	SMOC2	intergenic	-27680
chr6:168813501-168814800	-79.7578	9.55995e-08	3.50123e-07	Down	1300	2.32;2.99;3.92;2.73;1.39;4.18;4.71;5.02	4.95;7.30;6.24;2201.07;4.93;2.95;4.50;6.84	3.41	279.85	chr6	168841830	169068674	+	NM_001166412	SMOC2	intergenic	-27680
chr14:76033401-76034400	-79.3909	2.96172e-07	4.50136e-07	Down	1000	13.92;10.48;7.84;12.28;8.33;20.90;10.60;16.75	8050.66;3.65;7.49;6.63;1.64;4.42;13.51;2.74	12.64	1011.34	chr14	76044939	76114512	+	NM_017791	FLVCR2	upstream	-11039
chr12:5729801-5730900	-79.0122	1.72484e-07	3.50123e-07	Down	1100	6.96;13.47;9.80;2.73;1.39;4.18;4.71;8.37	3.30;12.77;7.49;4090.54;6.57;10.31;3.00;5.47	6.45	517.43	chr12	5603297	5604465	+	NM_002527	NTF3	intergenic	127053
chr7:138751901-138753000	-78.8454	1.87083e-07	3.54642e-07	Down	1100	4.64;4.49;7.84;2.73;4.16;8.36;12.95;8.37	8.25;12.77;8.74;4237.72;3.29;2.95;1.50;6.84	6.69	535.26	chr7	138720775	138710451	-	NM_080660	ZC3HAV1L	intergenic	-31675
chr16:75031301-75032500	-78.8344	3.22528e-07	4.81561e-07	Down	1200	9.28;5.99;15.68;6.82;9.71;44.58;9.42;11.72	8938.57;3.65;3.75;7.96;8.22;7.36;4.50;12.31	14.15	1123.29	chr16	75032914	75144892	+	NM_032268	ZNRF1	promoter	-1014
chrX:152156901-152158600	-77.88	1.34215e-07	3.50123e-07	Down	1700	2.32;2.99;5.88;6.82;4.16;5.57;4.71;6.70	3.30;10.95;2.50;3084.15;3.29;1.47;6.01;2.74	4.9	389.3	chrX	152160761	152157367	-	NM_001103150	PNMA5	exon	3011
chrX:152156901-152158600	-77.88	1.34215e-07	3.50123e-07	Down	1700	2.32;2.99;5.88;6.82;4.16;5.57;4.71;6.70	3.30;10.95;2.50;3084.15;3.29;1.47;6.01;2.74	4.9	389.3	chrX	152160761	152157367	-	NM_001103151	PNMA5	exon	3011
chrX:152156901-152158600	-77.88	1.34215e-07	3.50123e-07	Down	1700	2.32;2.99;5.88;6.82;4.16;5.57;4.71;6.70	3.30;10.95;2.50;3084.15;3.29;1.47;6.01;2.74	4.9	389.3	chrX	152160761	152157367	-	NM_052926	PNMA5	exon	3011
chr16:17836101-17837400	-77.4859	3.03119e-07	4.57752e-07	Down	1300	8.12;4.49;27.43;17.74;6.94;8.36;16.49;11.72	1.65;5.47;5092.44;17.24;9.86;10.31;13.51;2758.50	12.66	988.62	chr16	17564738	17196180	-	NM_022166	XYLT1	intergenic	-272012
chr1:201103101-201104100	-75.9807	2.6678e-07	4.18873e-07	Down	1000	11.60;7.49;9.80;13.64;8.33;16.72;7.07;11.72	8.25;7.30;4180.84;11.93;13.15;16.20;24.03;2363.06	10.8	828.09	chr1	201084500	201083080	-	NM_001270601	ASCL5	upstream	-19100
chr13:41811301-41812300	-75.1263	1.77455e-07	3.50123e-07	Down	1000	2.32;10.48;7.84;10.91;1.39;5.57;8.24;5.02	6.60;5.47;1.25;3907.56;8.22;11.78;1.50;5.47	6.47	493.48	chr13	41837713	41790515	-	NM_004294	MTRF1	intron	25913
chr6:27649801-27650800	-75.1181	1.81075e-07	3.52761e-07	Down	1000	3.48;7.49;15.68;8.19;8.33;6.97;7.07;8.37	4939.65;12.77;6.24;9.28;1.64;14.73;0.00;2.74	8.2	623.38	chr6	27661813	27678001	+	NR_038293	LINC01012	upstream	-11513
chr6:27649801-27650800	-75.1181	1.81075e-07	3.52761e-07	Down	1000	3.48;7.49;15.68;8.19;8.33;6.97;7.07;8.37	4939.65;12.77;6.24;9.28;1.64;14.73;0.00;2.74	8.2	623.38	chr6	27661813	27678001	+	NR_038294	LINC01012	upstream	-11513
chr22:43166401-43167500	-74.1962	1.5314e-07	3.50123e-07	Down	1100	2.32;5.99;5.88;2.73;11.10;4.18;4.71;8.37	6.60;10.95;3.75;3365.25;8.22;2.95;15.02;5.47	5.66	427.27	chr22	43117307	43088120	-	NM_001318038	A4GALT	intergenic	-49643
chr15:63100901-63101900	-73.7533	1.63131e-07	3.50123e-07	Down	1000	4.64;10.48;3.92;6.82;4.16;6.97;3.53;6.70	4.95;9.12;5.00;3505.80;3.29;1.47;1.50;8.21	5.9	442.42	chr15	63116155	63116240	+	NR_029709	MIR190A	upstream	-14755
chr14:69102201-69103600	-73.5694	1.20173e-07	3.50123e-07	Down	1400	4.64;2.99;3.92;10.91;2.78;2.79;2.36;3.35	3.30;0.00;0.00;2535.21;3.29;0.00;0.00;0.00	4.22	317.72	chr14	69095504	69092243	-	NR_135816	LOC100996664	upstream	-7396
chr20:61664201-61665400	-72.7138	1.58279e-07	3.50123e-07	Down	1200	5.80;4.49;9.80;2.73;2.78;2.79;9.42;8.37	6.60;5.47;3.75;3379.83;4.93;1.47;9.01;2.74	5.77	426.73	chr20	61668380	61665568	-	NR_028295	LINC00029	intergenic	3580
chr13:113589001-113590600	-70.4914	1.77701e-07	3.50123e-07	Down	1600	8.12;5.99;5.88;4.09;5.55;5.57;7.07;8.37	1.65;3.65;6.24;3593.31;1.64;2.95;9.01;6.84	6.33	453.16	chr13	113622952	113621797	-	NR_034002	MCF2L-AS1	intergenic	33152
chr7:149918801-149919800	-70.3142	7.1823e-08	3.50123e-07	Down	1000	1.16;1.50;1.96;2.73;2.78;1.39;3.53;5.02	0.00;1.82;0.00;1457.21;0.00;1.47;0.00;6.84	2.51	183.42	chr7	150000069	149944300	-	NM_001164459	ACTR3C	intergenic	80769
chr5:140773301-140775200	-67.3413	2.17403e-07	3.72376e-07	Down	1900	3.48;19.46;13.72;8.19;5.55;5.57;8.24;8.37	9.90;1.82;3223.04;3.98;3.29;1.47;6.01;1689.85	9.07	617.42	chr5	140771482	140892546	+	NM_032088	PCDHGA8	exon	2768
chr5:140773301-140775200	-67.3413	2.17403e-07	3.72376e-07	Down	1900	3.48;19.46;13.72;8.19;5.55;5.57;8.24;8.37	9.90;1.82;3223.04;3.98;3.29;1.47;6.01;1689.85	9.07	617.42	chr5	140771482	140774970	+	NM_014004	PCDHGA8	exon	2768
chr10:72392601-72393700	-65.2477	4.02796e-07	5.86649e-07	Down	1100	12.76;13.47;19.59;21.83;18.04;16.72;14.13;15.07	3.30;16.42;5546.98;13.26;16.43;5.89;9.01;3026.69	16.45	1079.75	chr10	72362531	72357103	-	NM_005041	PRF1	intergenic	-30619
chr10:72392601-72393700	-65.2477	4.02796e-07	5.86649e-07	Down	1100	12.76;13.47;19.59;21.83;18.04;16.72;14.13;15.07	3.30;16.42;5546.98;13.26;16.43;5.89;9.01;3026.69	16.45	1079.75	chr10	72362531	72357103	-	NM_001083116	PRF1	intergenic	-30619
chr9:34383001-34384300	-65.177	2.30822e-07	3.81595e-07	Down	1300	5.80;14.97;3.92;12.28;6.94;5.57;8.24;8.37	3.30;7.30;3.75;4333.19;4.93;4.42;0.00;1.37	8.26	544.78	chr9	34381598	34379016	-	NM_001252195	C9orf24	upstream	-2052
chr9:34383001-34384300	-65.177	2.30822e-07	3.81595e-07	Down	1300	5.80;14.97;3.92;12.28;6.94;5.57;8.24;8.37	3.30;7.30;3.75;4333.19;4.93;4.42;0.00;1.37	8.26	544.78	chr9	34381598	34379016	-	NM_147168	C9orf24	upstream	-2052
chr9:34383001-34384300	-65.177	2.30822e-07	3.81595e-07	Down	1300	5.80;14.97;3.92;12.28;6.94;5.57;8.24;8.37	3.30;7.30;3.75;4333.19;4.93;4.42;0.00;1.37	8.26	544.78	chr9	34381598	34379016	-	NM_147169	C9orf24	upstream	-2052
chr19:5812801-5813900	-64.9138	2.26437e-07	3.76733e-07	Down	1100	5.80;4.49;5.88;5.46;5.55;1.39;38.86;5.02	1.65;7.30;0.00;2.65;3357.06;2.95;1384.51;0.00	9.06	594.51	chr19	5823812	5828335	+	NM_004558	NRTN	upstream	-10462
chr8:62945301-62946300	-64.5098	1.29757e-07	3.50123e-07	Down	1000	8.12;2.99;3.92;4.09;2.78;1.39;5.89;6.70	3.30;0.00;6.24;2350.90;3.29;0.00;1.50;2.74	4.49	296	chr8	63161500	63912211	+	NR_130764	NKAIN3	intergenic	-215700
chr8:62945301-62946300	-64.5098	1.29757e-07	3.50123e-07	Down	1000	8.12;2.99;3.92;4.09;2.78;1.39;5.89;6.70	3.30;0.00;6.24;2350.90;3.29;0.00;1.50;2.74	4.49	296	chr8	63161500	63879031	+	NM_001304533	NKAIN3	intergenic	-215700
chr4:16558001-16559000	-64.215	9.11683e-08	3.50123e-07	Down	1000	2.32;2.99;1.96;5.46;4.16;2.79;3.53;1.67	1.65;3.65;1.25;1638.87;0.00;1.47;0.00;1.37	3.11	206.03	chr4	16228285	16259810	+	NR_027696	TAPT1-AS1	intergenic	330215
chr4:16558001-16559000	-64.215	9.11683e-08	3.50123e-07	Down	1000	2.32;2.99;1.96;5.46;4.16;2.79;3.53;1.67	1.65;3.65;1.25;1638.87;0.00;1.47;0.00;1.37	3.11	206.03	chr4	16228285	16259810	+	NR_027697	TAPT1-AS1	intergenic	330215
chrX:112752301-112753700	-63.9091	1.3426e-07	3.50123e-07	Down	1400	6.96;7.49;7.84;1.36;6.94;4.18;2.36;1.67	1.65;1.82;7.49;2498.08;3.29;5.89;9.01;2.74	4.85	316.25	chrX	113181506	112859586	-	NR_131204	XACT	intergenic	428506
chr2:73968101-73969500	-63.5964	3.89898e-07	5.68562e-07	Down	1400	12.76;11.98;9.80;27.29;13.88;22.29;11.78;15.07	21.46;7.30;5132.40;18.56;4.93;5.89;6.01;2795.44	15.61	999	chr2	73964533	73956963	-	NM_016058	TPRKB	upstream	-4267
chr2:73968101-73969500	-63.5964	3.89898e-07	5.68562e-07	Down	1400	12.76;11.98;9.80;27.29;13.88;22.29;11.78;15.07	21.46;7.30;5132.40;18.56;4.93;5.89;6.01;2795.44	15.61	999	chr2	73964533	73956963	-	NM_001330392	TPRKB	upstream	-4267
chr2:73968101-73969500	-63.5964	3.89898e-07	5.68562e-07	Down	1400	12.76;11.98;9.80;27.29;13.88;22.29;11.78;15.07	21.46;7.30;5132.40;18.56;4.93;5.89;6.01;2795.44	15.61	999	chr2	73964533	73956963	-	NM_001330391	TPRKB	upstream	-4267
chr2:73968101-73969500	-63.5964	3.89898e-07	5.68562e-07	Down	1400	12.76;11.98;9.80;27.29;13.88;22.29;11.78;15.07	21.46;7.30;5132.40;18.56;4.93;5.89;6.01;2795.44	15.61	999	chr2	73964533	73956963	-	NM_001330389	TPRKB	upstream	-4267
chr2:73968101-73969500	-63.5964	3.89898e-07	5.68562e-07	Down	1400	12.76;11.98;9.80;27.29;13.88;22.29;11.78;15.07	21.46;7.30;5132.40;18.56;4.93;5.89;6.01;2795.44	15.61	999	chr2	73964533	73956963	-	NM_001330387	TPRKB	upstream	-4267
chr2:73968101-73969500	-63.5964	3.89898e-07	5.68562e-07	Down	1400	12.76;11.98;9.80;27.29;13.88;22.29;11.78;15.07	21.46;7.30;5132.40;18.56;4.93;5.89;6.01;2795.44	15.61	999	chr2	73964533	73956963	-	NM_001330386	TPRKB	upstream	-4267
chr2:73968101-73969500	-63.5964	3.89898e-07	5.68562e-07	Down	1400	12.76;11.98;9.80;27.29;13.88;22.29;11.78;15.07	21.46;7.30;5132.40;18.56;4.93;5.89;6.01;2795.44	15.61	999	chr2	73964533	73956963	-	NM_001330390	TPRKB	upstream	-4267
chr5:119969601-119970800	-62.6415	2.1163e-07	3.66541e-07	Down	1200	15.08;8.98;5.88;6.82;5.55;6.97;5.89;3.35	4.95;3.65;5.00;3688.78;8.22;0.00;1.50;5.47	7.32	464.7	chr5	119867158	120023025	+	NM_001308088	PRR16	intron	103042
chr11:33071801-33073400	-60.2037	2.2539e-07	3.76301e-07	Down	1600	5.80;5.99;9.80;9.55;6.94;9.75;11.78;13.40	8.25;7.30;2870.89;11.93;3.29;0.00;10.51;1532.50	9.13	555.58	chr11	33061560	33095109	+	NM_001145541	TCP11L1	intron	11040
chrX:98587701-98589000	-59.9398	1.10236e-07	3.50123e-07	Down	1300	1.16;5.99;1.96;1.36;2.78;1.39;11.78;3.35	4.95;1.82;1.25;1807.26;8.22;1.47;6.01;0.00	3.72	228.87	chrX	99194841	98716599	-	NR_024608	XRCC6P5	intergenic	606491
chr17:27079101-27080900	-58.0798	1.24549e-07	3.50123e-07	Down	1800	4.64;5.99;5.88;5.46;4.16;2.79;4.71;1.67	1.65;3.65;3.75;2061.84;4.93;2.95;10.51;5.47	4.41	261.84	chr17	27071022	27077976	+	NM_004295	TRAF4	intergenic	8978
chr1:245901901-245903100	-57.9148	2.44671e-07	3.94598e-07	Down	1200	6.96;13.47;9.80;8.19;4.16;6.97;7.07;16.75	0.00;12.77;7.49;4240.37;13.15;7.36;7.51;5.47	9.17	536.77	chr1	245318286	245866428	+	NM_018012	KIF26B	intergenic	584214
chr13:45356201-45357200	-57.766	2.40215e-07	3.90379e-07	Down	1000	8.12;8.98;11.76;12.28;6.94;8.36;3.53;11.72	6.60;3.65;9.99;4148.88;6.57;0.00;9.01;1.37	8.96	523.26	chr13	45383766	45373639	-	NR_038433	LINC00330	intergenic	27066
chr9:84238401-84239500	-57.625	2.19385e-07	3.73768e-07	Down	1100	5.80;13.47;17.64;6.82;4.16;4.18;8.24;6.70	9.90;21.89;13.74;3796.18;16.43;16.20;30.03;4.10	8.38	488.56	chr9	84304450	84198597	-	NM_001303103	TLE1	intron	65500
chr9:84238401-84239500	-57.625	2.19385e-07	3.73768e-07	Down	1100	5.80;13.47;17.64;6.82;4.16;4.18;8.24;6.70	9.90;21.89;13.74;3796.18;16.43;16.20;30.03;4.10	8.38	488.56	chr9	84304450	84198597	-	NM_001303104	TLE1	intron	65500
chr9:84238401-84239500	-57.625	2.19385e-07	3.73768e-07	Down	1100	5.80;13.47;17.64;6.82;4.16;4.18;8.24;6.70	9.90;21.89;13.74;3796.18;16.43;16.20;30.03;4.10	8.38	488.56	chr9	84304450	84198597	-	NM_005077	TLE1	intron	65500
chr8:27799201-27801100	-57.3304	2.73654e-07	4.23933e-07	Down	1900	9.28;14.97;15.68;13.64;5.55;8.36;4.71;10.05	3.30;3.65;12.49;4704.45;9.86;14.73;6.01;5.47	10.28	594.99	chr8	27850369	27727398	-	NM_173833	SCARA5	intron	50219
chr4:42594701-42596100	-55.2822	2.25717e-07	3.76301e-07	Down	1400	8.12;4.49;5.88;19.10;9.71;2.79;7.07;6.70	4.95;7.30;3.75;3527.01;16.43;2.95;7.51;2.74	7.98	446.58	chr4	42659122	42410391	-	NM_001105529	ATP8A1	intron	63722
chr4:42594701-42596100	-55.2822	2.25717e-07	3.76301e-07	Down	1400	8.12;4.49;5.88;19.10;9.71;2.79;7.07;6.70	4.95;7.30;3.75;3527.01;16.43;2.95;7.51;2.74	7.98	446.58	chr4	42659122	42410391	-	NM_006095	ATP8A1	intron	63722
chr6:28714201-28715300	-53.2037	1.33843e-07	3.50123e-07	Down	1100	2.32;4.49;3.92;6.82;4.16;4.18;5.89;6.70	4.95;3.65;5.00;2041.96;11.50;13.25;6.01;2.74	4.81	261.13	chr6	28622252	28616062	-	NR_135285	LINC00533	intergenic	-92498
chr19:42471001-42472000	-53.1282	1.7128e-07	3.50123e-07	Down	1000	6.96;5.99;7.84;5.46;6.94;2.79;7.07;6.70	6.60;10.95;14.99;2572.33;9.86;8.84;18.02;43.79	6.22	335.67	chr19	42463528	42460832	-	NM_006423	RABAC1	upstream	-7972
chr9:103203701-103205300	-52.4376	2.2546e-07	3.76301e-07	Down	1600	9.28;10.48;11.76;10.91;2.78;4.18;7.07;10.05	4.95;7.30;8.74;3470.00;3.29;20.62;0.00;12.31	8.31	440.9	chr9	103204187	103339918	+	NM_001198812	MSANTD3-TMEFF1	promoter	313
chr12:75170201-75171200	-51.6708	2.45164e-07	3.94858e-07	Down	1000	9.28;10.48;5.88;4.09;8.33;9.75;10.60;11.72	8.25;7.30;2.50;3626.46;4.93;8.84;7.51;0.00	8.77	458.22	chr12	74931550	74935232	+	NM_001136262	ATXN7L3B	intergenic	239150
chr20:56228001-56229200	-51.2073	2.49605e-07	3.99839e-07	Down	1200	4.64;14.97;11.76;5.46;11.10;5.57;11.78;8.37	6.60;9.12;5.00;3761.71;11.50;16.20;3.00;0.00	9.21	476.64	chr20	56195632	56178901	-	NM_001160417	ZBP1	intergenic	-32968
chr20:56228001-56229200	-51.2073	2.49605e-07	3.99839e-07	Down	1200	4.64;14.97;11.76;5.46;11.10;5.57;11.78;8.37	6.60;9.12;5.00;3761.71;11.50;16.20;3.00;0.00	9.21	476.64	chr20	56195632	56178901	-	NM_001160418	ZBP1	intergenic	-32968
chr20:56228001-56229200	-51.2073	2.49605e-07	3.99839e-07	Down	1200	4.64;14.97;11.76;5.46;11.10;5.57;11.78;8.37	6.60;9.12;5.00;3761.71;11.50;16.20;3.00;0.00	9.21	476.64	chr20	56195632	56178901	-	NM_030776	ZBP1	intergenic	-32968
chr20:56228001-56229200	-51.2073	2.49605e-07	3.99839e-07	Down	1200	4.64;14.97;11.76;5.46;11.10;5.57;11.78;8.37	6.60;9.12;5.00;3761.71;11.50;16.20;3.00;0.00	9.21	476.64	chr20	56195632	56178901	-	NR_136660	ZBP1	intergenic	-32968
chr20:56228001-56229200	-51.2073	2.49605e-07	3.99839e-07	Down	1200	4.64;14.97;11.76;5.46;11.10;5.57;11.78;8.37	6.60;9.12;5.00;3761.71;11.50;16.20;3.00;0.00	9.21	476.64	chr20	56195632	56187940	-	NM_001323966	ZBP1	intergenic	-32968
chr20:56228001-56229200	-51.2073	2.49605e-07	3.99839e-07	Down	1200	4.64;14.97;11.76;5.46;11.10;5.57;11.78;8.37	6.60;9.12;5.00;3761.71;11.50;16.20;3.00;0.00	9.21	476.64	chr20	56195632	56187940	-	NM_001160419	ZBP1	intergenic	-32968
chr5:56519801-56521500	-50.5646	3.12455e-07	4.68288e-07	Down	1700	4.64;14.97;19.59;5.46;8.33;11.15;16.49;13.40	9.90;3.65;5.00;4749.54;13.15;0.00;6.01;5.47	11.75	599.09	chr5	56509900	56560506	+	NM_001127236	GPBP1	intron	10750
chr5:53837101-53838400	-48.9647	1.72547e-07	3.50123e-07	Down	1300	2.32;5.99;11.76;8.19;5.55;8.36;5.89;3.35	3.30;9.12;2.50;2513.99;8.22;10.31;3.00;2.74	6.42	319.15	chr5	53813592	53842416	+	NM_001102575	SNX18	intron	24158
chr10:124301-125400	-48.5913	3.55355e-07	5.22037e-07	Down	1100	13.92;10.48;19.59;8.19;5.55;13.93;18.84;13.40	6.60;23.72;7.49;5013.40;9.86;5.89;18.02;2.74	12.99	635.96	chr10	95178	92827	-	NM_177987	TUBB8	intergenic	-29672
chr12:131408301-131409600	-48.3006	2.64275e-07	4.1604e-07	Down	1300	4.64;10.48;7.84;5.46;6.94;8.36;15.31;18.42	9.90;5.47;6.24;3729.88;4.93;17.67;0.00;4.10	9.68	472.28	chr12	131438451	131626013	+	NM_198827	ADGRD1	intergenic	-29501
chr12:131408301-131409600	-48.3006	2.64275e-07	4.1604e-07	Down	1300	4.64;10.48;7.84;5.46;6.94;8.36;15.31;18.42	9.90;5.47;6.24;3729.88;4.93;17.67;0.00;4.10	9.68	472.28	chr12	131438451	131626013	+	NM_001330497	ADGRD1	intergenic	-29501
chr1:23672701-23674400	-46.3469	1.43288e-07	3.50123e-07	Down	1700	2.32;7.49;5.88;6.82;2.78;2.79;5.89;8.37	6.60;3.65;5.00;1946.49;4.93;11.78;16.52;2.74	5.29	249.71	chr1	23670857	23631180	-	NM_001102397	HNRNPR	upstream	-2693
chr1:23672701-23674400	-46.3469	1.43288e-07	3.50123e-07	Down	1700	2.32;7.49;5.88;6.82;2.78;2.79;5.89;8.37	6.60;3.65;5.00;1946.49;4.93;11.78;16.52;2.74	5.29	249.71	chr1	23670857	23631180	-	NM_001102398	HNRNPR	upstream	-2693
chr1:23672701-23674400	-46.3469	1.43288e-07	3.50123e-07	Down	1700	2.32;7.49;5.88;6.82;2.78;2.79;5.89;8.37	6.60;3.65;5.00;1946.49;4.93;11.78;16.52;2.74	5.29	249.71	chr1	23670857	23631180	-	NM_001102399	HNRNPR	upstream	-2693
chr1:23672701-23674400	-46.3469	1.43288e-07	3.50123e-07	Down	1700	2.32;7.49;5.88;6.82;2.78;2.79;5.89;8.37	6.60;3.65;5.00;1946.49;4.93;11.78;16.52;2.74	5.29	249.71	chr1	23670857	23631180	-	NM_001297622	HNRNPR	upstream	-2693
chr1:23672701-23674400	-46.3469	1.43288e-07	3.50123e-07	Down	1700	2.32;7.49;5.88;6.82;2.78;2.79;5.89;8.37	6.60;3.65;5.00;1946.49;4.93;11.78;16.52;2.74	5.29	249.71	chr1	23670857	23631180	-	NM_001297621	HNRNPR	upstream	-2693
chr1:23672701-23674400	-46.3469	1.43288e-07	3.50123e-07	Down	1700	2.32;7.49;5.88;6.82;2.78;2.79;5.89;8.37	6.60;3.65;5.00;1946.49;4.93;11.78;16.52;2.74	5.29	249.71	chr1	23670857	23631180	-	NM_001297620	HNRNPR	upstream	-2693
chr1:23672701-23674400	-46.3469	1.43288e-07	3.50123e-07	Down	1700	2.32;7.49;5.88;6.82;2.78;2.79;5.89;8.37	6.60;3.65;5.00;1946.49;4.93;11.78;16.52;2.74	5.29	249.71	chr1	23670857	23631180	-	NM_005826	HNRNPR	upstream	-2693
chr14:52359301-52360300	-45.2923	1.96592e-07	3.55724e-07	Down	1000	5.80;7.49;1.96;12.28;1.39;8.36;9.42;8.37	4.95;9.12;3.75;2475.54;16.43;4.42;4.50;9.58	6.88	316.04	chr14	52385289	52382862	-	NR_126331	LOC102723604	intergenic	25489
chr1:35816101-35817700	-44.4881	3.01394e-07	4.55738e-07	Down	1600	10.44;13.47;11.76;16.37;8.33;15.33;14.13;16.75	8.25;12.77;19.98;15.91;3269.97;10.31;1419.05;19.16	13.32	596.93	chr1	35734567	35887545	+	NM_005095	ZMYM4	intron	82333
chr9:124123101-124124300	-44.2053	2.92583e-07	4.47189e-07	Down	1200	11.60;7.49;13.72;4.09;12.49;12.54;8.24;16.75	6.60;14.59;12.49;3801.48;16.43;13.25;7.51;2.74	10.86	484.39	chr9	124132582	124101265	-	NM_001270526	STOM	intron	8882
chr9:124123101-124124300	-44.2053	2.92583e-07	4.47189e-07	Down	1200	11.60;7.49;13.72;4.09;12.49;12.54;8.24;16.75	6.60;14.59;12.49;3801.48;16.43;13.25;7.51;2.74	10.86	484.39	chr9	124132582	124101265	-	NR_073037	STOM	intron	8882
chr9:124123101-124124300	-44.2053	2.92583e-07	4.47189e-07	Down	1200	11.60;7.49;13.72;4.09;12.49;12.54;8.24;16.75	6.60;14.59;12.49;3801.48;16.43;13.25;7.51;2.74	10.86	484.39	chr9	124132582	124101265	-	NM_004099	STOM	intron	8882
chr9:124123101-124124300	-44.2053	2.92583e-07	4.47189e-07	Down	1200	11.60;7.49;13.72;4.09;12.49;12.54;8.24;16.75	6.60;14.59;12.49;3801.48;16.43;13.25;7.51;2.74	10.86	484.39	chr9	124132582	124101265	-	NM_198194	STOM	intron	8882
chr9:124123101-124124300	-44.2053	2.92583e-07	4.47189e-07	Down	1200	11.60;7.49;13.72;4.09;12.49;12.54;8.24;16.75	6.60;14.59;12.49;3801.48;16.43;13.25;7.51;2.74	10.86	484.39	chr9	124132582	124101265	-	NM_001270527	STOM	intron	8882
chr9:35359701-35361600	-43.9511	8.15392e-07	1.1746e-06	Down	1900	9.28;2.99;3.92;13.64;245.61;8.36;4.71;6.70	6.60;9358.94;24.98;7.96;9.86;3556.31;3.00;41.05	36.9	1626.09	chr9	35406751	35451105	+	NR_003582	ATP8B5P	intergenic	-46101
chr9:35359701-35361600	-43.9511	8.15392e-07	1.1746e-06	Down	1900	9.28;2.99;3.92;13.64;245.61;8.36;4.71;6.70	6.60;9358.94;24.98;7.96;9.86;3556.31;3.00;41.05	36.9	1626.09	chr9	35406751	35451105	+	NR_110320	ATP8B5P	intergenic	-46101
chr9:35359701-35361600	-43.9511	8.15392e-07	1.1746e-06	Down	1900	9.28;2.99;3.92;13.64;245.61;8.36;4.71;6.70	6.60;9358.94;24.98;7.96;9.86;3556.31;3.00;41.05	36.9	1626.09	chr9	35406751	35483026	+	NR_003581	ATP8B5P	intergenic	-46101
chr16:762701-763700	-41.6423	3.11478e-07	4.67413e-07	Down	1000	9.28;7.49;9.80;9.55;11.10;12.54;17.66;11.72	13.20;20.07;8.74;3646.35;16.43;16.20;9.01;13.68	11.14	467.96	chr16	765172	769655	+	NM_024042	METRN	promoter	-1972
chr19:45473401-45474500	-41.1301	3.07131e-07	4.62059e-07	Down	1100	10.44;7.49;11.76;6.82;8.33;8.36;15.31;21.77	9.90;18.24;3.75;3671.54;8.22;11.78;12.01;8.21	11.28	467.96	chr19	45458480	45496604	+	NM_001294	CLPTM1	intron	15470
chr14:91339801-91340900	-40.4699	1.44669e-07	3.50123e-07	Down	1100	2.32;2.99;3.92;6.82;4.16;4.18;12.95;1.67	0.00;0.00;2.50;1604.39;3.29;0.00;0.00;1.37	4.88	201.44	chr14	91282761	91006931	-	NM_001010854	TTC7B	intergenic	-57589
chr14:91339801-91340900	-40.4699	1.44669e-07	3.50123e-07	Down	1100	2.32;2.99;3.92;6.82;4.16;4.18;12.95;1.67	0.00;0.00;2.50;1604.39;3.29;0.00;0.00;1.37	4.88	201.44	chr14	91282761	91006931	-	NM_001320421	TTC7B	intergenic	-57589
chr8:57841201-57842700	-39.8669	2.59141e-07	4.10681e-07	Down	1500	4.64;5.99;11.76;8.19;8.33;11.15;9.42;18.42	1.65;12.77;8.74;3080.17;9.86;11.78;3.00;9.58	9.74	392.19	chr8	57906430	57870487	-	NM_017813	IMPAD1	intergenic	64480
chr10:49433801-49434800	-39.4278	8.71659e-07	1.25413e-06	Down	1000	181.01;10.48;11.76;36.84;13.88;8.36;8.24;11.72	9.90;7987.02;9.99;1.33;3.29;3126.31;10.51;13.68	35.29	1395.25	chr10	49459800	49364601	-	NM_001318191	FRMPD2	intron	25500
chr7:146484801-146486200	-39.0755	2.88715e-07	4.4277e-07	Down	1400	18.57;7.49;11.76;8.19;4.16;11.15;8.24;13.40	4.95;5.47;7.49;3224.70;18.08;5.89;1.50;4.10	10.37	409.02	chr7	145813452	148118088	+	NM_014141	CNTNAP2	intron	672048
chr17:7257301-7258600	-36.1709	3.26971e-07	4.8697e-07	Down	1300	15.08;8.98;5.88;4.09;15.26;13.93;18.84;8.37	13.20;5.47;16.23;3220.72;19.72;1.47;9.01;15.05	11.31	412.61	chr17	7258454	7260538	+	NM_001320435	TMEM95	promoter	-504
chr17:7257301-7258600	-36.1709	3.26971e-07	4.8697e-07	Down	1300	15.08;8.98;5.88;4.09;15.26;13.93;18.84;8.37	13.20;5.47;16.23;3220.72;19.72;1.47;9.01;15.05	11.31	412.61	chr17	7258454	7260538	+	NM_001320436	TMEM95	promoter	-504
chr17:7257301-7258600	-36.1709	3.26971e-07	4.8697e-07	Down	1300	15.08;8.98;5.88;4.09;15.26;13.93;18.84;8.37	13.20;5.47;16.23;3220.72;19.72;1.47;9.01;15.05	11.31	412.61	chr17	7258454	7260538	+	NM_198154	TMEM95	promoter	-504
chr9:136427701-136429600	-29.5389	2.92726e-07	4.47189e-07	Down	1900	9.28;13.47;11.76;13.64;1.39;15.33;5.89;16.75	11.55;10.95;7.49;2541.84;13.15;13.25;3.00;6.84	10.94	326.01	chr9	136445368	136443536	-	NM_001080515	FAM163B	intergenic	16718
chr2:76729101-76730900	-22.0462	7.32853e-08	3.50123e-07	Down	1800	3.48;2.99;3.92;5.46;2.78;1.39;3.53;1.67	1.65;355.75;1.25;0.00;1.64;210.58;1.50;0.00	3.15	71.55	chr2	77213090	77236914	+	NR_110284	LOC101927907	intergenic	-483090
chr14:50052501-50054000	-10.32	2.78312e-05	3.93751e-05	Down	1500	2417.00;107.80;107.77;955.00;4672.11;75.23;80.08;490.76	92.42;149.60;79.92;114.03;62750.55;82.47;28556.73;88.94	1113.22	11489.3	chr14	50053134	50050289	-	NM_001032	RPS29	promoter	-116
chr14:50052501-50054000	-10.32	2.78312e-05	3.93751e-05	Down	1500	2417.00;107.80;107.77;955.00;4672.11;75.23;80.08;490.76	92.42;149.60;79.92;114.03;62750.55;82.47;28556.73;88.94	1113.22	11489.3	chr14	50053134	50043389	-	NM_001030001	RPS29	promoter	-116
chr4:184606701-184607800	-8.95935	3.72048e-06	5.27623e-06	Down	1100	5.80;10.48;11.76;6.82;9.71;2.79;1009.23;3.35	9484.85;1.82;2.50;1.33;3.29;5.89;1.50;1.37	132.49	1187.82	chr4	184580419	184634747	+	NM_021942	TRAPPC11	intron	26831
chr4:184606701-184607800	-8.95935	3.72048e-06	5.27623e-06	Down	1100	5.80;10.48;11.76;6.82;9.71;2.79;1009.23;3.35	9484.85;1.82;2.50;1.33;3.29;5.89;1.50;1.37	132.49	1187.82	chr4	184580419	184634747	+	NM_199053	TRAPPC11	intron	26831
chr19:46387001-46388500	-5.8294	3.42421e-05	4.83874e-05	Down	1500	6.96;13.47;3.92;13.64;12.49;22.29;12.95;3091.94	8.25;14.59;12.49;13.26;12631.28;14.73;5811.36;21.89	397.21	2315.98	chr19	46389428	46386864	-	NM_015649	IRF2BP1	promoter	1678
chr7:158596201-158597700	-4.29307	0.0541347	0.0742008	Down	1500	4.64;11.98;3.92;2.73;5.55;4.18;1320.13;1.67	14.85;10.95;1940.57;2913.10;18.08;1.47;4.50;915.39	169.35	727.36	chr7	158622319	158523688	-	NM_020728	ESYT2	intron	25369
chr1:208168901-208169900	-3.57272	0.0575652	0.0787211	Down	1000	15.08;16.47;5.88;24.56;20.81;15.33;3014.75;10.05	13.20;16.42;13.74;21.22;7683.61;23.56;3372.69;15.05	390.37	1394.94	chr1	208084683	208059882	-	NM_001773	CD34	intergenic	-84717
chr1:208168901-208169900	-3.57272	0.0575652	0.0787211	Down	1000	15.08;16.47;5.88;24.56;20.81;15.33;3014.75;10.05	13.20;16.42;13.74;21.22;7683.61;23.56;3372.69;15.05	390.37	1394.94	chr1	208084683	208059882	-	NM_001025109	CD34	intergenic	-84717
chr12:1425701-1426800	-3.49078	0.0159385	0.0221794	Down	1100	8.12;2.99;3.92;9.55;5.55;6.97;2.36;1370.10	4893.44;5.47;8.74;2.65;4.93;0.00;3.00;4.10	176.19	615.29	chr12	1609656	1613590	+	NR_028415	LINC00942	intergenic	-183406
chr2:237688801-237690700	-3.28757	0.0355406	0.0490543	Down	1900	4.64;2506.33;5.88;4.09;6.94;6.97;5.89;10.05	8364.23;0.00;6.24;7.96;4.93;0.00;3.00;1.37	318.85	1048.47	chr2	237478379	237490994	+	NM_020311	ACKR3	intergenic	211371
chr8:1298301-1299300	-3.03358	0.00721565	0.0100883	Down	1000	20.89;34.44;6546.68;19.10;26.36;3613.93;1641.62;123.95	5946.39;3557.49;3441.58;1384.29;14596.55;737.77;5131.11;1691.22	1503.37	4560.8	chr8	1250823	1244293	-	NR_111948	LOC286083	intergenic	-47977
chr16:29309901-29310900	-2.9698	0.0175701	0.0244212	Down	1000	6.96;359.33;2147.61;5.46;4.16;5.57;51.82;11.72	0.00;0.00;6.24;900.32;4826.08;0.00;1967.15;1.37	324.08	962.65	chr16	29313607	29376380	+	NR_002939	SNX29P2	upstream	-3207
chr10:118885401-118886500	-2.31094	0.417052	0.552501	Down	1100	2015.52;4.49;1.96;751.72;4.16;6.97;7.07;5.02	8.25;12.77;5.00;1909.36;3684.06;5.89;836.41;2.74	349.61	808.06	chr10	118886097	118659822	-	NM_001258300	SHTN1	promoter	147
chr17:33430701-33432200	-1.89622	0.635939	0.824082	Down	1500	5715.86;8.98;11.76;2177.39;22.20;25.08;16.49;33.50	13.20;10927.88;14.99;10.61;19.72;4193.94;6.01;5.47	1001.41	1898.98	chr17	33416348	33336130	-	NR_037713	RFFL	upstream	-15102
chr1:156189201-156190700	-1.81303	0.490046	0.644883	Down	1500	13.92;10.48;11.76;13.64;8.33;8.36;9.42;4517.31	5104.69;2289.56;11.24;15.91;14.79;882.08;4.50;5.47	574.15	1041.03	chr1	156182778	156213123	+	NM_001199661	PMF1-BGLAP	intron	7172
chr1:156189201-156190700	-1.81303	0.490046	0.644883	Down	1500	13.92;10.48;11.76;13.64;8.33;8.36;9.42;4517.31	5104.69;2289.56;11.24;15.91;14.79;882.08;4.50;5.47	574.15	1041.03	chr1	156182778	156213123	+	NM_001199664	PMF1-BGLAP	intron	7172
chr1:156189201-156190700	-1.81303	0.490046	0.644883	Down	1500	13.92;10.48;11.76;13.64;8.33;8.36;9.42;4517.31	5104.69;2289.56;11.24;15.91;14.79;882.08;4.50;5.47	574.15	1041.03	chr1	156182778	156213123	+	NM_001199663	PMF1-BGLAP	intron	7172
chr1:156189201-156190700	-1.81303	0.490046	0.644883	Down	1500	13.92;10.48;11.76;13.64;8.33;8.36;9.42;4517.31	5104.69;2289.56;11.24;15.91;14.79;882.08;4.50;5.47	574.15	1041.03	chr1	156182778	156213123	+	NM_001199662	PMF1-BGLAP	intron	7172
chr1:156189201-156190700	-1.81303	0.490046	0.644883	Down	1500	13.92;10.48;11.76;13.64;8.33;8.36;9.42;4517.31	5104.69;2289.56;11.24;15.91;14.79;882.08;4.50;5.47	574.15	1041.03	chr1	156182778	156209868	+	NM_001199654	PMF1	intron	7172
chr1:156189201-156190700	-1.81303	0.490046	0.644883	Down	1500	13.92;10.48;11.76;13.64;8.33;8.36;9.42;4517.31	5104.69;2289.56;11.24;15.91;14.79;882.08;4.50;5.47	574.15	1041.03	chr1	156182778	156209868	+	NM_001199653	PMF1	intron	7172
chr1:156189201-156190700	-1.81303	0.490046	0.644883	Down	1500	13.92;10.48;11.76;13.64;8.33;8.36;9.42;4517.31	5104.69;2289.56;11.24;15.91;14.79;882.08;4.50;5.47	574.15	1041.03	chr1	156182778	156209868	+	NM_007221	PMF1	intron	7172
chr16:89372301-89373600	-1.77163	0.284253	0.379537	Down	1300	2.32;7.49;5.88;2357.48;1.39;4.18;1.18;45.22	3.30;5.47;3.75;2.65;3825.37;0.00;456.50;0.00	303.14	537.13	chr16	89362535	89364725	+	NR_136339	LOC105371414	intergenic	10415
chr14:39648101-39649300	-1.72573	0.0535623	0.0735011	Down	1200	2.32;2.99;3.92;2.73;8.33;2.79;2.36;6.70	3.30;5.47;7.49;5.30;6.57;4.42;18.02;5.47	4.02	7.01	chr14	39644386	39652422	+	NM_002687	PNN	intron	4314
chr6:4597401-4598700	-1.64697	0.335669	0.446181	Down	1300	11.60;8.98;3.92;8.19;3367.75;2.79;10.60;6.70	6.60;14.59;5.00;5586.21;9.86;8.84;3.00;0.00	427.57	704.26	chr6	4610798	4612153	+	NR_122107	KU-MEL-3	upstream	-12748
chr14:80623701-80625200	-1.64429	0.498919	0.655832	Down	1500	5.80;5.99;11.76;8.19;5.55;6.97;4.71;4214.15	6.60;0.00;11.24;2.65;4990.40;13.25;1980.67;5.47	532.89	876.29	chr14	80677761	80921810	+	NR_038355	DIO2-AS1	intergenic	-53311
chr7:151300201-151301300	-1.60438	0.4654	0.614493	Down	1100	4.64;10.48;5.88;5.46;4.16;4.18;8.24;3795.41	8.25;5.47;5.00;3.98;4747.21;1.47;1387.52;0.00	479.81	769.86	chr7	151329344	151253200	-	NM_024429	PRKAG2	intron	28594
chr13:110435001-110436300	-1.51013	0.872732	1	Down	1300	9.28;17.97;19.59;8.19;11.10;5.57;4118.19;13.40	21.46;4546.29;9.99;5.30;6.57;1755.33;3.00;0.00	525.41	793.49	chr13	110438914	110406183	-	NM_003749	IRS2	exon	3264
chr16:10436501-10437500	-1.44272	0.539248	0.705719	Down	1000	16.24;2548.25;25.47;15.01;19.43;168.58;29.44;4830.53	21.46;7857.49;22.48;13.26;21.36;3067.41;12.01;26.00	956.62	1380.18	chr16	10479911	10577495	+	NM_001256160	ATF7IP2	intergenic	-42911
chr16:10436501-10437500	-1.44272	0.539248	0.705719	Down	1000	16.24;2548.25;25.47;15.01;19.43;168.58;29.44;4830.53	21.46;7857.49;22.48;13.26;21.36;3067.41;12.01;26.00	956.62	1380.18	chr16	10479911	10577495	+	NM_024997	ATF7IP2	intergenic	-42911
chr16:10436501-10437500	-1.44272	0.539248	0.705719	Down	1000	16.24;2548.25;25.47;15.01;19.43;168.58;29.44;4830.53	21.46;7857.49;22.48;13.26;21.36;3067.41;12.01;26.00	956.62	1380.18	chr16	10479911	10577495	+	NR_045816	ATF7IP2	intergenic	-42911
chr19:54166901-54168400	-1.41235	0.245869	0.328656	Down	1500	5.80;5.99;1.96;1.36;6.94;6.97;4.71;13.40	4.95;10.95;3.75;29.17;6.57;5.89;1.50;4.10	5.89	8.36	chr19	54169926	54170024	+	NR_030181	MIR512-2	upstream	-2276
chr10:127385701-127386700	-1.29585	0.460227	0.60834	Down	1000	15.08;10.48;5.88;10.91;8.33;5.57;3558.81;8.37	4647.53;9.12;11.24;15.91;4.93;1.47;0.00;5.47	452.93	586.96	chr10	127371811	127398246	+	NR_033848	LOC283038	intron	14389
chr5:139493701-139494700	-1.26962	0.517671	0.67973	Down	1000	2.32;1.50;3.92;2.73;5.55;1.39;3.53;1.67	1.65;3.65;1.25;3.98;3.29;1.47;0.00;13.68	2.83	3.62	chr5	139493707	139499001	+	NM_005859	PURA	promoter	493
chr21:9437501-9438500	-1.25074	0.528594	0.69254	Down	1000	17.41;263.51;21.55;15.01;23.59;3941.33;11.78;4483.81	10897.60;9.12;18.73;15.91;11.50;8.84;12.01;5.47	1097.25	1372.4	chr21	9825831	9826011	+	NR_037421	MIR3648-1	intergenic	-387831
chr21:9437501-9438500	-1.25074	0.528594	0.69254	Down	1000	17.41;263.51;21.55;15.01;23.59;3941.33;11.78;4483.81	10897.60;9.12;18.73;15.91;11.50;8.84;12.01;5.47	1097.25	1372.4	chr21	9825831	9826011	+	NR_128711	MIR3648-2	intergenic	-387831
chr17:103301-104500	-1.21308	0.987768	1	Down	1200	4809.63;29.94;9.80;1762.65;36.08;5.57;12.95;13.40	6070.17;7.30;5.00;35.80;790.38;8.84;1183.29;2.74	835	1012.94	chr17	37042	33614	-	NR_104420	LOC100506371	intergenic	-66858
chr9:99169101-99170300	-1.14463	0.624067	0.811356	Down	1200	6.96;2.99;7.84;1.36;4.16;19.50;9.42;5.02	6.60;9.12;8.74;6.63;4.93;8.84;3.00;17.79	7.16	8.21	chr9	99180669	99148224	-	NM_153695	ZNF367	intron	10969
chr16:87728601-87729700	-1.10398	0.705464	0.911192	Down	1100	19.73;4.49;3.92;5.46;4.16;4.18;1.18;8.37	11.55;3.65;8.74;9.28;6.57;4.42;4.50;8.21	6.44	7.12	chr16	87799598	87741417	-	NM_001184854	KLHDC4	intergenic	70448
chr16:87728601-87729700	-1.10398	0.705464	0.911192	Down	1100	19.73;4.49;3.92;5.46;4.16;4.18;1.18;8.37	11.55;3.65;8.74;9.28;6.57;4.42;4.50;8.21	6.44	7.12	chr16	87799598	87741417	-	NM_001184856	KLHDC4	intergenic	70448
chr16:87728601-87729700	-1.10398	0.705464	0.911192	Down	1100	19.73;4.49;3.92;5.46;4.16;4.18;1.18;8.37	11.55;3.65;8.74;9.28;6.57;4.42;4.50;8.21	6.44	7.12	chr16	87799598	87741417	-	NM_017566	KLHDC4	intergenic	70448
chr16:89371801-89373000	-1.0973	0.781269	1	Down	1200	4.64;5.99;5.88;57.30;1.39;4.18;1.18;3830.59	3.30;5.47;2.50;0.00;3827.01;0.00;453.50;0.00	488.89	536.47	chr16	89362535	89364725	+	NR_136339	LOC105371414	intergenic	9865
chr19:430801-432300	-1.09059	0.750689	0.967501	Down	1500	714.77;14.97;8437.60;281.04;6.94;107.28;9.42;2172.40	9.90;107.64;7.49;17.24;8787.84;98.66;3779.63;0.00	1468.05	1601.05	chr19	409170	405442	-	NM_001136263	C2CD4C	intergenic	-22380
chr11:71724201-71725400	-1.04836	0.761999	0.981011	Down	1200	4.64;5.99;5.88;10.91;1.39;6.97;4.71;5.02	4.95;1.82;6.24;3.98;9.86;0.00;4.50;16.42	5.69	5.97	chr11	71725336	71731956	+	NR_104178	LOC100128494	promoter	-536
chr3:184052701-184053700	-1.02335	0.902452	1	Down	1000	1.16;2.99;3.92;1.36;1.39;1.39;5.89;1.67	0.00;0.00;3.75;5.30;1.64;0.00;0.00;9.58	2.47	2.53	chr3	184053716	184064063	+	NM_001171093	FAM131A	promoter	-516
chr3:47161801-47162800	-1.0201	0.869001	1	Down	1000	2.32;1.50;1.96;1.36;1.39;1.39;3.53;1.67	3.30;3.65;1.25;3.98;3.29;0.00;0.00;0.00	1.89	1.93	chr3	47205467	47057897	-	NM_014159	SETD2	exon	43167
chr17:46111201-46112700	-1.00475	0.970575	1	Down	1500	39.45;37.43;35.27;53.21;40.24;75.23;34.15;88.77	80.87;31.01;21.23;54.36;52.58;57.43;63.07;45.15	50.47	50.71	chr17	46114613	46114526	-	NR_029687	MIR152	intergenic	2663
chr8:105375101-105376800	-1.00274	0.769729	0.98989	Down	1700	13.92;14.97;21.55;10.91;12.49;23.68;11.78;7456.83	13.20;18.24;3321.70;2373.44;13.15;19.14;15.02;1813.00	945.77	948.36	chr8	105352023	105368917	+	NM_001257317	DCSTAMP	intergenic	23927
chr8:105375101-105376800	-1.00274	0.769729	0.98989	Down	1700	13.92;14.97;21.55;10.91;12.49;23.68;11.78;7456.83	13.20;18.24;3321.70;2373.44;13.15;19.14;15.02;1813.00	945.77	948.36	chr8	105352023	105368917	+	NM_030788	DCSTAMP	intergenic	23927

## Sheet: up.CRC_vs_AA
Genomic_position	Fold change	P-value	FDR	Regulation	Length	A.cnt	C.cnt	A.avg	C.avg	chr	tss	tts	strand	RefSeq_name	GeneSymbol	Peak_classification	Peak_To_TSS
chr7:158199401-158201200	26527.9	2.5212e-09	1.01904e-08	Up	1800	6723.44;27.11;10.79;2792.38;3771.12;7866.77;21.29;8.61	0.00;0.00;0.00;0.00;0.00;0.00;0.00;0.00	2652.69	0	chr7	158325505	158325409	-	NR_030325	MIR595	intergenic	125205
chr8:29944801-29946200	19858.3	2.69908e-05	4.02488e-05	Up	1400	4.16;15831.31;18.50;6.09;8.37;2.43;11.83;3.13	0.00;0.00;0.00;0.00;0.00;0.00;0.00;0.00	1985.73	0	chr8	29940724	29920527	-	NM_016127	SARAF	upstream	-4776
chr8:29944801-29946200	19858.3	2.69908e-05	4.02488e-05	Up	1400	4.16;15831.31;18.50;6.09;8.37;2.43;11.83;3.13	0.00;0.00;0.00;0.00;0.00;0.00;0.00;0.00	1985.73	0	chr8	29940724	29920527	-	NM_001284239	SARAF	upstream	-4776
chr13:100875401-100876900	19282.3	2.78101e-05	4.14185e-05	Up	1500	8.32;15338.84;15.42;10.15;9.41;14.58;14.19;14.09	0.00;0.00;0.00;0.00;0.00;0.00;0.00;0.00	1928.13	0	chr13	100741268	101182691	+	NM_000282	PCCA	intron	134882
chr13:100875401-100876900	19282.3	2.78101e-05	4.14185e-05	Up	1500	8.32;15338.84;15.42;10.15;9.41;14.58;14.19;14.09	0.00;0.00;0.00;0.00;0.00;0.00;0.00;0.00	1928.13	0	chr13	100741268	101182691	+	NM_001178004	PCCA	intron	134882
chr13:100875401-100876900	19282.3	2.78101e-05	4.14185e-05	Up	1500	8.32;15338.84;15.42;10.15;9.41;14.58;14.19;14.09	0.00;0.00;0.00;0.00;0.00;0.00;0.00;0.00	1928.13	0	chr13	100741268	101182691	+	NM_001127692	PCCA	intron	134882
chr15:102020401-102022300	17811.9	4.05376e-08	6.8156e-08	Up	1900	8.32;11999.99;16.96;11.17;16.74;14.58;17.74;2163.20	0.00;0.00;0.00;0.00;0.00;0.00;0.00;0.00	1781.09	0	chr15	102030187	101886946	-	NM_138323	PCSK6	intron	8837
chr15:102020401-102022300	17811.9	4.05376e-08	6.8156e-08	Up	1900	8.32;11999.99;16.96;11.17;16.74;14.58;17.74;2163.20	0.00;0.00;0.00;0.00;0.00;0.00;0.00;0.00	1781.09	0	chr15	102030187	101886946	-	NM_138324	PCSK6	intron	8837
chr15:102020401-102022300	17811.9	4.05376e-08	6.8156e-08	Up	1900	8.32;11999.99;16.96;11.17;16.74;14.58;17.74;2163.20	0.00;0.00;0.00;0.00;0.00;0.00;0.00;0.00	1781.09	0	chr15	102030187	101923952	-	NM_138322	PCSK6	intron	8837
chr15:102020401-102022300	17811.9	4.05376e-08	6.8156e-08	Up	1900	8.32;11999.99;16.96;11.17;16.74;14.58;17.74;2163.20	0.00;0.00;0.00;0.00;0.00;0.00;0.00;0.00	1781.09	0	chr15	102030187	101905078	-	NM_138325	PCSK6	intron	8837
chr15:102020401-102022300	17811.9	4.05376e-08	6.8156e-08	Up	1900	8.32;11999.99;16.96;11.17;16.74;14.58;17.74;2163.20	0.00;0.00;0.00;0.00;0.00;0.00;0.00;0.00	1781.09	0	chr15	102030187	101844132	-	NM_001291309	PCSK6	intron	8837
chr15:102020401-102022300	17811.9	4.05376e-08	6.8156e-08	Up	1900	8.32;11999.99;16.96;11.17;16.74;14.58;17.74;2163.20	0.00;0.00;0.00;0.00;0.00;0.00;0.00;0.00	1781.09	0	chr15	102030187	101844132	-	NM_002570	PCSK6	intron	8837
chr15:102020401-102022300	17811.9	4.05376e-08	6.8156e-08	Up	1900	8.32;11999.99;16.96;11.17;16.74;14.58;17.74;2163.20	0.00;0.00;0.00;0.00;0.00;0.00;0.00;0.00	1781.09	0	chr15	102030187	101844132	-	NM_138319	PCSK6	intron	8837
chr16:67948101-67949100	15222.1	3.52614e-05	5.22538e-05	Up	1000	2.77;12108.42;12.33;9.14;14.65;14.58;11.83;3.13	0.00;0.00;0.00;0.00;0.00;0.00;0.00;0.00	1522.11	0	chr16	67965778	67963472	-	NM_001907	CTRL	intergenic	17178
chr11:134393201-134394200	14170.3	3.77552e-05	5.58796e-05	Up	1000	1.39;11315.50;1.54;1.02;3.14;8.51;1.18;3.13	0.00;0.00;0.00;0.00;0.00;0.00;0.00;0.00	1416.93	0	chr11	134306375	134375555	+	NR_033852	LOC283177	intergenic	87325
chr5:26787001-26788300	14070.1	2.80882e-09	1.01904e-08	Up	1300	9.70;22.59;9.25;23.35;4.18;11176.79;4.73;4.70	0.00;0.00;0.00;0.00;0.00;0.00;0.00;0.00	1406.91	0	chr5	27038689	26880708	-	NM_016279	CDH9	intergenic	251039
chr19:39974001-39975900	13797.4	3.88738e-05	5.74636e-05	Up	1900	4.16;10974.39;6.17;6.09;17.78;7.29;16.56;4.70	0.00;0.00;0.00;0.00;0.00;0.00;0.00;0.00	1379.64	0	chr19	39971051	39984424	+	NM_001329559	TIMM50	intron	3899
chr19:39974001-39975900	13797.4	3.88738e-05	5.74636e-05	Up	1900	4.16;10974.39;6.17;6.09;17.78;7.29;16.56;4.70	0.00;0.00;0.00;0.00;0.00;0.00;0.00;0.00	1379.64	0	chr19	39971051	39984424	+	NM_001001563	TIMM50	intron	3899
chr14:54436701-54438100	13655	3.9225e-05	5.79106e-05	Up	1400	2.77;10884.03;6.17;2.03;8.37;4.86;9.46;5.48	0.00;0.00;0.00;0.00;0.00;0.00;0.00;0.00	1365.4	0	chr14	54423580	54416454	-	NM_001202	BMP4	upstream	-13820
chr14:54436701-54438100	13655	3.9225e-05	5.79106e-05	Up	1400	2.77;10884.03;6.17;2.03;8.37;4.86;9.46;5.48	0.00;0.00;0.00;0.00;0.00;0.00;0.00;0.00	1365.4	0	chr14	54423580	54416454	-	NM_130850	BMP4	upstream	-13820
chr15:50406701-50408200	13484.7	3.97746e-05	5.8649e-05	Up	1500	5.54;10730.41;9.25;4.06;4.18;14.58;14.19;4.70	0.00;0.00;0.00;0.00;0.00;0.00;0.00;0.00	1348.37	0	chr15	50405513	50150434	-	NR_073598	ATP8B4	promoter	-1937
chr2:191044701-191045900	13326.2	4.03029e-05	5.93543e-05	Up	1200	8.32;10574.54;15.42;25.38;12.55;12.15;7.10;4.70	0.00;0.00;0.00;0.00;0.00;0.00;0.00;0.00	1332.52	0	chr2	191045588	191068210	+	NM_001042519	C2orf88	promoter	-288
chr2:191044701-191045900	13326.2	4.03029e-05	5.93543e-05	Up	1200	8.32;10574.54;15.42;25.38;12.55;12.15;7.10;4.70	0.00;0.00;0.00;0.00;0.00;0.00;0.00;0.00	1332.52	0	chr2	191045680	191068210	+	NM_032321	C2orf88	promoter	-380
chr9:1460901-1462400	13270.2	4.03672e-05	5.93754e-05	Up	1500	1.39;10583.58;6.17;2.03;6.28;4.86;9.46;1.57	0.00;0.00;0.00;0.00;0.00;0.00;0.00;0.00	1326.92	0	chr9	1050619	1057554	+	NM_181872	DMRT2	intergenic	411031
chr20:51070401-51071800	13187.6	2.80872e-09	1.01904e-08	Up	1400	8.32;18.07;9.25;12.18;10.46;10476.88;9.46;4.70	0.00;0.00;0.00;0.00;0.00;0.00;0.00;0.00	1318.66	0	chr20	51237376	51266965	+	NR_110038	LINC01524	intergenic	-166276
chr3:183291101-183292300	12982.9	4.12272e-05	6.05652e-05	Up	1200	4.16;10353.15;3.08;4.06;8.37;2.43;7.10;3.13	0.00;0.00;0.00;0.00;0.00;0.00;0.00;0.00	1298.19	0	chr3	183273499	183205318	-	NM_130446	KLHL6	upstream	-18201
chr5:178123101-178124100	12897.7	2.81058e-09	1.01904e-08	Up	1000	8.32;4.52;9.25;8.12;9.41;10269.09;7.10;1.57	0.00;0.00;0.00;0.00;0.00;0.00;0.00;0.00	1289.67	0	chr5	178157703	178138521	-	NM_001324339	ZNF354A	intergenic	34103
chr5:178123101-178124100	12897.7	2.81058e-09	1.01904e-08	Up	1000	8.32;4.52;9.25;8.12;9.41;10269.09;7.10;1.57	0.00;0.00;0.00;0.00;0.00;0.00;0.00;0.00	1289.67	0	chr5	178157703	178138521	-	NM_005649	ZNF354A	intergenic	34103
chr8:1298301-1299300	12636.6	2.58352e-09	1.01904e-08	Up	1000	12.48;51.96;5151.28;14.21;19.88;3152.05;1648.72;57.94	0.00;0.00;0.00;0.00;0.00;0.00;0.00;0.00	1263.56	0	chr8	1250823	1244293	-	NR_111948	LOC286083	intergenic	-47977
chr21:9437301-9438500	12605.4	2.69185e-09	1.01904e-08	Up	1200	13.86;792.92;16.96;20.30;3687.43;3440.04;15.38;2096.65	0.00;0.00;0.00;0.00;0.00;0.00;0.00;0.00	1260.44	0	chr21	9825831	9826011	+	NR_037421	MIR3648-1	intergenic	-387931
chr21:9437301-9438500	12605.4	2.69185e-09	1.01904e-08	Up	1200	13.86;792.92;16.96;20.30;3687.43;3440.04;15.38;2096.65	0.00;0.00;0.00;0.00;0.00;0.00;0.00;0.00	1260.44	0	chr21	9825831	9826011	+	NR_128711	MIR3648-2	intergenic	-387931
chr7:18479301-18480800	12399.5	2.80856e-09	1.01904e-08	Up	1500	4.16;9.04;12.33;12.18;14.65;9849.87;14.19;2.35	0.00;0.00;0.00;0.00;0.00;0.00;0.00;0.00	1239.85	0	chr7	18535332	18588123	+	NR_135835	HDAC9	intergenic	-55282
chr7:18479301-18480800	12399.5	2.80856e-09	1.01904e-08	Up	1500	4.16;9.04;12.33;12.18;14.65;9849.87;14.19;2.35	0.00;0.00;0.00;0.00;0.00;0.00;0.00;0.00	1239.85	0	chr7	18535332	19042037	+	NM_001321877	HDAC9	intergenic	-55282
chr7:18479301-18480800	12399.5	2.80856e-09	1.01904e-08	Up	1500	4.16;9.04;12.33;12.18;14.65;9849.87;14.19;2.35	0.00;0.00;0.00;0.00;0.00;0.00;0.00;0.00	1239.85	0	chr7	18535332	19042037	+	NM_001321897	HDAC9	intergenic	-55282
chr7:18479301-18480800	12399.5	2.80856e-09	1.01904e-08	Up	1500	4.16;9.04;12.33;12.18;14.65;9849.87;14.19;2.35	0.00;0.00;0.00;0.00;0.00;0.00;0.00;0.00	1239.85	0	chr7	18535332	19042037	+	NM_178423	HDAC9	intergenic	-55282
chr7:18479301-18480800	12399.5	2.80856e-09	1.01904e-08	Up	1500	4.16;9.04;12.33;12.18;14.65;9849.87;14.19;2.35	0.00;0.00;0.00;0.00;0.00;0.00;0.00;0.00	1239.85	0	chr7	18535332	18708466	+	NM_001204145	HDAC9	intergenic	-55282
chr7:18479301-18480800	12399.5	2.80856e-09	1.01904e-08	Up	1500	4.16;9.04;12.33;12.18;14.65;9849.87;14.19;2.35	0.00;0.00;0.00;0.00;0.00;0.00;0.00;0.00	1239.85	0	chr7	18535332	18708466	+	NM_001204146	HDAC9	intergenic	-55282
chr7:18479301-18480800	12399.5	2.80856e-09	1.01904e-08	Up	1500	4.16;9.04;12.33;12.18;14.65;9849.87;14.19;2.35	0.00;0.00;0.00;0.00;0.00;0.00;0.00;0.00	1239.85	0	chr7	18535332	18708466	+	NM_001321874	HDAC9	intergenic	-55282
chr7:18479301-18480800	12399.5	2.80856e-09	1.01904e-08	Up	1500	4.16;9.04;12.33;12.18;14.65;9849.87;14.19;2.35	0.00;0.00;0.00;0.00;0.00;0.00;0.00;0.00	1239.85	0	chr7	18535332	18708466	+	NM_001321875	HDAC9	intergenic	-55282
chr7:18479301-18480800	12399.5	2.80856e-09	1.01904e-08	Up	1500	4.16;9.04;12.33;12.18;14.65;9849.87;14.19;2.35	0.00;0.00;0.00;0.00;0.00;0.00;0.00;0.00	1239.85	0	chr7	18535332	18708466	+	NM_001321876	HDAC9	intergenic	-55282
chr7:18479301-18480800	12399.5	2.80856e-09	1.01904e-08	Up	1500	4.16;9.04;12.33;12.18;14.65;9849.87;14.19;2.35	0.00;0.00;0.00;0.00;0.00;0.00;0.00;0.00	1239.85	0	chr7	18535332	18708466	+	NM_001321878	HDAC9	intergenic	-55282
chr7:18479301-18480800	12399.5	2.80856e-09	1.01904e-08	Up	1500	4.16;9.04;12.33;12.18;14.65;9849.87;14.19;2.35	0.00;0.00;0.00;0.00;0.00;0.00;0.00;0.00	1239.85	0	chr7	18535332	18708466	+	NM_001321879	HDAC9	intergenic	-55282
chr7:18479301-18480800	12399.5	2.80856e-09	1.01904e-08	Up	1500	4.16;9.04;12.33;12.18;14.65;9849.87;14.19;2.35	0.00;0.00;0.00;0.00;0.00;0.00;0.00;0.00	1239.85	0	chr7	18535332	18708466	+	NM_001321884	HDAC9	intergenic	-55282
chr7:18479301-18480800	12399.5	2.80856e-09	1.01904e-08	Up	1500	4.16;9.04;12.33;12.18;14.65;9849.87;14.19;2.35	0.00;0.00;0.00;0.00;0.00;0.00;0.00;0.00	1239.85	0	chr7	18535332	18708466	+	NM_001321885	HDAC9	intergenic	-55282
chr7:18479301-18480800	12399.5	2.80856e-09	1.01904e-08	Up	1500	4.16;9.04;12.33;12.18;14.65;9849.87;14.19;2.35	0.00;0.00;0.00;0.00;0.00;0.00;0.00;0.00	1239.85	0	chr7	18535332	18708466	+	NM_001321886	HDAC9	intergenic	-55282
chr7:18479301-18480800	12399.5	2.80856e-09	1.01904e-08	Up	1500	4.16;9.04;12.33;12.18;14.65;9849.87;14.19;2.35	0.00;0.00;0.00;0.00;0.00;0.00;0.00;0.00	1239.85	0	chr7	18535332	18708466	+	NM_001321887	HDAC9	intergenic	-55282
chr7:18479301-18480800	12399.5	2.80856e-09	1.01904e-08	Up	1500	4.16;9.04;12.33;12.18;14.65;9849.87;14.19;2.35	0.00;0.00;0.00;0.00;0.00;0.00;0.00;0.00	1239.85	0	chr7	18535332	18708466	+	NM_001321888	HDAC9	intergenic	-55282
chr7:18479301-18480800	12399.5	2.80856e-09	1.01904e-08	Up	1500	4.16;9.04;12.33;12.18;14.65;9849.87;14.19;2.35	0.00;0.00;0.00;0.00;0.00;0.00;0.00;0.00	1239.85	0	chr7	18535332	18708466	+	NM_001321889	HDAC9	intergenic	-55282
chr7:18479301-18480800	12399.5	2.80856e-09	1.01904e-08	Up	1500	4.16;9.04;12.33;12.18;14.65;9849.87;14.19;2.35	0.00;0.00;0.00;0.00;0.00;0.00;0.00;0.00	1239.85	0	chr7	18535332	18708466	+	NM_001321890	HDAC9	intergenic	-55282
chr7:18479301-18480800	12399.5	2.80856e-09	1.01904e-08	Up	1500	4.16;9.04;12.33;12.18;14.65;9849.87;14.19;2.35	0.00;0.00;0.00;0.00;0.00;0.00;0.00;0.00	1239.85	0	chr7	18535332	18708466	+	NM_001321891	HDAC9	intergenic	-55282
chr7:18479301-18480800	12399.5	2.80856e-09	1.01904e-08	Up	1500	4.16;9.04;12.33;12.18;14.65;9849.87;14.19;2.35	0.00;0.00;0.00;0.00;0.00;0.00;0.00;0.00	1239.85	0	chr7	18535332	18708466	+	NM_001321893	HDAC9	intergenic	-55282
chr7:18479301-18480800	12399.5	2.80856e-09	1.01904e-08	Up	1500	4.16;9.04;12.33;12.18;14.65;9849.87;14.19;2.35	0.00;0.00;0.00;0.00;0.00;0.00;0.00;0.00	1239.85	0	chr7	18535332	18708466	+	NM_001321894	HDAC9	intergenic	-55282
chr7:18479301-18480800	12399.5	2.80856e-09	1.01904e-08	Up	1500	4.16;9.04;12.33;12.18;14.65;9849.87;14.19;2.35	0.00;0.00;0.00;0.00;0.00;0.00;0.00;0.00	1239.85	0	chr7	18535332	18708466	+	NM_001321895	HDAC9	intergenic	-55282
chr7:18479301-18480800	12399.5	2.80856e-09	1.01904e-08	Up	1500	4.16;9.04;12.33;12.18;14.65;9849.87;14.19;2.35	0.00;0.00;0.00;0.00;0.00;0.00;0.00;0.00	1239.85	0	chr7	18535332	18708466	+	NM_001321898	HDAC9	intergenic	-55282
chr7:18479301-18480800	12399.5	2.80856e-09	1.01904e-08	Up	1500	4.16;9.04;12.33;12.18;14.65;9849.87;14.19;2.35	0.00;0.00;0.00;0.00;0.00;0.00;0.00;0.00	1239.85	0	chr7	18535332	18708466	+	NM_001321899	HDAC9	intergenic	-55282
chr7:18479301-18480800	12399.5	2.80856e-09	1.01904e-08	Up	1500	4.16;9.04;12.33;12.18;14.65;9849.87;14.19;2.35	0.00;0.00;0.00;0.00;0.00;0.00;0.00;0.00	1239.85	0	chr7	18535332	18708466	+	NM_001321900	HDAC9	intergenic	-55282
chr7:18479301-18480800	12399.5	2.80856e-09	1.01904e-08	Up	1500	4.16;9.04;12.33;12.18;14.65;9849.87;14.19;2.35	0.00;0.00;0.00;0.00;0.00;0.00;0.00;0.00	1239.85	0	chr7	18535332	18708466	+	NM_001321901	HDAC9	intergenic	-55282
chr7:18479301-18480800	12399.5	2.80856e-09	1.01904e-08	Up	1500	4.16;9.04;12.33;12.18;14.65;9849.87;14.19;2.35	0.00;0.00;0.00;0.00;0.00;0.00;0.00;0.00	1239.85	0	chr7	18535332	18708466	+	NM_001321902	HDAC9	intergenic	-55282
chr7:18479301-18480800	12399.5	2.80856e-09	1.01904e-08	Up	1500	4.16;9.04;12.33;12.18;14.65;9849.87;14.19;2.35	0.00;0.00;0.00;0.00;0.00;0.00;0.00;0.00	1239.85	0	chr7	18535332	18708466	+	NM_014707	HDAC9	intergenic	-55282
chr2:12464201-12465600	11774.8	3.01461e-09	1.01904e-08	Up	1400	7.62;22.59;5949.95;19.29;13.60;18.23;11.83;3375.94	0.00;0.00;0.00;0.00;0.00;0.00;0.00;0.00	1177.38	0	chr2	12339255	12339327	+	NR_037452	MIR3681	intergenic	125645
chr5:20236601-20238100	11761.7	1.13865e-09	1.01904e-08	Up	1500	1.39;4.52;9383.62;2.03;4.18;7.29;2.37;3.13	0.00;0.00;0.00;0.00;0.00;0.00;0.00;0.00	1176.07	0	chr5	19988353	19473154	-	NM_004934	CDH18	intergenic	-248997
chr5:20236601-20238100	11761.7	1.13865e-09	1.01904e-08	Up	1500	1.39;4.52;9383.62;2.03;4.18;7.29;2.37;3.13	0.00;0.00;0.00;0.00;0.00;0.00;0.00;0.00	1176.07	0	chr5	19988353	19473154	-	NM_001167667	CDH18	intergenic	-248997
chr8:73905601-73907000	11700	2.80739e-09	1.01904e-08	Up	1400	4.16;13.55;6.17;7.11;6.28;9303.06;14.19;4.70	0.00;0.00;0.00;0.00;0.00;0.00;0.00;0.00	1169.9	0	chr8	73921096	73959987	+	NM_003218	TERF1	upstream	-14796
chr8:73905601-73907000	11700	2.80739e-09	1.01904e-08	Up	1400	4.16;13.55;6.17;7.11;6.28;9303.06;14.19;4.70	0.00;0.00;0.00;0.00;0.00;0.00;0.00;0.00	1169.9	0	chr8	73921096	73959987	+	NM_017489	TERF1	upstream	-14796
chr8:119926401-119928100	11619.3	3.24852e-09	1.01904e-08	Up	1700	6.93;36.14;15.42;10.15;11.51;7232.47;10.64;1971.38	0.00;0.00;0.00;0.00;0.00;0.00;0.00;0.00	1161.83	0	chr8	119964383	119935795	-	NM_002546	TNFRSF11B	intergenic	37133
chr17:29768501-29770200	11611.6	2.80971e-09	1.01904e-08	Up	1700	4.16;4.52;6.17;12.18;5.23;9248.38;4.73;3.13	0.00;0.00;0.00;0.00;0.00;0.00;0.00;0.00	1161.06	0	chr17	29815018	29865236	+	NM_001303542	RAB11FIP4	intergenic	-45668
chr11:88552601-88554400	11567	4.63279e-05	6.78905e-05	Up	1800	6.93;9205.56;6.17;6.09;4.18;9.72;9.46;4.70	0.00;0.00;0.00;0.00;0.00;0.00;0.00;0.00	1156.6	0	chr11	88781240	88237743	-	NM_001143831	GRM5	intron	227740
chr3:156008701-156009900	11444.2	2.80541e-09	1.01904e-08	Up	1200	6.93;18.07;15.42;4.06;5.23;9086.76;14.19;3.91	0.00;0.00;0.00;0.00;0.00;0.00;0.00;0.00	1144.32	0	chr3	156008825	156256541	+	NM_001308222	KCNAB1	promoter	475
chr3:156008701-156009900	11444.2	2.80541e-09	1.01904e-08	Up	1200	6.93;18.07;15.42;4.06;5.23;9086.76;14.19;3.91	0.00;0.00;0.00;0.00;0.00;0.00;0.00;0.00	1144.32	0	chr3	156008775	156256927	+	NM_172159	KCNAB1	promoter	525
chr1:96456301-96457700	11174.3	4.78819e-05	7.00812e-05	Up	1400	2.77;8916.41;4.63;5.08;1.05;3.65;1.18;3.91	0.00;0.00;0.00;0.00;0.00;0.00;0.00;0.00	1117.33	0	chr1	96457623	96488436	+	NR_125991	LOC102723661	promoter	-623
chr12:122804801-122806000	10930.5	2.8015e-09	1.01904e-08	Up	1200	4.16;27.11;6.17;2.03;2.09;8691.85;7.10;3.13	0.00;0.00;0.00;0.00;0.00;0.00;0.00;0.00	1092.95	0	chr12	122751068	122716093	-	NM_022916	VPS33A	intergenic	-54332
chr2:82749001-82750100	10673.2	5.0222e-05	7.33254e-05	Up	1100	4.16;8503.00;10.79;3.05;2.09;4.86;8.28;1.57	0.00;0.00;0.00;0.00;0.00;0.00;0.00;0.00	1067.22	0	chr2	83083926	83084893	+	NR_033423	DHFRP3	intergenic	-334376
chr19:430801-432300	10527.8	2.51998e-09	1.01904e-08	Up	1500	426.93;22.59;6639.15;209.10;5.23;93.57;9.46;1015.44	0.00;0.00;0.00;0.00;0.00;0.00;0.00;0.00	1052.68	0	chr19	409170	405442	-	NM_001136263	C2CD4C	intergenic	-22380
chr8:49410401-49411600	10457.2	5.12134e-05	7.46809e-05	Up	1200	4.16;8333.58;3.08;2.03;4.18;8.51;7.10;2.35	0.00;0.00;0.00;0.00;0.00;0.00;0.00;0.00	1045.62	0	chr8	49464126	49611069	+	NR_105002	LOC101929268	intergenic	-53126
chr19:22464401-22466000	10024	4.06425e-09	1.01904e-08	Up	1600	5604.14;18.07;12.33;2348.80;6.28;14.58;11.83;2.35	0.00;0.00;0.00;0.00;0.00;0.00;0.00;0.00	1002.3	0	chr19	22469251	22499978	+	NM_001242680	ZNF729	upstream	-4051
chr8:1325901-1327000	9951.3	2.8089e-09	1.01904e-08	Up	1100	5.54;9.04;3.08;8.12;6.28;7922.67;2.37;3.13	0.00;0.00;0.00;0.00;0.00;0.00;0.00;0.00	995.03	0	chr8	1250823	1244293	-	NR_111948	LOC286083	intergenic	-75627
chr8:97530501-97531700	9768.8	5.48454e-05	7.98791e-05	Up	1200	1.39;7784.63;3.08;2.03;5.23;4.86;10.64;2.35	0.00;0.00;0.00;0.00;0.00;0.00;0.00;0.00	976.78	0	chr8	97505881	97624037	+	NM_002998	SDC2	intron	25219
chr17:44984301-44985800	9757.5	3.67623e-09	1.01904e-08	Up	1500	4.16;9.04;9.25;7756.94;8.37;4.86;9.46;3.13	0.00;0.00;0.00;0.00;0.00;0.00;0.00;0.00	975.65	0	chr17	45000482	45014207	+	NM_001012511	GOSR2	upstream	-15432
chr17:44984301-44985800	9757.5	3.67623e-09	1.01904e-08	Up	1500	4.16;9.04;9.25;7756.94;8.37;4.86;9.46;3.13	0.00;0.00;0.00;0.00;0.00;0.00;0.00;0.00	975.65	0	chr17	45000482	45019386	+	NM_001321134	GOSR2	upstream	-15432
chr17:44984301-44985800	9757.5	3.67623e-09	1.01904e-08	Up	1500	4.16;9.04;9.25;7756.94;8.37;4.86;9.46;3.13	0.00;0.00;0.00;0.00;0.00;0.00;0.00;0.00	975.65	0	chr17	45000482	45019386	+	NM_054022	GOSR2	upstream	-15432
chr17:44984301-44985800	9757.5	3.67623e-09	1.01904e-08	Up	1500	4.16;9.04;9.25;7756.94;8.37;4.86;9.46;3.13	0.00;0.00;0.00;0.00;0.00;0.00;0.00;0.00	975.65	0	chr17	45000482	45019386	+	NM_004287	GOSR2	upstream	-15432
chr17:44984301-44985800	9757.5	3.67623e-09	1.01904e-08	Up	1500	4.16;9.04;9.25;7756.94;8.37;4.86;9.46;3.13	0.00;0.00;0.00;0.00;0.00;0.00;0.00;0.00	975.65	0	chr17	45000482	45019386	+	NM_001330252	GOSR2	upstream	-15432
chr17:44984301-44985800	9757.5	3.67623e-09	1.01904e-08	Up	1500	4.16;9.04;9.25;7756.94;8.37;4.86;9.46;3.13	0.00;0.00;0.00;0.00;0.00;0.00;0.00;0.00	975.65	0	chr17	45000482	45044366	+	NM_001321133	GOSR2	upstream	-15432
chr2:17332001-17333300	9685	5.52508e-05	8.03709e-05	Up	1300	3.47;7725.90;4.63;5.08;1.05;1.22;3.55;2.35	0.00;0.00;0.00;0.00;0.00;0.00;0.00;0.00	968.4	0	chr2	17699706	17691985	-	NM_001099218	RAD51AP2	intergenic	367056
chr3:26837701-26838700	9629.2	5.57167e-05	8.09494e-05	Up	1000	2.77;7660.39;3.08;4.06;4.18;19.44;7.10;1.57	0.00;0.00;0.00;0.00;0.00;0.00;0.00;0.00	962.82	0	chr3	26736047	26752265	+	NM_001317811	LRRC3B	intergenic	102153
chr3:193458901-193460000	9427.2	5.68074e-05	8.24332e-05	Up	1100	0.69;7520.33;4.63;1.02;5.23;1.22;7.10;0.78	0.00;0.00;0.00;0.00;0.00;0.00;0.00;0.00	942.62	0	chr3	193345121	193336387	-	NR_046634	OPA1-AS1	intergenic	-114329
chr10:513801-514900	9390.2	5.70854e-05	8.27354e-05	Up	1100	0.69;7484.18;9.25;1.02;4.18;7.29;2.37;2.35	0.00;0.00;0.00;0.00;0.00;0.00;0.00;0.00	938.92	0	chr10	687718	687628	-	NR_049884	MIR5699	intergenic	173368
chr19:16812401-16813500	9326.6	5.74617e-05	8.31792e-05	Up	1100	2.08;7432.22;6.17;3.05;3.14;2.43;10.64;0.78	0.00;0.00;0.00;0.00;0.00;0.00;0.00;0.00	932.56	0	chr19	16830786	16928774	+	NM_001007525	NWD1	upstream	-17836
chr19:16812401-16813500	9326.6	5.74617e-05	8.31792e-05	Up	1100	2.08;7432.22;6.17;3.05;3.14;2.43;10.64;0.78	0.00;0.00;0.00;0.00;0.00;0.00;0.00;0.00	932.56	0	chr19	16830786	16928774	+	NM_001290355	NWD1	upstream	-17836
chrX:100697601-100698600	9287.3	5.76624e-05	8.33681e-05	Up	1000	2.77;7405.11;6.17;2.03;1.05;4.86;4.73;2.35	0.00;0.00;0.00;0.00;0.00;0.00;0.00;0.00	928.63	0	chrX	100673250	100790975	+	NR_028407	ARMCX4	intron	24850
chr3:132141401-132142500	9270.8	2.80977e-09	1.01904e-08	Up	1100	2.77;2.26;3.08;2.03;8.37;7383.15;9.46;4.70	0.00;0.00;0.00;0.00;0.00;0.00;0.00;0.00	926.98	0	chr3	132136552	132257876	+	NM_015268	DNAJC13	intron	5398
chr3:8622601-8623600	9229.2	5.80628e-05	8.378e-05	Up	1000	2.77;7355.42;7.71;1.02;2.09;7.29;4.73;1.57	0.00;0.00;0.00;0.00;0.00;0.00;0.00;0.00	922.82	0	chr3	8613467	8616354	+	NR_024065	LINC00312	intergenic	9633
chr11:85619201-85620300	9219.6	5.81976e-05	8.378e-05	Up	1100	2.77;7332.83;7.71;3.05;3.14;7.29;14.19;3.91	0.00;0.00;0.00;0.00;0.00;0.00;0.00;0.00	921.86	0	chr11	85566143	85631063	+	NM_173556	CCDC83	intron	53607
chr11:85619201-85620300	9219.6	5.81976e-05	8.378e-05	Up	1100	2.77;7332.83;7.71;3.05;3.14;7.29;14.19;3.91	0.00;0.00;0.00;0.00;0.00;0.00;0.00;0.00	921.86	0	chr11	85566143	85631063	+	NM_001286159	CCDC83	intron	53607
chr12:118448901-118450300	9213.1	5.81869e-05	8.378e-05	Up	1400	2.08;7330.57;3.08;3.05;9.41;8.51;8.28;4.70	0.00;0.00;0.00;0.00;0.00;0.00;0.00;0.00	921.21	0	chr12	118454505	118470042	+	NM_001130112	RFC5	upstream	-4905
chr12:118448901-118450300	9213.1	5.81869e-05	8.378e-05	Up	1400	2.08;7330.57;3.08;3.05;9.41;8.51;8.28;4.70	0.00;0.00;0.00;0.00;0.00;0.00;0.00;0.00	921.21	0	chr12	118454505	118470042	+	NM_001206801	RFC5	upstream	-4905
chr12:118448901-118450300	9213.1	5.81869e-05	8.378e-05	Up	1400	2.08;7330.57;3.08;3.05;9.41;8.51;8.28;4.70	0.00;0.00;0.00;0.00;0.00;0.00;0.00;0.00	921.21	0	chr12	118454505	118470042	+	NM_007370	RFC5	upstream	-4905
chr12:118448901-118450300	9213.1	5.81869e-05	8.378e-05	Up	1400	2.08;7330.57;3.08;3.05;9.41;8.51;8.28;4.70	0.00;0.00;0.00;0.00;0.00;0.00;0.00;0.00	921.21	0	chr12	118454505	118470042	+	NM_181578	RFC5	upstream	-4905
chr1:64685501-64686500	9203.4	5.82937e-05	8.378e-05	Up	1000	4.16;7312.49;6.17;5.08;10.46;12.15;5.91;5.48	0.00;0.00;0.00;0.00;0.00;0.00;0.00;0.00	920.24	0	chr1	64669489	64710027	+	NM_152489	UBE2U	intron	16511
chr4:124956601-124958500	9192.9	5.83002e-05	8.378e-05	Up	1900	1.39;7326.05;6.17;4.06;4.18;8.51;2.37;0.78	0.00;0.00;0.00;0.00;0.00;0.00;0.00;0.00	919.19	0	chr4	124695418	124786730	+	NR_027106	LINC01091	intergenic	262132
chr13:111778501-111779500	9121.1	5.86931e-05	8.42427e-05	Up	1000	2.08;7276.35;3.08;2.03;2.09;6.08;3.55;0.78	0.00;0.00;0.00;0.00;0.00;0.00;0.00;0.00	912.01	0	chr13	111768025	111766158	-	NR_046667	ARHGEF7-AS2	upstream	-10975
chr5:108157701-108159600	9108.3	5.89028e-05	8.43397e-05	Up	1900	4.16;7235.69;3.08;3.05;5.23;15.80;11.83;7.05	0.00;0.00;0.00;0.00;0.00;0.00;0.00;0.00	910.73	0	chr5	108084627	108178700	+	NM_001308038	FER	intron	74023
chr5:108157701-108159600	9108.3	5.89028e-05	8.43397e-05	Up	1900	4.16;7235.69;3.08;3.05;5.23;15.80;11.83;7.05	0.00;0.00;0.00;0.00;0.00;0.00;0.00;0.00	910.73	0	chr5	108084627	108532541	+	NM_001308028	FER	intron	74023
chr20:1261901-1263500	9103.8	5.8834e-05	8.43397e-05	Up	1600	0.69;7260.54;3.08;1.02;1.05;3.65;10.64;1.57	0.00;0.00;0.00;0.00;0.00;0.00;0.00;0.00	910.28	0	chr20	1246934	1289971	+	NM_014723	SNPH	intron	15766
chr20:1261901-1263500	9103.8	5.8834e-05	8.43397e-05	Up	1600	0.69;7260.54;3.08;1.02;1.05;3.65;10.64;1.57	0.00;0.00;0.00;0.00;0.00;0.00;0.00;0.00	910.28	0	chr20	1246934	1289971	+	NM_001318234	SNPH	intron	15766
chr19:52553401-52554400	9037.9	5.92806e-05	8.47785e-05	Up	1000	0.69;7206.32;7.71;2.03;5.23;2.43;3.55;1.57	0.00;0.00;0.00;0.00;0.00;0.00;0.00;0.00	903.69	0	chr19	52552377	52534631	-	NM_014650	ZNF432	promoter	-1523
chr10:90867901-90869000	9014.1	5.95062e-05	8.49987e-05	Up	1100	0.69;7176.95;1.54;2.03;1.05;23.09;3.55;1.57	0.00;0.00;0.00;0.00;0.00;0.00;0.00;0.00	901.31	0	chr10	90823168	90823091	-	NR_039827	MIR4679-2	intergenic	-45282
chr3:196753001-196754000	8992.7	1.14372e-09	1.01904e-08	Up	1000	4.16;9.04;7152.58;9.14;2.09;8.51;7.10;0.78	0.00;0.00;0.00;0.00;0.00;0.00;0.00;0.00	899.17	0	chr3	196756686	196745823	-	NM_033316	MELTF	intron	3186
chr1:41744101-41745400	8982.8	5.96816e-05	8.51468e-05	Up	1300	1.39;7156.62;9.25;2.03;4.18;7.29;2.37;2.35	0.00;0.00;0.00;0.00;0.00;0.00;0.00;0.00	898.18	0	chr1	41707815	41492870	-	NM_001172220	SCMH1	intergenic	-36935
chr1:41744101-41745400	8982.8	5.96816e-05	8.51468e-05	Up	1300	1.39;7156.62;9.25;2.03;4.18;7.29;2.37;2.35	0.00;0.00;0.00;0.00;0.00;0.00;0.00;0.00	898.18	0	chr1	41707815	41492870	-	NM_001172218	SCMH1	intergenic	-36935
chr1:41744101-41745400	8982.8	5.96816e-05	8.51468e-05	Up	1300	1.39;7156.62;9.25;2.03;4.18;7.29;2.37;2.35	0.00;0.00;0.00;0.00;0.00;0.00;0.00;0.00	898.18	0	chr1	41707815	41492870	-	NM_001172219	SCMH1	intergenic	-36935
chr1:41744101-41745400	8982.8	5.96816e-05	8.51468e-05	Up	1300	1.39;7156.62;9.25;2.03;4.18;7.29;2.37;2.35	0.00;0.00;0.00;0.00;0.00;0.00;0.00;0.00	898.18	0	chr1	41707815	41492870	-	NM_012236	SCMH1	intergenic	-36935
chr2:66278101-66279200	8960.9	5.97536e-05	8.51472e-05	Up	1100	2.08;7145.33;4.63;3.05;2.09;4.86;3.55;2.35	0.00;0.00;0.00;0.00;0.00;0.00;0.00;0.00	895.99	0	chr2	66585460	66585380	-	NR_039938	MIR4778	intergenic	306810
chr7:152158101-152159200	8951.5	5.99959e-05	8.53898e-05	Up	1100	2.08;7118.22;13.88;2.03;6.28;8.51;7.10;2.35	0.00;0.00;0.00;0.00;0.00;0.00;0.00;0.00	895.05	0	chr7	152161208	152162630	+	NR_027387	LINC01003	upstream	-2558
chr9:96118701-96119900	8922.9	1.14019e-09	1.01904e-08	Up	1200	4.85;2.26;7117.12;2.03;2.09;3.65;2.37;3.13	0.00;0.00;0.00;0.00;0.00;0.00;0.00;0.00	892.19	0	chr9	96108696	96080480	-	NM_001098808	C9orf129	upstream	-10604
chr18:72775401-72776400	8870.3	2.74712e-09	1.01904e-08	Up	1000	2051.48;4061.74;7.71;948.05;4.18;9.72;7.10;5.48	0.00;0.00;0.00;0.00;0.00;0.00;0.00;0.00	886.93	0	chr18	72917468	72907064	-	NM_001306093	ZADH2	intergenic	141568
chr2:35443801-35445100	8856.2	6.08112e-05	8.64466e-05	Up	1300	6.24;7005.27;13.88;9.14;9.41;15.80;18.92;5.48	0.00;0.00;0.00;0.00;0.00;0.00;0.00;0.00	885.52	0	chr2	35696470	35696552	+	NR_039629	MIR548AD	intergenic	-252020
chr6:36520301-36522200	8854.7	1.13263e-09	1.01904e-08	Up	1900	0.69;2.26;7063.16;2.03;3.14;9.72;1.18;0.78	0.00;0.00;0.00;0.00;0.00;0.00;0.00;0.00	885.37	0	chr6	36515293	36461659	-	NM_007271	STK38	upstream	-5957
chr6:36520301-36522200	8854.7	1.13263e-09	1.01904e-08	Up	1900	0.69;2.26;7063.16;2.03;3.14;9.72;1.18;0.78	0.00;0.00;0.00;0.00;0.00;0.00;0.00;0.00	885.37	0	chr6	36515293	36461659	-	NM_001305102	STK38	upstream	-5957
chr6:33728701-33730700	8845.3	4.0203e-09	1.01904e-08	Up	2000	4819.58;9.04;6.17;2213.80;12.55;4.86;4.73;4.70	0.00;0.00;0.00;0.00;0.00;0.00;0.00;0.00	884.43	0	chr6	33714762	33689442	-	NM_001142883	IP6K3	upstream	-14938
chr6:33728701-33730700	8845.3	4.0203e-09	1.01904e-08	Up	2000	4819.58;9.04;6.17;2213.80;12.55;4.86;4.73;4.70	0.00;0.00;0.00;0.00;0.00;0.00;0.00;0.00	884.43	0	chr6	33714762	33689442	-	NM_054111	IP6K3	upstream	-14938
chr4:46557401-46558500	8793.3	6.09177e-05	8.64945e-05	Up	1100	1.39;7012.04;7.71;2.03;3.14;1.22;4.73;1.57	0.00;0.00;0.00;0.00;0.00;0.00;0.00;0.00	879.23	0	chr4	46392085	46245564	-	NM_001286827	GABRA2	intergenic	-165865
chr4:46557401-46558500	8793.3	6.09177e-05	8.64945e-05	Up	1100	1.39;7012.04;7.71;2.03;3.14;1.22;4.73;1.57	0.00;0.00;0.00;0.00;0.00;0.00;0.00;0.00	879.23	0	chr4	46392085	46245564	-	NM_000807	GABRA2	intergenic	-165865
chr12:49137901-49139100	8764.7	6.10634e-05	8.65976e-05	Up	1200	0.69;6996.23;3.08;3.05;1.05;4.86;1.18;0.78	0.00;0.00;0.00;0.00;0.00;0.00;0.00;0.00	876.37	0	chr12	49121217	49159568	+	NR_029448	LINC00935	intron	17283
chr12:49137901-49139100	8764.7	6.10634e-05	8.65976e-05	Up	1200	0.69;6996.23;3.08;3.05;1.05;4.86;1.18;0.78	0.00;0.00;0.00;0.00;0.00;0.00;0.00;0.00	876.37	0	chr12	49121217	49159569	+	NR_029449	LINC00935	intron	17283
chr5:178317301-178318300	8752.1	6.13616e-05	8.69167e-05	Up	1000	2.08;6955.57;9.25;7.11;4.18;8.51;11.83;2.35	0.00;0.00;0.00;0.00;0.00;0.00;0.00;0.00	875.11	0	chr5	178322894	178360212	+	NM_030613	ZFP2	upstream	-5094
chr2:26802701-26803700	8685.4	4.04652e-09	1.01904e-08	Up	1000	4786.32;4.52;3.08;2138.69;4.18;3.65;4.73;2.35	0.00;0.00;0.00;0.00;0.00;0.00;0.00;0.00	868.44	0	chr2	26785426	26802400	+	NM_001105519	C2orf70	intergenic	17774
chr2:26802701-26803700	8685.4	4.04652e-09	1.01904e-08	Up	1000	4786.32;4.52;3.08;2138.69;4.18;3.65;4.73;2.35	0.00;0.00;0.00;0.00;0.00;0.00;0.00;0.00	868.44	0	chr2	26785426	26802400	+	NM_001322426	C2orf70	intergenic	17774
chr2:221339601-221341100	8665.5	4.0274e-09	1.01904e-08	Up	1500	4734.34;9.04;9.25;2166.10;4.18;2.43;4.73;1.57	0.00;0.00;0.00;0.00;0.00;0.00;0.00;0.00	866.45	0	chr2	220771286	220771222	-	NR_036228	MIR4268	intergenic	-569064
chr16:12813101-12814600	8605.4	2.80882e-09	1.01904e-08	Up	1500	5.54;9.04;10.79;12.18;5.23;6824.19;11.83;4.70	0.00;0.00;0.00;0.00;0.00;0.00;0.00;0.00	860.44	0	chr16	12814177	12814228	+	NR_039869	MIR4718	promoter	-327
chr17:48760701-48761700	8583	2.80365e-09	1.01904e-08	Up	1000	2.77;9.04;12.33;4.06;2.09;6829.05;4.73;1.57	0.00;0.00;0.00;0.00;0.00;0.00;0.00;0.00	858.2	0	chr17	48785270	48770550	-	NM_052855	ANKRD40	intergenic	24070
chr10:129571701-129573000	8577.6	6.25819e-05	8.85396e-05	Up	1300	2.77;6822.28;13.88;5.08;4.18;4.86;5.91;2.35	0.00;0.00;0.00;0.00;0.00;0.00;0.00;0.00	857.66	0	chr10	129535537	129539450	+	NM_207426	FOXI2	intergenic	36813
chr5:133322901-133324100	8516.4	3.68161e-09	1.01904e-08	Up	1200	2.77;2.26;1.54;6793.67;4.18;1.22;5.91;0.78	0.00;0.00;0.00;0.00;0.00;0.00;0.00;0.00	851.54	0	chr5	133340657	133307565	-	NR_036625	VDAC1	intron	17157
chr5:133322901-133324100	8516.4	3.68161e-09	1.01904e-08	Up	1200	2.77;2.26;1.54;6793.67;4.18;1.22;5.91;0.78	0.00;0.00;0.00;0.00;0.00;0.00;0.00;0.00	851.54	0	chr5	133340657	133307565	-	NR_036624	VDAC1	intron	17157
chr2:136308201-136309600	8509.4	2.9525e-09	1.01904e-08	Up	1400	5.54;9.04;4.63;4.06;3.14;4.86;6774.67;0.78	0.00;0.00;0.00;0.00;0.00;0.00;0.00;0.00	850.84	0	chr2	136289024	136482840	+	NM_001282799	R3HDM1	intron	19876
chr2:136308201-136309600	8509.4	2.9525e-09	1.01904e-08	Up	1400	5.54;9.04;4.63;4.06;3.14;4.86;6774.67;0.78	0.00;0.00;0.00;0.00;0.00;0.00;0.00;0.00	850.84	0	chr2	136289024	136482840	+	NM_015361	R3HDM1	intron	19876
chr5:151000701-151001800	8495.2	1.13918e-09	1.01904e-08	Up	1100	3.47;11.30;6759.42;5.08;4.18;4.86;4.73;2.35	0.00;0.00;0.00;0.00;0.00;0.00;0.00;0.00	849.42	0	chr5	150948505	150883652	-	NM_001447	FAT2	intergenic	-52745
chrX:76286701-76288300	8436.5	6.35591e-05	8.98151e-05	Up	1600	2.08;6716.11;6.17;5.08;1.05;6.08;9.46;2.35	0.00;0.00;0.00;0.00;0.00;0.00;0.00;0.00	843.55	0	chrX	76234957	75878198	-	NR_110401	MIR325HG	intergenic	-52543
chrX:76286701-76288300	8436.5	6.35591e-05	8.98151e-05	Up	1600	2.08;6716.11;6.17;5.08;1.05;6.08;9.46;2.35	0.00;0.00;0.00;0.00;0.00;0.00;0.00;0.00	843.55	0	chrX	76234957	75878198	-	NR_110400	MIR325HG	intergenic	-52543
chrX:76286701-76288300	8436.5	6.35591e-05	8.98151e-05	Up	1600	2.08;6716.11;6.17;5.08;1.05;6.08;9.46;2.35	0.00;0.00;0.00;0.00;0.00;0.00;0.00;0.00	843.55	0	chrX	76234957	75878198	-	NR_110402	MIR325HG	intergenic	-52543
chrX:76286701-76288300	8436.5	6.35591e-05	8.98151e-05	Up	1600	2.08;6716.11;6.17;5.08;1.05;6.08;9.46;2.35	0.00;0.00;0.00;0.00;0.00;0.00;0.00;0.00	843.55	0	chrX	76234957	75878198	-	NR_110404	MIR325HG	intergenic	-52543
chrX:76286701-76288300	8436.5	6.35591e-05	8.98151e-05	Up	1600	2.08;6716.11;6.17;5.08;1.05;6.08;9.46;2.35	0.00;0.00;0.00;0.00;0.00;0.00;0.00;0.00	843.55	0	chrX	76234957	75878198	-	NR_110403	MIR325HG	intergenic	-52543
chrX:76286701-76288300	8436.5	6.35591e-05	8.98151e-05	Up	1600	2.08;6716.11;6.17;5.08;1.05;6.08;9.46;2.35	0.00;0.00;0.00;0.00;0.00;0.00;0.00;0.00	843.55	0	chrX	76234957	75878198	-	NR_110405	MIR325HG	intergenic	-52543
chrX:76286701-76288300	8436.5	6.35591e-05	8.98151e-05	Up	1600	2.08;6716.11;6.17;5.08;1.05;6.08;9.46;2.35	0.00;0.00;0.00;0.00;0.00;0.00;0.00;0.00	843.55	0	chrX	76234957	75878198	-	NR_110406	MIR325HG	intergenic	-52543
chr11:94268301-94269300	8413	6.38335e-05	9.00956e-05	Up	1000	2.77;6689.00;16.96;1.02;5.23;3.65;7.10;3.91	0.00;0.00;0.00;0.00;0.00;0.00;0.00;0.00	841.2	0	chr11	94277016	94283064	+	NM_002033	FUT4	upstream	-8216
chr1:2055001-2056100	8400.8	2.96253e-09	1.01904e-08	Up	1100	4.85;4.52;704.62;1.02;3.14;5270.03;1.18;730.46	0.00;0.00;0.00;0.00;0.00;0.00;0.00;0.00	839.98	0	chr1	2036154	2116834	+	NM_001033582	PRKCZ	intron	19396
chr15:97377901-97378900	8357.9	2.80571e-09	1.01904e-08	Up	1000	4.16;13.55;15.42;9.14;12.55;6621.26;4.73;4.70	0.00;0.00;0.00;0.00;0.00;0.00;0.00;0.00	835.69	0	chr15	97326636	97328845	+	NM_001304804	SPATA8	intergenic	51764
chr15:97377901-97378900	8357.9	2.80571e-09	1.01904e-08	Up	1000	4.16;13.55;15.42;9.14;12.55;6621.26;4.73;4.70	0.00;0.00;0.00;0.00;0.00;0.00;0.00;0.00	835.69	0	chr15	97326636	97328845	+	NM_001304805	SPATA8	intergenic	51764
chr15:97377901-97378900	8357.9	2.80571e-09	1.01904e-08	Up	1000	4.16;13.55;15.42;9.14;12.55;6621.26;4.73;4.70	0.00;0.00;0.00;0.00;0.00;0.00;0.00;0.00	835.69	0	chr15	97326636	97328845	+	NM_001304806	SPATA8	intergenic	51764
chr15:97377901-97378900	8357.9	2.80571e-09	1.01904e-08	Up	1000	4.16;13.55;15.42;9.14;12.55;6621.26;4.73;4.70	0.00;0.00;0.00;0.00;0.00;0.00;0.00;0.00	835.69	0	chr15	97326636	97328845	+	NM_173499	SPATA8	intergenic	51764
chr17:37699901-37701200	8306.6	2.80752e-09	1.01904e-08	Up	1300	4.16;9.04;6.17;6.09;4.18;6603.03;7.10;4.70	0.00;0.00;0.00;0.00;0.00;0.00;0.00;0.00	830.56	0	chr17	37764175	37760020	-	NM_006160	NEUROD2	intergenic	63625
chr10:116076701-116077900	8218.2	1.13472e-09	1.01904e-08	Up	1200	2.77;4.52;6551.27;2.03;2.09;2.43;7.10;1.57	0.00;0.00;0.00;0.00;0.00;0.00;0.00;0.00	821.72	0	chr10	115999372	116054259	+	NM_001320804	VWA2	intergenic	77928
chr2:168657801-168659000	8098.5	1.14499e-09	1.01904e-08	Up	1200	4.16;2.26;6444.88;5.08;5.23;8.51;7.10;0.78	0.00;0.00;0.00;0.00;0.00;0.00;0.00;0.00	809.75	0	chr2	168675181	168727366	+	NM_020981	B3GALT1	upstream	-16781
chr12:49847601-49848600	8076.4	6.64183e-05	9.35329e-05	Up	1000	1.39;6422.43;4.63;4.06;11.51;4.86;8.28;3.13	0.00;0.00;0.00;0.00;0.00;0.00;0.00;0.00	807.54	0	chr12	49782956	49786116	+	NR_033267	LOC100335030	intergenic	65144
chr14:51094801-51096600	8073.2	6.64265e-05	9.35329e-05	Up	1800	2.77;6424.69;6.17;2.03;4.18;6.08;9.46;2.35	0.00;0.00;0.00;0.00;0.00;0.00;0.00;0.00	807.22	0	chr14	51135071	51100297	-	NM_021818	SAV1	intergenic	39371
chr8:67557201-67558200	8046.9	3.54266e-09	1.01904e-08	Up	1000	5.54;13.55;6.17;2.03;6386.32;9.72;9.46;3.91	0.00;0.00;0.00;0.00;0.00;0.00;0.00;0.00	804.59	0	chr8	67579452	67542487	-	NM_025054	VCPIP1	intron	21752
chr18:6832301-6833500	8041.1	3.3658e-09	1.01904e-08	Up	1200	6.93;666.42;6.17;5743.10;3.14;1.22;3.55;1.57	0.00;0.00;0.00;0.00;0.00;0.00;0.00;0.00	804.01	0	chr18	6834431	6915712	+	NM_001010000	ARHGAP28	promoter	-1531
chr19:42317001-42318000	8038.6	6.67131e-05	9.3647e-05	Up	1000	2.08;6402.10;10.79;2.03;6.28;2.43;3.55;0.78	0.00;0.00;0.00;0.00;0.00;0.00;0.00;0.00	803.76	0	chr19	42300521	42315591	+	NR_102333	CEACAM3	intergenic	16979
chr19:42317001-42318000	8038.6	6.67131e-05	9.3647e-05	Up	1000	2.08;6402.10;10.79;2.03;6.28;2.43;3.55;0.78	0.00;0.00;0.00;0.00;0.00;0.00;0.00;0.00	803.76	0	chr19	42300521	42315591	+	NM_001815	CEACAM3	intergenic	16979
chr19:42317001-42318000	8038.6	6.67131e-05	9.3647e-05	Up	1000	2.08;6402.10;10.79;2.03;6.28;2.43;3.55;0.78	0.00;0.00;0.00;0.00;0.00;0.00;0.00;0.00	803.76	0	chr19	42300521	42315591	+	NM_001277163	CEACAM3	intergenic	16979
chr14:50118401-50119600	8025.1	6.68051e-05	9.3647e-05	Up	1200	6.24;6381.77;7.71;2.03;2.09;6.08;9.46;3.91	0.00;0.00;0.00;0.00;0.00;0.00;0.00;0.00	802.41	0	chr14	50101948	50091891	-	NM_018139	DNAAF2	upstream	-17052
chr14:50118401-50119600	8025.1	6.68051e-05	9.3647e-05	Up	1200	6.24;6381.77;7.71;2.03;2.09;6.08;9.46;3.91	0.00;0.00;0.00;0.00;0.00;0.00;0.00;0.00	802.41	0	chr14	50101948	50091891	-	NM_001083908	DNAAF2	upstream	-17052
chr2:95765301-95766500	8016.2	6.68231e-05	9.3647e-05	Up	1200	1.39;6390.81;4.63;3.05;3.14;3.65;4.73;0.78	0.00;0.00;0.00;0.00;0.00;0.00;0.00;0.00	801.52	0	chr2	95787302	95751135	-	NM_001321995	MRPS5	intron	21402
chr2:95765301-95766500	8016.2	6.68231e-05	9.3647e-05	Up	1200	1.39;6390.81;4.63;3.05;3.14;3.65;4.73;0.78	0.00;0.00;0.00;0.00;0.00;0.00;0.00;0.00	801.52	0	chr2	95787302	95751135	-	NM_001321997	MRPS5	intron	21402
chrX:108039301-108041200	8009.8	6.67844e-05	9.3647e-05	Up	1900	1.39;6395.33;1.54;1.02;1.05;1.22;4.73;0.78	0.00;0.00;0.00;0.00;0.00;0.00;0.00;0.00	800.88	0	chrX	107979769	107982133	+	NR_110652	LOC101928358	intergenic	60481
chr17:20831201-20832200	7999.6	6.70352e-05	9.38334e-05	Up	1000	1.39;6365.96;4.63;3.05;5.23;4.86;10.64;3.13	0.00;0.00;0.00;0.00;0.00;0.00;0.00;0.00	799.86	0	chr17	20841832	20885670	+	NR_123730	LOC339260	upstream	-10132
chr20:4355901-4357600	7972.1	2.80452e-09	1.01904e-08	Up	1700	0.69;6.78;4.63;2.03;2.09;6355.14;2.37;3.13	0.00;0.00;0.00;0.00;0.00;0.00;0.00;0.00	797.11	0	chr20	4229659	4201277	-	NM_000678	ADRA1D	intergenic	-127091
chr16:10436501-10437500	7919.7	2.47891e-09	1.01904e-08	Up	1000	9.70;3844.88;20.04;11.17;14.65;147.03;29.57;2257.93	0.00;0.00;0.00;0.00;0.00;0.00;0.00;0.00	791.87	0	chr16	10479911	10577495	+	NM_001256160	ATF7IP2	intergenic	-42911
chr16:10436501-10437500	7919.7	2.47891e-09	1.01904e-08	Up	1000	9.70;3844.88;20.04;11.17;14.65;147.03;29.57;2257.93	0.00;0.00;0.00;0.00;0.00;0.00;0.00;0.00	791.87	0	chr16	10479911	10577495	+	NM_024997	ATF7IP2	intergenic	-42911
chr16:10436501-10437500	7919.7	2.47891e-09	1.01904e-08	Up	1000	9.70;3844.88;20.04;11.17;14.65;147.03;29.57;2257.93	0.00;0.00;0.00;0.00;0.00;0.00;0.00;0.00	791.87	0	chr16	10479911	10577495	+	NR_045816	ATF7IP2	intergenic	-42911
chr9:21447501-21448500	7919.4	3.68052e-09	1.01904e-08	Up	1000	2.77;2.26;3.08;6312.54;4.18;2.43;5.91;1.57	0.00;0.00;0.00;0.00;0.00;0.00;0.00;0.00	791.84	0	chr9	21440452	21441315	+	NM_024013	IFNA1	intergenic	7548
chr10:36966601-36968000	7860.5	2.80275e-09	1.01904e-08	Up	1400	4.16;13.55;7.71;1.02;4.18;6253.07;2.37;1.57	0.00;0.00;0.00;0.00;0.00;0.00;0.00;0.00	785.95	0	chr10	37414784	37521495	+	NM_052997	ANKRD30A	intergenic	-447484
chr18:67857701-67859200	7844.2	3.67815e-09	1.01904e-08	Up	1500	3.47;6.78;3.08;6248.59;1.05;7.29;3.55;0.78	0.00;0.00;0.00;0.00;0.00;0.00;0.00;0.00	784.32	0	chr18	67872962	67671042	-	NM_001318520	RTTN	intron	14512
chr18:67857701-67859200	7844.2	3.67815e-09	1.01904e-08	Up	1500	3.47;6.78;3.08;6248.59;1.05;7.29;3.55;0.78	0.00;0.00;0.00;0.00;0.00;0.00;0.00;0.00	784.32	0	chr18	67872962	67671042	-	NM_173630	RTTN	intron	14512
chr18:34389101-34390300	7823.7	4.002e-09	1.01904e-08	Up	1200	4215.23;4.52;3.08;2011.81;8.37;7.29;4.73;3.13	0.00;0.00;0.00;0.00;0.00;0.00;0.00;0.00	782.27	0	chr18	34409068	34805297	+	NM_001322327	KIAA1328	upstream	-19368
chr18:34389101-34390300	7823.7	4.002e-09	1.01904e-08	Up	1200	4215.23;4.52;3.08;2011.81;8.37;7.29;4.73;3.13	0.00;0.00;0.00;0.00;0.00;0.00;0.00;0.00	782.27	0	chr18	34409068	34805297	+	NR_136304	KIAA1328	upstream	-19368
chr18:34389101-34390300	7823.7	4.002e-09	1.01904e-08	Up	1200	4215.23;4.52;3.08;2011.81;8.37;7.29;4.73;3.13	0.00;0.00;0.00;0.00;0.00;0.00;0.00;0.00	782.27	0	chr18	34409068	34805297	+	NR_136305	KIAA1328	upstream	-19368
chr18:34389101-34390300	7823.7	4.002e-09	1.01904e-08	Up	1200	4215.23;4.52;3.08;2011.81;8.37;7.29;4.73;3.13	0.00;0.00;0.00;0.00;0.00;0.00;0.00;0.00	782.27	0	chr18	34409068	34812090	+	NR_136303	KIAA1328	upstream	-19368
chr1:36069301-36070400	7786.5	3.68103e-09	1.01904e-08	Up	1100	2.77;4.52;1.54;6206.97;3.14;1.22;3.55;4.70	0.00;0.00;0.00;0.00;0.00;0.00;0.00;0.00	778.55	0	chr1	36097138	36065142	-	NM_001199780	PSMB2	intron	27288
chr12:115109901-115110900	7752.5	6.90412e-05	9.65276e-05	Up	1000	2.77;6180.72;3.08;3.05;5.23;1.22;3.55;1.57	0.00;0.00;0.00;0.00;0.00;0.00;0.00;0.00	775.15	0	chr12	115121969	115108058	-	NM_005996	TBX3	intron	11569
chr12:115109901-115110900	7752.5	6.90412e-05	9.65276e-05	Up	1000	2.77;6180.72;3.08;3.05;5.23;1.22;3.55;1.57	0.00;0.00;0.00;0.00;0.00;0.00;0.00;0.00	775.15	0	chr12	115121969	115108058	-	NM_016569	TBX3	intron	11569
chr15:73797801-73799000	7731.8	4.0139e-09	1.01904e-08	Up	1200	4197.21;9.04;6.17;1952.94;4.18;4.86;4.73;5.48	0.00;0.00;0.00;0.00;0.00;0.00;0.00;0.00	773.08	0	chr15	73735498	73852353	+	NM_001042367	REC114	intron	62902
chr2:180552601-180554100	7728.9	4.12212e-09	1.01904e-08	Up	1500	4434.24;6.78;4.63;1714.40;1.05;13.37;4.73;3.13	0.00;0.00;0.00;0.00;0.00;0.00;0.00;0.00	772.79	0	chr2	180610769	180306710	-	NM_001113397	ZNF385B	intron	57419
chr8:26540701-26542500	7720.9	6.93584e-05	9.6857e-05	Up	1800	2.77;6153.61;4.63;1.02;3.14;3.65;4.73;2.35	0.00;0.00;0.00;0.00;0.00;0.00;0.00;0.00	771.99	0	chr8	26435920	26515693	+	NM_001244604	DPYSL2	intergenic	105680
chr16:56706401-56708000	7672.6	6.97472e-05	9.72855e-05	Up	1600	2.08;6119.72;1.54;6.09;1.05;2.43;3.55;0.78	0.00;0.00;0.00;0.00;0.00;0.00;0.00;0.00	767.16	0	chr16	56710027	56711789	+	NR_003669	MT1IP	upstream	-2827
chr16:56706401-56708000	7672.6	6.97472e-05	9.72855e-05	Up	1600	2.08;6119.72;1.54;6.09;1.05;2.43;3.55;0.78	0.00;0.00;0.00;0.00;0.00;0.00;0.00;0.00	767.16	0	chr16	56710027	56711789	+	NR_104046	MT1IP	upstream	-2827
chr16:56706401-56708000	7672.6	6.97472e-05	9.72855e-05	Up	1600	2.08;6119.72;1.54;6.09;1.05;2.43;3.55;0.78	0.00;0.00;0.00;0.00;0.00;0.00;0.00;0.00	767.16	0	chr16	56710027	56711789	+	NR_104045	MT1IP	upstream	-2827
chr1:210969201-210970500	7662.2	1.13919e-09	1.01904e-08	Up	1300	2.77;9.04;6091.80;3.05;8.37;6.08;7.10;0.78	0.00;0.00;0.00;0.00;0.00;0.00;0.00;0.00	766.12	0	chr1	211307457	210851656	-	NM_002238	KCNH1	intron	337607
chr1:210969201-210970500	7662.2	1.13919e-09	1.01904e-08	Up	1300	2.77;9.04;6091.80;3.05;8.37;6.08;7.10;0.78	0.00;0.00;0.00;0.00;0.00;0.00;0.00;0.00	766.12	0	chr1	211307457	210851656	-	NM_172362	KCNH1	intron	337607
chr14:23336901-23338200	7621.3	1.14973e-09	1.01904e-08	Up	1300	4.85;6.78;6054.80;6.09;9.41;6.08;5.91;2.35	0.00;0.00;0.00;0.00;0.00;0.00;0.00;0.00	762.03	0	chr14	23340925	23350920	+	NM_001329226	LRP10	upstream	-3375
chr14:23336901-23338200	7621.3	1.14973e-09	1.01904e-08	Up	1300	4.85;6.78;6054.80;6.09;9.41;6.08;5.91;2.35	0.00;0.00;0.00;0.00;0.00;0.00;0.00;0.00	762.03	0	chr14	23340925	23350920	+	NM_014045	LRP10	upstream	-3375
chr2:9392901-9393900	7601.7	2.80521e-09	1.01904e-08	Up	1000	4.16;6.78;12.33;2.03;5.23;6045.29;2.37;2.35	0.00;0.00;0.00;0.00;0.00;0.00;0.00;0.00	760.07	0	chr2	9346893	9545812	+	NM_003887	ASAP2	intron	46507
chr2:9392901-9393900	7601.7	2.80521e-09	1.01904e-08	Up	1000	4.16;6.78;12.33;2.03;5.23;6045.29;2.37;2.35	0.00;0.00;0.00;0.00;0.00;0.00;0.00;0.00	760.07	0	chr2	9346893	9545812	+	NM_001135191	ASAP2	intron	46507
chr2:205221201-205222200	7576.5	1.13487e-09	1.01904e-08	Up	1000	2.77;9.04;6028.58;4.06;3.14;6.08;5.91;0.78	0.00;0.00;0.00;0.00;0.00;0.00;0.00;0.00	757.55	0	chr2	205410515	206484886	+	NM_001302769	PARD3B	intergenic	-188815
chr2:205221201-205222200	7576.5	1.13487e-09	1.01904e-08	Up	1000	2.77;9.04;6028.58;4.06;3.14;6.08;5.91;0.78	0.00;0.00;0.00;0.00;0.00;0.00;0.00;0.00	757.55	0	chr2	205410515	206484886	+	NM_057177	PARD3B	intergenic	-188815
chr2:205221201-205222200	7576.5	1.13487e-09	1.01904e-08	Up	1000	2.77;9.04;6028.58;4.06;3.14;6.08;5.91;0.78	0.00;0.00;0.00;0.00;0.00;0.00;0.00;0.00	757.55	0	chr2	205410515	206484886	+	NM_152526	PARD3B	intergenic	-188815
chr2:205221201-205222200	7576.5	1.13487e-09	1.01904e-08	Up	1000	2.77;9.04;6028.58;4.06;3.14;6.08;5.91;0.78	0.00;0.00;0.00;0.00;0.00;0.00;0.00;0.00	757.55	0	chr2	205410515	206484886	+	NM_205863	PARD3B	intergenic	-188815
chr3:157390401-157391500	7547.3	4.02005e-09	1.01904e-08	Up	1100	4105.73;4.52;3.08;1903.20;6.28;2.43;7.10;4.70	0.00;0.00;0.00;0.00;0.00;0.00;0.00;0.00	754.63	0	chr3	157261132	157287701	+	NR_024016	PQLC2L	intergenic	129818
chr3:157390401-157391500	7547.3	4.02005e-09	1.01904e-08	Up	1100	4105.73;4.52;3.08;1903.20;6.28;2.43;7.10;4.70	0.00;0.00;0.00;0.00;0.00;0.00;0.00;0.00	754.63	0	chr3	157261132	157319021	+	NM_001130001	PQLC2L	intergenic	129818
chr3:157390401-157391500	7547.3	4.02005e-09	1.01904e-08	Up	1100	4105.73;4.52;3.08;1903.20;6.28;2.43;7.10;4.70	0.00;0.00;0.00;0.00;0.00;0.00;0.00;0.00	754.63	0	chr3	157261132	157319021	+	NM_001130002	PQLC2L	intergenic	129818
chr3:157390401-157391500	7547.3	4.02005e-09	1.01904e-08	Up	1100	4105.73;4.52;3.08;1903.20;6.28;2.43;7.10;4.70	0.00;0.00;0.00;0.00;0.00;0.00;0.00;0.00	754.63	0	chr3	157261132	157296680	+	NM_001099777	PQLC2L	intergenic	129818
chr3:157390401-157391500	7547.3	4.02005e-09	1.01904e-08	Up	1100	4105.73;4.52;3.08;1903.20;6.28;2.43;7.10;4.70	0.00;0.00;0.00;0.00;0.00;0.00;0.00;0.00	754.63	0	chr3	157261132	157296680	+	NM_001243729	PQLC2L	intergenic	129818
chr19:7685601-7687100	7533.7	1.15548e-09	1.01904e-08	Up	1500	6.24;15.81;5966.91;6.09;5.23;9.72;10.64;5.48	0.00;0.00;0.00;0.00;0.00;0.00;0.00;0.00	753.27	0	chr19	7682324	7682391	+	NR_106850	MIR6792	intergenic	4026
chr15:62775301-62776500	7479.7	7.17538e-05	9.99264e-05	Up	1200	1.39;5948.04;6.17;5.08;3.14;8.51;8.28;2.35	0.00;0.00;0.00;0.00;0.00;0.00;0.00;0.00	747.87	0	chr15	62635227	62635337	+	NR_106733	MIR6085	intergenic	140673
chr18:63814801-63816100	7445.9	7.18089e-05	9.99264e-05	Up	1300	2.77;5943.52;1.54;1.02;3.14;1.22;1.18;1.57	0.00;0.00;0.00;0.00;0.00;0.00;0.00;0.00	744.49	0	chr18	63417887	63531361	+	NM_001317214	CDH7	intergenic	397563
chr18:63814801-63816100	7445.9	7.18089e-05	9.99264e-05	Up	1300	2.77;5943.52;1.54;1.02;3.14;1.22;1.18;1.57	0.00;0.00;0.00;0.00;0.00;0.00;0.00;0.00	744.49	0	chr18	63417887	63549202	+	NM_004361	CDH7	intergenic	397563
chr7:44755801-44756900	7431.9	1.12172e-09	1.01904e-08	Up	1100	0.69;15.81;5917.57;2.03;1.05;3.65;2.37;1.57	0.00;0.00;0.00;0.00;0.00;0.00;0.00;0.00	743.09	0	chr7	44788164	44809479	+	NM_001300959	ZMIZ2	intergenic	-31814
chr18:33154601-33155900	7427.8	7.22795e-05	0.000100463	Up	1300	2.08;5905.12;10.79;3.05;2.09;8.51;5.91;3.91	0.00;0.00;0.00;0.00;0.00;0.00;0.00;0.00	742.68	0	chr18	33171700	33171770	+	NR_039771	MIR3975	upstream	-16450
chr10:113573901-113575000	7378.8	1.13402e-09	1.01904e-08	Up	1100	3.47;2.26;5886.74;2.03;1.05;1.22;2.37;3.13	0.00;0.00;0.00;0.00;0.00;0.00;0.00;0.00	737.78	0	chr10	113943537	113909621	-	NM_020918	GPAM	intergenic	369087
chr10:113573901-113575000	7378.8	1.13402e-09	1.01904e-08	Up	1100	3.47;2.26;5886.74;2.03;1.05;1.22;2.37;3.13	0.00;0.00;0.00;0.00;0.00;0.00;0.00;0.00	737.78	0	chr10	113943537	113909621	-	NM_001244949	GPAM	intergenic	369087
chr3:12548401-12549500	7240.7	2.80573e-09	1.01904e-08	Up	1100	2.08;2.26;7.71;1.02;3.14;5763.38;10.64;1.57	0.00;0.00;0.00;0.00;0.00;0.00;0.00;0.00	723.97	0	chr3	12526027	12574820	+	NM_001321279	TSEN2	intron	22923
chr4:25377801-25378900	7220.2	2.90268e-09	1.01904e-08	Up	1100	1129.01;6.78;3.08;250.72;1638.16;7.29;2738.02;2.35	0.00;0.00;0.00;0.00;0.00;0.00;0.00;0.00	721.92	0	chr4	25378847	25420120	+	NM_013367	ANAPC4	promoter	-497
chr4:25377801-25378900	7220.2	2.90268e-09	1.01904e-08	Up	1100	1129.01;6.78;3.08;250.72;1638.16;7.29;2738.02;2.35	0.00;0.00;0.00;0.00;0.00;0.00;0.00;0.00	721.92	0	chr4	25378847	25420120	+	NM_001286756	ANAPC4	promoter	-497
chr20:18097101-18098300	7138.26	9.55778e-05	0.000131157	Up	1200	8.32;10771.08;15.42;8.12;14.65;12.15;11.83;7.83	0.00;0.00;0.00;0.00;0.75;0.00;0.00;0.00	1356.17	0.09	chr20	18118498	18123812	+	NM_001164811	PET117	intergenic	-20798
chr8:37745001-37746300	7108.2	2.8036e-09	1.01904e-08	Up	1300	2.77;13.55;6.17;4.06;4.18;5647.94;2.37;4.70	0.00;0.00;0.00;0.00;0.00;0.00;0.00;0.00	710.72	0	chr8	37757015	37716464	-	NM_025151	RAB11FIP1	intron	11365
chr8:37745001-37746300	7108.2	2.8036e-09	1.01904e-08	Up	1300	2.77;13.55;6.17;4.06;4.18;5647.94;2.37;4.70	0.00;0.00;0.00;0.00;0.00;0.00;0.00;0.00	710.72	0	chr8	37757015	37716464	-	NM_001002814	RAB11FIP1	intron	11365
chr3:185095101-185096400	7081.6	2.80541e-09	1.01904e-08	Up	1300	2.77;6.78;4.63;5.08;1.05;5639.43;2.37;2.35	0.00;0.00;0.00;0.00;0.00;0.00;0.00;0.00	708.06	0	chr3	185080835	185206882	+	NM_004721	MAP3K13	intron	14915
chr15:44415501-44417300	7063.1	3.54148e-09	1.01904e-08	Up	1800	4.16;11.30;6.17;6.09;5601.76;6.08;11.83;2.35	0.00;0.00;0.00;0.00;0.00;0.00;0.00;0.00	706.21	0	chr15	44486644	44162958	-	NM_001286490	FRMD5	intron	70244
chr4:3514101-3515100	7028.3	7.62188e-05	0.000105815	Up	1000	2.08;5600.15;4.63;3.05;3.14;6.08;1.18;1.57	0.00;0.00;0.00;0.00;0.00;0.00;0.00;0.00	702.73	0	chr4	3533876	3505323	-	NR_110005	LRPAP1	exon	19276
chrX:49024101-49025400	6968.2	7.70691e-05	0.000106746	Up	1300	2.77;5525.60;6.17;8.12;10.46;7.29;7.10;6.26	0.00;0.00;0.00;0.00;0.00;0.00;0.00;0.00	696.72	0	chrX	49028183	49031468	+	NM_002668	PLP2	upstream	-3433
chr2:29419101-29420700	6961.6	1.14209e-09	1.01904e-08	Up	1600	2.77;6.78;5535.20;5.08;8.37;2.43;4.73;3.13	0.00;0.00;0.00;0.00;0.00;0.00;0.00;0.00	696.06	0	chr2	29338291	29406679	+	NM_001287527	CLIP4	intergenic	81609
chr2:29419101-29420700	6961.6	1.14209e-09	1.01904e-08	Up	1600	2.77;6.78;5535.20;5.08;8.37;2.43;4.73;3.13	0.00;0.00;0.00;0.00;0.00;0.00;0.00;0.00	696.06	0	chr2	29338291	29406679	+	NM_024692	CLIP4	intergenic	81609
chr10:129376501-129377900	6953.1	7.69598e-05	0.000106719	Up	1400	0.69;5550.45;3.08;1.02;2.09;1.22;2.37;0.78	0.00;0.00;0.00;0.00;0.00;0.00;0.00;0.00	695.21	0	chr10	129347612	129350935	+	NM_001030013	NPS	intergenic	29588
chr18:995101-996100	6941	2.80473e-09	1.01904e-08	Up	1000	4.16;11.30;3.08;2.03;4.18;5514.27;10.64;2.35	0.00;0.00;0.00;0.00;0.00;0.00;0.00;0.00	694	0	chr18	905196	912173	+	NM_001117	ADCYAP1	intergenic	90404
chrX:135305901-135307400	6889.2	7.78201e-05	0.00010766	Up	1500	4.85;5471.38;3.08;10.15;5.23;3.65;8.28;3.91	0.00;0.00;0.00;0.00;0.00;0.00;0.00;0.00	688.82	0	chrX	135333738	135298973	-	NM_024597	MAP7D3	intron	27088
chrX:135305901-135307400	6889.2	7.78201e-05	0.00010766	Up	1500	4.85;5471.38;3.08;10.15;5.23;3.65;8.28;3.91	0.00;0.00;0.00;0.00;0.00;0.00;0.00;0.00	688.82	0	chrX	135333738	135295378	-	NM_001173517	MAP7D3	intron	27088
chr3:86469301-86470300	6832.6	3.99403e-09	1.01904e-08	Up	1000	3672.56;6.78;9.25;1757.04;4.18;6.08;4.73;4.70	0.00;0.00;0.00;0.00;0.00;0.00;0.00;0.00	683.16	0	chr3	86531092	86546146	+	NR_135563	LOC101927494	intergenic	-61292
chr6:111442601-111443600	6759.1	3.67867e-09	1.01904e-08	Up	1000	6.93;2.26;7.71;5374.64;1.05;3.65;7.10;3.13	0.00;0.00;0.00;0.00;0.00;0.00;0.00;0.00	675.81	0	chr6	111408780	111544606	+	NM_018593	SLC16A10	intron	34320
chr5:5241401-5242400	6750.1	2.95282e-09	1.01904e-08	Up	1000	1.39;4.52;3.08;2.03;2.09;2.43;5379.05;4.70	0.00;0.00;0.00;0.00;0.00;0.00;0.00;0.00	674.91	0	chr5	5140442	5320415	+	NM_139056	ADAMTS16	intron	101458
chr5:5241401-5242400	6750.1	2.95282e-09	1.01904e-08	Up	1000	1.39;4.52;3.08;2.03;2.09;2.43;5379.05;4.70	0.00;0.00;0.00;0.00;0.00;0.00;0.00;0.00	674.91	0	chr5	5140442	5320415	+	NR_136935	ADAMTS16	intron	101458
chr16:815301-816300	6712.2	7.97942e-05	0.000110135	Up	1000	2.77;5349.39;4.63;2.03;2.09;4.86;2.37;0.78	0.00;0.00;0.00;0.00;0.00;0.00;0.00;0.00	671.12	0	chr16	820182	820277	+	NR_030384	MIR662	upstream	-4382
chr9:102608101-102609200	6704	7.98895e-05	0.000110138	Up	1100	2.08;5340.36;3.08;4.06;2.09;2.43;5.91;2.35	0.00;0.00;0.00;0.00;0.00;0.00;0.00;0.00	670.3	0	chr9	102584136	102629173	+	NM_173200	NR4A3	intron	24514
chr9:102608101-102609200	6704	7.98895e-05	0.000110138	Up	1100	2.08;5340.36;3.08;4.06;2.09;2.43;5.91;2.35	0.00;0.00;0.00;0.00;0.00;0.00;0.00;0.00	670.3	0	chr9	102584136	102629173	+	NM_006981	NR4A3	intron	24514
chr20:3695101-3696500	6682.8	2.80705e-09	1.01904e-08	Up	1400	1.39;2.26;3.08;4.06;7.32;5321.07;4.73;1.57	0.00;0.00;0.00;0.00;0.00;0.00;0.00;0.00	668.18	0	chr20	3687775	3667616	-	NM_023068	SIGLEC1	upstream	-8025
chr7:101891501-101892600	6633.8	2.80354e-09	1.01904e-08	Up	1100	2.77;11.30;6.17;3.05;6.28;5270.03;3.55;3.13	0.00;0.00;0.00;0.00;0.00;0.00;0.00;0.00	663.28	0	chr7	101928352	101962178	+	NM_020979	SH2B2	intergenic	-36302
chr14:71843101-71844500	6629.2	2.80362e-09	1.01904e-08	Up	1400	2.08;9.04;3.08;6.09;1.05;5276.11;3.55;1.57	0.00;0.00;0.00;0.00;0.00;0.00;0.00;0.00	662.82	0	chr14	71865053	71865124	+	NR_001276	SNORD56B	intergenic	-21253
[truncated: 1,290 more rows]

## Sheet: down.CRC_vs_AA
Genomic_position	Fold change	P-value	FDR	Regulation	Length	A.cnt	C.cnt	A.avg	C.avg	chr	tss	tts	strand	RefSeq_name	GeneSymbol	Peak_classification	Peak_To_TSS
[truncated: 16 more rows]

[truncated: 4 more sheets: down.AA_vs_Normal, up.AA_vs_Normal, up.CRC-Late_vs_CRC-Early, down.CRC-Late vs_CRC-Early]
