# Supplementary material for: Dynamic changes in DNA methylation and hydroxymethylation revealed the transformation of advanced adenoma into colorectal carcinoma
Source: Clin Transl Med. 2023 Feb 28;13(3):e1202. doi: 10.1002/ctm2.1202 (PMC9975459; doi:10.1002/ctm2.1202)
Supplement: Supplementary file 3 — Supporting Information [file CTM2-13-e1202-s010.xlsx]

## Sheet: Adenoma vs Normal
PathwayID	Definition	OriginalWebSite	Fisher-Pvalue	SelectionCounts	SelectionSize	Count	Size	FDR	Enrichment_Score	GeneRatio	Genes
hsa04713	Circadian entrainment	http://www.genome.jp/kegg-bin/show_pathway?hsa04713+107+109+2793+2893+2903+5566	0.00307912	6	106	95	6990	0.562686	2.51157	0.056604	ADCY1//ADCY3//GNGT2//GRIA4//GRIN2A//PRKACA
hsa04916	Melanogenesis	http://www.genome.jp/kegg-bin/show_pathway?hsa04916+107+109+434+4286+5566+7472	0.0039742	6	106	100	6990	0.562686	2.40075	0.056604	ADCY1//ADCY3//ASIP//MITF//PRKACA//WNT2
hsa04913	Ovarian steroidogenesis	http://www.genome.jp/kegg-bin/show_pathway?hsa04913+107+109+2492+5566	0.00673763	4	106	50	6990	0.562686	2.17149	0.037736	ADCY1//ADCY3//FSHR//PRKACA
hsa04724	Glutamatergic synapse	http://www.genome.jp/kegg-bin/show_pathway?hsa04724+107+109+2793+2893+2903+5566	0.00750248	6	106	114	6990	0.562686	2.1248	0.056604	ADCY1//ADCY3//GNGT2//GRIA4//GRIN2A//PRKACA
hsa05414	Dilated cardiomyopathy	http://www.genome.jp/kegg-bin/show_pathway?hsa05414+107+109+1756+22801+5566	0.0115741	5	106	90	6990	0.614902	1.93651	0.04717	ADCY1//ADCY3//DMD//ITGA11//PRKACA
hsa04728	Dopaminergic synapse	http://www.genome.jp/kegg-bin/show_pathway?hsa04728+9575+2793+2893+2903+5566+6570	0.0133476	6	106	129	6990	0.614902	1.8746	0.056604	CLOCK//GNGT2//GRIA4//GRIN2A//PRKACA//SLC18A1
hsa04120	Ubiquitin mediated proteolysis	http://www.genome.jp/kegg-bin/show_pathway?hsa04120+4281+8651+140739+54926+65264+51366	0.0175118	6	106	137	6990	0.614902	1.75667	0.056604	MID1//SOCS1//UBE2F//UBE2R2//UBE2Z//UBR5
hsa04723	Retrograde endocannabinoid signaling	http://www.genome.jp/kegg-bin/show_pathway?hsa04723+107+109+2793+2893+5566	0.0183166	5	106	101	6990	0.614902	1.73716	0.04717	ADCY1//ADCY3//GNGT2//GRIA4//PRKACA
hsa05031	Amphetamine addiction	http://www.genome.jp/kegg-bin/show_pathway?hsa05031+2893+2903+5566+6570	0.0184471	4	106	67	6990	0.614902	1.73407	0.037736	GRIA4//GRIN2A//PRKACA//SLC18A1
hsa04918	Thyroid hormone synthesis	http://www.genome.jp/kegg-bin/show_pathway?hsa04918+107+109+5566+7173	0.0223398	4	106	71	6990	0.670195	1.65092	0.037736	ADCY1//ADCY3//PRKACA//TPO
hsa04024	cAMP signaling pathway	http://www.genome.jp/kegg-bin/show_pathway?hsa04024+107+109+2492+2893+2903+4772+5566	0.0310969	7	106	199	6990	0.707581	1.50728	0.066038	ADCY1//ADCY3//FSHR//GRIA4//GRIN2A//NFATC1//PRKACA
hsa00600	Sphingolipid metabolism	http://www.genome.jp/kegg-bin/show_pathway?hsa00600+340485+8560+10558	0.0339465	3	106	47	6990	0.707581	1.46921	0.028302	ACER2//DEGS1//SPTLC1
hsa04925	Aldosterone synthesis and secretion	http://www.genome.jp/kegg-bin/show_pathway?hsa04925+107+109+5566+5581	0.034136	4	106	81	6990	0.707581	1.46679	0.037736	ADCY1//ADCY3//PRKACA//PRKCE
hsa04270	Vascular smooth muscle contraction	http://www.genome.jp/kegg-bin/show_pathway?hsa04270+107+109+553+5566+5581	0.0352475	5	106	120	6990	0.707581	1.45287	0.04717	ADCY1//ADCY3//AVPR1B//PRKACA//PRKCE
hsa05030	Cocaine addiction	http://www.genome.jp/kegg-bin/show_pathway?hsa05030+2903+5566+6570	0.0377484	3	106	49	6990	0.707581	1.4231	0.028302	GRIN2A//PRKACA//SLC18A1
hsa04022	cGMP-PKG signaling pathway	http://www.genome.jp/kegg-bin/show_pathway?hsa04022+107+109+3764+4205+4772+5581	0.0409039	6	106	167	6990	0.707581	1.38823	0.056604	ADCY1//ADCY3//KCNJ8//MEF2A//NFATC1//PRKCE
hsa04340	Hedgehog signaling pathway	http://www.genome.jp/kegg-bin/show_pathway?hsa04340+1452+5566+7472	0.0417591	3	106	51	6990	0.707581	1.37925	0.028302	CSNK1A1//PRKACA//WNT2
hsa04727	GABAergic synapse	http://www.genome.jp/kegg-bin/show_pathway?hsa04727+107+109+2793+5566	0.0441948	4	106	88	6990	0.707581	1.35463	0.037736	ADCY1//ADCY3//GNGT2//PRKACA
hsa05032	Morphine addiction	http://www.genome.jp/kegg-bin/show_pathway?hsa05032+107+109+2793+5566	0.0489641	4	106	91	6990	0.721202	1.31012	0.037736	ADCY1//ADCY3//GNGT2//PRKACA

## Sheet: CRC vs Adenoma
PathwayID	Definition	OriginalWebSite	Fisher-Pvalue	SelectionCounts	SelectionSize	Count	Size	FDR	Enrichment_Score	GeneRatio	Genes
hsa04550	Signaling pathways regulating pluripotency of stem cells	http://www.genome.jp/kegg-bin/show_pathway?hsa04550+90+92+652+658+8324+9421+3624+84333+8503+5978+55183+6926+7481+54361	7.26849e-05	14	207	142	6990	0.0218055	4.13856	0.067633	ACVR1//ACVR2A//BMP4//BMPR1B//FZD7//HAND1//INHBA//PCGF5//PIK3R3//REST//RIF1//TBX3//WNT11//WNT4
hsa04340	Hedgehog signaling pathway	http://www.genome.jp/kegg-bin/show_pathway?hsa04340+652+23291+2735+2737+7481+54361	0.00371806	6	207	51	6990	0.436487	2.42968	0.028986	BMP4//FBXW11//GLI1//GLI3//WNT11//WNT4
hsa05217	Basal cell carcinoma	http://www.genome.jp/kegg-bin/show_pathway?hsa05217+652+8324+2735+2737+7481+54361	0.00542786	6	207	55	6990	0.436487	2.26537	0.028986	BMP4//FZD7//GLI1//GLI3//WNT11//WNT4
hsa00601	Glycosphingolipid biosynthesis - lacto and neolacto series	http://www.genome.jp/kegg-bin/show_pathway?hsa00601+8708+8707+2526+6484	0.00669532	4	207	26	6990	0.436487	2.17423	0.019324	B3GALT1//B3GALT2//FUT4//ST3GAL4
hsa04120	Ubiquitin mediated proteolysis	http://www.genome.jp/kegg-bin/show_pathway?hsa04120+29945+330+57448+23291+23327+23221+7322+7324+148581+7337	0.00727478	10	207	137	6990	0.436487	2.13818	0.048309	ANAPC4//BIRC3//BIRC6//FBXW11//NEDD4L//RHOBTB2//UBE2D2//UBE2E1//UBE2U//UBE3A
hsa04350	TGF-beta signaling pathway	http://www.genome.jp/kegg-bin/show_pathway?hsa04350+90+92+652+658+3624+4052+5933	0.0119002	7	207	84	6990	0.595009	1.92445	0.033816	ACVR1//ACVR2A//BMP4//BMPR1B//INHBA//LTBP1//RBL1
hsa04390	Hippo signaling pathway	http://www.genome.jp/kegg-bin/show_pathway?hsa04390+374+652+658+1740+23291+8324+5590+60485+7481+54361	0.015804	10	207	154	6990	0.677312	1.80123	0.048309	AREG//BMP4//BMPR1B//DLG2//FBXW11//FZD7//PRKCZ//SAV1//WNT11//WNT4
hsa04910	Insulin signaling pathway	http://www.genome.jp/kegg-bin/show_pathway?hsa04910+2308+8660+8503+10891+51422+5590+2889+10603+6654	0.0218909	9	207	139	6990	0.820911	1.65973	0.043478	FOXO1//IRS2//PIK3R3//PPARGC1A//PRKAG2//PRKCZ//RAPGEF1//SH2B2//SOS1
hsa04022	cGMP-PKG signaling pathway	http://www.genome.jp/kegg-bin/show_pathway?hsa04022+146+490+2969+2977+8660+10398+4772+8503+291+7416	0.0261955	10	207	167	6990	0.873182	1.58177	0.048309	ADRA1D//ATP2B1//GTF2I//GUCY1A2//IRS2//MYL9//NFATC1//PIK3R3//SLC25A4//VDAC1
hsa05033	Nicotine addiction	http://www.genome.jp/kegg-bin/show_pathway?hsa05033+2555+2562+2905+140679	0.0297134	4	207	40	6990	0.891401	1.52705	0.019324	GABRA2//GABRB3//GRIN2C//SLC32A1
hsa05222	Small cell lung cancer	http://www.genome.jp/kegg-bin/show_pathway?hsa05222+330+3908+8503+5915+7185+9618	0.0416168	6	207	86	6990	1	1.38073	0.028986	BIRC3//LAMA2//PIK3R3//RARB//TRAF1//TRAF4
hsa04650	Natural killer cell mediated cytotoxicity	http://www.genome.jp/kegg-bin/show_pathway?hsa04650+356+3439+3459+4772+8503+5551+4068+6654	0.0466399	8	207	135	6990	1	1.33124	0.038647	FASLG//IFNA1//IFNGR1//NFATC1//PIK3R3//PRF1//SH2D1A//SOS1

## Sheet: CRC-Late vs CRC-Early
PathwayID	Definition	OriginalWebSite	Fisher-Pvalue	SelectionCounts	SelectionSize	Count	Size	FDR	Enrichment_Score	GeneRatio	Genes
hsa04110	Cell cycle	http://www.genome.jp/kegg-bin/show_pathway?hsa04110+994+990+8454+1647+4616+2932+8379+4085+5933+10274+7029	0.000257288	11	175	124	6990	0.0771865	3.58958	0.062857	CDC25B//CDC6//CUL1//GADD45A//GADD45B//GSK3B//MAD1L1//MAD2L1//RBL1//STAG1//TFDP2
hsa04931	Insulin resistance	http://www.genome.jp/kegg-bin/show_pathway?hsa04931+2932+8660+5602+4792+5295+10891+51422+5581+5590	0.00156465	9	175	109	6990	0.234697	2.80558	0.051429	GSK3B//IRS2//MAPK10//NFKBIA//PIK3R1//PPARGC1A//PRKAG2//PRKCE//PRKCZ
hsa05033	Nicotine addiction	http://www.genome.jp/kegg-bin/show_pathway?hsa05033+2562+2565+2892+2905+140679	0.00300503	5	175	40	6990	0.257071	2.52215	0.028571	GABRB3//GABRG1//GRIA3//GRIN2C//SLC32A1
hsa04933	AGE-RAGE signaling pathway in diabetic complications	http://www.genome.jp/kegg-bin/show_pathway?hsa04933+1958+5602+4772+5295+5292+5332+5581+5590	0.00366908	8	175	101	6990	0.257071	2.43544	0.045714	EGR1//MAPK10//NFATC1//PIK3R1//PIM1//PLCB4//PRKCE//PRKCZ
hsa04350	TGF-beta signaling pathway	http://www.genome.jp/kegg-bin/show_pathway?hsa04350+92+650+8454+3624+4838+5933+4091	0.00489731	7	175	84	6990	0.257071	2.31004	0.04	ACVR2A//BMP2//CUL1//INHBA//NODAL//RBL1//SMAD6
hsa04930	Type II diabetes mellitus	http://www.genome.jp/kegg-bin/show_pathway?hsa04930+8660+5602+5295+5581+5590	0.00665979	5	175	48	6990	0.257071	2.17654	0.028571	IRS2//MAPK10//PIK3R1//PRKCE//PRKCZ
hsa04710	Circadian rhythm	http://www.genome.jp/kegg-bin/show_pathway?hsa04710+8454+23291+51422+6096	0.00704424	4	175	31	6990	0.257071	2.15217	0.022857	CUL1//FBXW11//PRKAG2//RORB
hsa04920	Adipocytokine signaling pathway	http://www.genome.jp/kegg-bin/show_pathway?hsa04920+8660+5602+4792+5443+10891+51422	0.0078786	6	175	70	6990	0.257071	2.10355	0.034286	IRS2//MAPK10//NFKBIA//POMC//PPARGC1A//PRKAG2
hsa04310	Wnt signaling pathway	http://www.genome.jp/kegg-bin/show_pathway?hsa04310+8454+23291+2239+2932+4041+5602+4772+5332+79718	0.00908854	9	175	142	6990	0.257071	2.04151	0.051429	CUL1//FBXW11//GPC4//GSK3B//LRP5//MAPK10//NFATC1//PLCB4//TBL1XR1
hsa04550	Signaling pathways regulating pluripotency of stem cells	http://www.genome.jp/kegg-bin/show_pathway?hsa04550+92+650+2932+9421+3624+4838+5295+5978+55183	0.00908854	9	175	142	6990	0.257071	2.04151	0.051429	ACVR2A//BMP2//GSK3B//HAND1//INHBA//NODAL//PIK3R1//REST//RIF1
hsa04080	Neuroactive ligand-receptor interaction	http://www.genome.jp/kegg-bin/show_pathway?hsa04080+136+146+2562+2565+2587+8001+2892+2897+2898+2905+2913+4829+5029+2834	0.00942594	14	175	277	6990	0.257071	2.02568	0.08	ADORA2B//ADRA1D//GABRB3//GABRG1//GALR1//GLRA3//GRIA3//GRIK1//GRIK2//GRIN2C//GRM3//NMBR//P2RY2//PRLHR
hsa04120	Ubiquitin mediated proteolysis	http://www.genome.jp/kegg-bin/show_pathway?hsa04120+330+8454+23291+90293+23327+7322+7324+7337	0.0213243	8	175	137	6990	0.531647	1.67112	0.045714	BIRC3//CUL1//FBXW11//KLHL13//NEDD4L//UBE2D2//UBE2E1//UBE3A
hsa04910	Insulin signaling pathway	http://www.genome.jp/kegg-bin/show_pathway?hsa04910+2932+8660+5602+5295+10891+51422+5590+10603	0.0230381	8	175	139	6990	0.531647	1.63755	0.045714	GSK3B//IRS2//MAPK10//PIK3R1//PPARGC1A//PRKAG2//PRKCZ//SH2B2
hsa04666	Fc gamma R-mediated phagocytosis	http://www.genome.jp/kegg-bin/show_pathway?hsa04666+8853+3055+5295+8398+5581+6850	0.0286984	6	175	93	6990	0.614965	1.54214	0.034286	ASAP2//HCK//PIK3R1//PLA2G6//PRKCE//SYK
hsa04662	B cell receptor signaling pathway	http://www.genome.jp/kegg-bin/show_pathway?hsa04662+2932+4772+4792+5295+6850	0.0355555	5	175	73	6990	0.671772	1.44909	0.028571	GSK3B//NFATC1//NFKBIA//PIK3R1//SYK
hsa04750	Inflammatory mediator regulation of TRP channels	http://www.genome.jp/kegg-bin/show_pathway?hsa04750+5602+5029+5295+8398+5332+5581	0.0358278	6	175	98	6990	0.671772	1.44578	0.034286	MAPK10//P2RY2//PIK3R1//PLA2G6//PLCB4//PRKCE
hsa04340	Hedgehog signaling pathway	http://www.genome.jp/kegg-bin/show_pathway?hsa04340+650+23291+2737+2932	0.0381061	4	175	51	6990	0.672461	1.41901	0.022857	BMP2//FBXW11//GLI3//GSK3B
hsa04723	Retrograde endocannabinoid signaling	http://www.genome.jp/kegg-bin/show_pathway?hsa04723+2562+2565+2892+5602+5332+140679	0.0406082	6	175	101	6990	0.676803	1.39139	0.034286	GABRB3//GABRG1//GRIA3//MAPK10//PLCB4//SLC32A1
hsa04380	Osteoclast differentiation	http://www.genome.jp/kegg-bin/show_pathway?hsa04380+3459+5602+4772+4792+5295+6850+4982	0.0473443	7	175	132	6990	0.747542	1.32473	0.04	IFNGR1//MAPK10//NFATC1//NFKBIA//PIK3R1//SYK//TNFRSF11B
