# Supplementary material for: Dynamic changes in DNA methylation and hydroxymethylation revealed the transformation of advanced adenoma into colorectal carcinoma
Source: Clin Transl Med. 2023 Feb 28;13(3):e1202. doi: 10.1002/ctm2.1202 (PMC9975459; doi:10.1002/ctm2.1202)
Supplement: Supplementary file 4 — Supporting Information [file CTM2-13-e1202-s006.xlsx]

## Sheet: Expression (transcript level)
cibersort results Column A-B: Sample name and group. Column C-X: cell composition of 22 types of cells. Column Y-AA: statistical results.
		22 types of cells																						Statistical results
sample	group	B cells naive	B cells memory	Plasma cells	T cells CD8	T cells CD4 naive	T cells CD4 memory resting	T cells CD4 memory activated	T cells follicular helper	T cells regulatory (Tregs)	T cells gamma delta	NK cells resting	NK cells activated	Monocytes	Macrophages M0	Macrophages M1	Macrophages M2	Dendritic cells resting	Dendritic cells activated	Mast cells resting	Mast cells activated	Eosinophils	Neutrophils	P-value	Correlation	RMSE
TCGA-F4-6808-01A-11R-1839-07	PPARGC1A_high	0.0660454	0	0.0283223	0.0600452	0	0.279827	0.147558	0	0	0	0.0764893	0	0.023285	0.166117	0.0149142	0	0	0.0105395	0	0.120818	0.00603978	0	0.814	-0.00179834	1.09745
TCGA-A6-6780-01B-04R-A277-07	PPARGC1A_high	0.0706092	0	0.00115518	0	0	0.401281	0.0410306	0	0	0	0.0468908	0	0	0.0402208	0.0946925	0.133555	0	0.0365236	0	0.0354409	0.050601	0.0479998	0.342	0.0629797	1.06745
TCGA-D5-6898-01A-11R-1928-07	PPARGC1A_high	0.0455074	0	0.00491241	0.028176	0	0.170487	0.0143936	0	0.037181	0	0.0596255	0	0.0166235	0.449392	0.0432948	0.101542	0	0.0242909	0	0.00343048	0	0.00114317	0.005	0.252217	1.01506
TCGA-AA-3979-01A-01R-1022-07	PPARGC1A_high	0.06151	0	0.0753519	0.00261135	0	0.180259	0.0553754	0.00289672	0.00776755	0	0.0543862	0	0	0.204806	0.0426864	0.126905	0	0.00505643	0	0.10372	0.00403537	0.0726332	0.83	-0.00370606	1.09078
TCGA-F4-6807-01A-11R-1839-07	PPARGC1A_high	0.0141816	0	0.0184133	0.0264712	0	0.352839	0	0.0243311	0	0	0.0588094	0.00692765	0.0805388	0.163769	0.110115	0.0688005	0.0264488	0	0	0.0143304	0.0340254	0	0.015	0.200749	1.01167
TCGA-G4-6323-01A-11R-1723-07	PPARGC1A_high	0.319972	0	0.0906536	0.0635352	0	0.366499	0.00670339	0	0	0	0.0487215	0	0.0215173	0.0121624	0.0120812	0.045697	0	0.0116956	0	0.000762068	0	0	0.03	0.170162	1.03339
TCGA-CM-6168-01A-11R-1653-07	PPARGC1A_high	0.0587583	0	0.0136234	0.00604479	0	0.312968	0.00834218	0	0	0	0.0731855	0	0	0.149221	0.0583629	0.231345	0	0.0103194	0.0276857	0.0156462	0.00224601	0.0322521	0.012	0.218105	1.00034
TCGA-A6-5665-01B-03R-2302-07	PPARGC1A_high	0.0396968	0	0.0313377	0	0	0.403345	0	0.00610463	0	0	0.0941559	0	0.0255989	0.0792997	0.0431574	0.0962973	0	0.0246317	0	0.0717313	0.0600874	0.0245561	0.64	0.0220937	1.08086
TCGA-AM-5820-01A-01R-1653-07	PPARGC1A_high	0.0853677	0	0	0	0	0.236762	0	0.0120026	0.0384325	0	0	0.0194747	0.0163166	0.158964	0.035643	0.347865	0.00742989	0.00244201	0	0.0392992	0	0	0.848	-0.00563983	1.10827
TCGA-A6-2677-01A-01R-0821-07	PPARGC1A_high	0.0804721	0	0.0314435	0.0137194	0	0.312187	0.0828657	0	0	0	0.102218	0	0.0511658	0.13446	0.0390197	0.076161	0.0106896	0	0	0.0655987	0	0	0.846	-0.00546861	1.08733
TCGA-D5-6929-01A-31R-1928-07	PPARGC1A_high	0.109306	0	0.259478	0	0	0.097036	0.0227042	0.0236135	0.0207644	0	0.00471126	0.00895863	0	0.288879	0.0275823	0.136967	0	0	0	0	0	0	0.047	0.15487	1.02632
TCGA-AA-A00O-01A-02R-A089-07	PPARGC1A_high	0.0922817	0	0	0.0200765	0	0.212475	0	0.00138236	0.094738	0	0.0224975	0.0112189	0	0.315617	0.059237	0.148427	0	0	0	0.0220488	0	0	0.48	0.0433285	1.09538
TCGA-AD-6890-01A-11R-1928-07	PPARGC1A_high	0.056982	0	0.0933339	0.0775445	0	0.231875	0.0568889	0.00621763	0.0301329	0	0.0891724	0.00370624	0.0129767	0.0924825	0.0611754	0.141578	0	0.00559803	0.0403349	0	0	0	0.669	0.0177718	1.07152
TCGA-AA-3518-01A-02R-0826-07	PPARGC1A_high	0.101075	0	0.0519605	0.00515173	0	0.337969	0	0.0250368	0.0435723	0	0.0452285	0.0146828	0	0.164533	0.0902244	0.110689	0	0	0.00355427	0	0	0.00632225	0.082	0.130497	1.0394
TCGA-RU-A8FL-01A-11R-A37K-07	PPARGC1A_high	0.0878585	0	0	0.118583	0	0.224338	0.131523	0.0448019	0	0	0.0319966	0	0.0443205	0.101964	0	0.065532	0	0.0405384	0	0.0965306	0.0120139	0	0.882	-0.011354	1.0927
TCGA-A6-6650-01A-11R-A278-07	PPARGC1A_high	0.00424658	0	0.243316	0	0	0.387324	0.034537	0	0	0	0.0632189	0	0.0268927	0.0370897	0.0457328	0.132941	0	0.00235816	0	0.022343	0	0	0.975	-0.0385719	1.08771
TCGA-AA-3489-01A-21R-1839-07	PPARGC1A_high	0.199929	0	0.0282267	0.0317164	0	0.201235	0.0370238	0.00648671	0	0	0.103842	0	0.0613328	0.101312	0.05491	0.148118	0	0	0.00905033	0.0140119	0	0.00280564	0.012	0.221846	0.992671
TCGA-DM-A282-01A-12R-A16W-07	PPARGC1A_high	0.10548	0	0	0.0636946	0	0.263503	0	0	0.0651078	0	0	0.0551021	0.0208205	0.069995	0.0793897	0.251673	0.00148757	0.0233438	0.000403423	0	0	0	0.992	-0.0502472	1.11759
TCGA-AA-3494-01A-01R-1410-07	PPARGC1A_high	0.0664053	0	0.0253886	0	0	0.363901	0.133442	0.00529721	0.00773339	0	0.0708595	0	0.0142837	0.138814	0.0134389	0.0993172	0	0.0147661	0	0.035618	0	0.0107355	0.239	0.0819306	1.05551
TCGA-A6-5656-01A-21R-A278-07	PPARGC1A_high	0.0548241	0	0.00128987	0	0	0.382289	0	0.0200361	0	0	0.0807169	0	0.0370416	0.310353	0	0	0.00079725	0.01732	0	0.0953324	0	0	0.711	0.0122103	1.11208
TCGA-CM-6678-01A-11R-1839-07	PPARGC1A_high	0.1163	0	0.0298549	0	0	0.351569	0	0.00482901	0.0622892	0	0.0363426	0	0.0530296	0.206573	0.00961174	0.00392752	0	0	0	0.125673	0	0	0.576	0.0312289	1.08462
TCGA-D5-6532-01A-11R-1723-07	PPARGC1A_high	0.0636269	0	0.230766	0.0285784	0	0.264352	0.0350071	0	0.0345799	0	0.0344447	0.0123064	0.0265914	0.0634639	0.0654934	0.113626	0.00584985	0	0.021314	0	0	0	0.939	-0.0269203	1.07528
TCGA-A6-6652-01A-11R-1774-07	PPARGC1A_high	0.0502301	0	0.00519849	0	0	0.389207	0	0.00432221	0.0391237	0	0.111488	0	0.0717987	0.174175	0	0	0	0.0136693	0	0.140787	0	0	0.507	0.0401832	1.09082
TCGA-G4-6627-01A-11R-1774-07	PPARGC1A_high	0.129398	0	0	0.116133	0	0.283146	0	0.00609966	0.0296735	0	0	0.0283958	0.0842545	0.069831	0.0723617	0.0791061	0	0.0281487	0	0.0331057	0.0403469	0	0.173	0.099266	1.05118
TCGA-QG-A5Z2-01A-11R-A28H-07	PPARGC1A_high	0.205676	0	0.0660798	0.125461	0	0.284012	0	0.0454565	0.0432312	0	0.0618498	0	0.0317624	0.0341337	0.0397954	0.035349	0	0.00447589	0	0.0227177	0	0	0.257	0.0781543	1.06925
TCGA-AA-3955-01A-02R-1022-07	PPARGC1A_high	0.015697	0	0.0771958	0	0	0.379267	0.0436117	0	0	0	0.0521589	0.0118727	0.0196739	0.0530444	0.0469677	0.209065	0.00288613	0.00680578	0.0817534	0	0	0	0.755	0.00711682	1.07541
TCGA-AY-6196-01A-11R-1723-07	PPARGC1A_high	0.112178	0	0.0641072	0	0	0.22244	0.00564721	0.0138266	0.0223014	0	0.0681087	0.00392832	0.0656998	0.135279	0.0990009	0.148484	0.00185016	0	0.0371489	0	0	0	0.001	0.350088	0.937609
TCGA-D5-6535-01A-11R-1723-07	PPARGC1A_high	0.0306121	0	0.0680587	0	0	0.364372	0	0.0313106	0	0	0.0779467	0	0	0.157895	0.105151	0.106882	0	0.0166644	0	0.041107	0	0	0.211	0.0898482	1.05927
TCGA-AY-A8YK-01A-11R-A41B-07	PPARGC1A_high	0.0339405	0	0.126853	0	0.044351	0.357051	0.129937	0	0	0	0.0264403	0	0.0400671	0.150163	0.0099643	0.0255807	0	0.0112805	0	0.0443708	0	0	0.824	-0.00270329	1.08242
TCGA-3L-AA1B-01A-11R-A37K-07	PPARGC1A_high	0.110868	0	0.0677137	0.0210787	0	0.332554	0.0477387	0	0.0230181	0	0.0557149	0	0.0276291	0.0630549	0	0.154182	0	0.0304565	0.0659922	0	0	0	0.577	0.0309432	1.06318
TCGA-DM-A1HB-01A-21R-A180-07	PPARGC1A_high	0.0268447	0	0	0	0	0.407859	0	0	0.0436304	0	0.0760109	0	0.00611137	0.156806	0.0186858	0.0799585	0.0114184	0.0345921	0	0.138083	0	0	0.714	0.0119634	1.10131
TCGA-CM-6163-01A-11R-1653-07	PPARGC1A_high	0.0490932	0	0.0485027	0.0118691	0	0.419248	0.023434	0	0.0089098	0	0.0771477	0	0.00293732	0.122836	0.0394541	0.150489	0	0.021961	0	0	0	0.0241184	0.309	0.0695635	1.06562
TCGA-AA-A00K-01A-02R-A002-07	PPARGC1A_high	0.0438396	0	0.0557071	0.0232462	0	0.248357	0.126785	0.00156991	0.0242334	0	0.0990606	0	0	0.182893	0.00211248	0.123979	0	0.0196856	0	0.0485316	0	0	0.581	0.0304463	1.07574
TCGA-AA-A00W-01A-01R-A002-07	PPARGC1A_high	0.0713957	0	0.106966	0	0	0.359516	0.056919	0	0.0629255	0	0.10429	0	0.0250116	0.0619108	0.00204464	0	0	0.0847891	0	0.0642317	0	0	0.759	0.00634169	1.08616
TCGA-A6-2678-01A-01R-0821-07	PPARGC1A_high	0.0581223	0	0.0026395	0.0464976	0	0.320653	0.0239958	0.0309337	0.0174305	0	0.0703323	0	0.0132545	0.140905	0.0878535	0.17788	0	0	0.00950257	0	0	0	0.468	0.0455893	1.07976
TCGA-D5-6533-01A-11R-1723-07	PPARGC1A_high	0.0847439	0	0.111468	0	0	0.338502	0	0	0	0	0.0672674	0	0.026947	0.166201	0.0716737	0.0807529	0	0.0221573	0	0.030286	0	0	0.704	0.0130732	1.07719
TCGA-AA-3697-01A-01R-1723-07	PPARGC1A_high	0.149487	0	0.110428	0	0	0.314089	0.0292033	0.0028703	0.000810041	0	0.0255275	0.00187146	0	0.0965873	0.0266425	0.170009	0	0.0294588	0.00301076	0.0212682	0	0.0187366	0.347	0.062396	1.05052
TCGA-F4-6459-01A-11R-1774-07	PPARGC1A_high	0.0833952	0	0	0.0423281	0	0.192623	0.0424562	0	0.0212281	0	0.0783754	0	0.0154776	0.184058	0.0366166	0.289453	0	0	0	0.0139886	0	0	0.694	0.0141165	1.09447
TCGA-CM-6172-01A-11R-1653-07	PPARGC1A_high	0.0831011	0	0.0857155	0	0	0.391263	0	0	0	0	0.0456668	0.000447274	0.0404281	0.157689	0.00277379	0.156774	0.000323907	0.011068	0	0.0247503	0	0	0.622	0.0250715	1.07667
TCGA-AA-3524-01A-02R-0821-07	PPARGC1A_high	0.03703	0	0.0718844	0	0	0.33999	0.0558008	0	0	0	0	0.0826486	0	0.109891	0.0600867	0.194718	0.0022656	0	0.0425658	0	0	0.00311963	0.522	0.0391334	1.0708
TCGA-A6-6648-01A-11R-1774-07	PPARGC1A_high	0.0590688	0	0.148445	0	0	0.396914	0.123141	0	0	0	0.0168903	0.0275327	0.0303105	0.0587638	0.0214479	0.0645793	0.000820501	0.0149209	0.0277315	0	0.00943334	0	0.727	0.00969901	1.07326
TCGA-AA-3850-01A-01R-1022-07	PPARGC1A_high	0.0430052	0	0.251926	0.0165689	0	0.224532	0.0729302	0	0.0241005	0	0.0823005	0	0.0161697	0.128523	0.00557885	0.0945564	0	0.000858885	0	0.0330352	0	0.00591444	0.402	0.0555722	1.04708
TCGA-A6-6780-01A-11R-1839-07	PPARGC1A_high	0.0709718	0	0	0.0337219	0	0.20727	0.0334883	0.0368502	0.0365887	0	0.0976824	0.0101731	0.0105822	0.176172	0.0922529	0.180626	0.00365737	0	0	0.00996189	0	0	0.005	0.252398	0.988351
TCGA-AA-3950-01A-02R-1022-07	PPARGC1A_high	0.0381911	0	0	0.0242172	0	0.27039	0	0	0	0	0.0539085	0.00101883	0.0344646	0.204822	0.0738105	0.197762	0	0	0	0.0420359	0	0.0593797	0.003	0.296123	0.970414
TCGA-NH-A8F7-01A-11R-A41B-07	PPARGC1A_high	0.0893277	0	0.124196	0	0	0.251484	0	0	0	0	0.0452801	0	0	0.195179	0.0490727	0.12631	0	0	0	0.077972	0	0.0411779	0.951	-0.0285837	1.09277
TCGA-AA-A017-01A-01R-A00A-07	PPARGC1A_high	0	0	0.149359	0.0189494	0	0.330065	0	0	0.101178	0	0.0255038	0.0244472	0.0177625	0.168999	0.0188929	0.0568563	0	0.0481607	0	0.0040525	0	0.0357733	0.653	0.0203291	1.07787
TCGA-A6-3810-01A-01R-A278-07	PPARGC1A_high	0.0351172	0	0.0259089	0	0	0.242715	0	0	0	0	0.0535462	0	0	0.386279	0.132387	0.0899892	0	0	0	0	0	0.0340585	0.09	0.124823	1.07909
TCGA-A6-6138-01A-11R-1774-07	PPARGC1A_high	0.0431323	0	0.0641986	0.0602719	0	0.241306	0.0142811	0	0.00433747	0	0.0779492	0	0.00370808	0.180389	0.128342	0.134256	0	0.0152195	0.0326087	0	0	0	0.004	0.275812	0.97691
TCGA-AA-3972-01A-01R-1022-07	PPARGC1A_high	0.0498771	0	0.0182075	0	0	0.482007	0	0.0215234	0	0	0.0249693	0	0.0314917	0.155426	0	0	0.0155441	0.0632965	0	0.0661863	0.0165429	0.0549284	0.502	0.0405592	1.08461
TCGA-AA-3495-01A-01R-1410-07	PPARGC1A_high	0.0693078	0	0.257999	0.0259716	0	0.241052	0.0912359	0	0	0	0.0549093	0	0.00572449	0.0344745	0.037514	0.130277	0	0.0141468	0.027012	0	0	0.0103756	0.469	0.0455671	1.04511
TCGA-G4-6307-01A-11R-1723-07	PPARGC1A_high	0.168748	0	0.0440939	0.0375387	0	0.22467	0.0773893	0	0.00230742	0	0.109079	0	0.0459225	0.167965	0.029366	0.0203007	0.0385319	0	0	0.0340878	0	0	0.771	0.00440101	1.08027
TCGA-AD-6888-01A-11R-1928-07	PPARGC1A_high	0.0961107	0	0.075074	0.0152249	0	0.263281	0.146177	0	0	0	0.0371571	0.039346	0.0333313	0.174046	0	0	0	0.0917571	0.0215163	0	0.00697881	0	0.857	-0.00685772	1.08218
TCGA-AA-3525-01A-02R-0826-07	PPARGC1A_high	0.107175	0	0.121885	0	0	0.273629	0	0.0328786	0	0	0.011085	0.0139126	0	0.179165	0.0949357	0.110103	0	0	0.045597	0	0	0.0096331	0.551	0.034954	1.06658
TCGA-AA-3861-01A-01R-1022-07	PPARGC1A_high	0.0837304	0	0.27762	0	0	0.396592	0	0	0.00875548	0	0.00139756	0.0329607	0.0575072	0.0557301	0.0203782	0	0	0.0153081	0	0.0336712	0.0163492	0	0.261	0.077322	1.04701
TCGA-AA-A01G-01A-01R-A002-07	PPARGC1A_high	0.0554753	0	0.0646046	0.0372173	0	0.353842	0	0.0306923	0.0808269	0	0.087292	0.00533497	0.00987277	0.106964	0.0692747	0.0883987	0	0.00961254	0.00059138	0	0	0	0.85	-0.00590801	1.10178
TCGA-AA-3673-01A-01R-0905-07	PPARGC1A_high	0.0691148	0	0.0278845	0	0	0.327739	0.0664532	0	0.0276973	0	0.0285587	0.011841	0.0298148	0.155907	0.0393582	0.119261	0.0197404	0.00792162	0.0687083	0	0	0	0.408	0.0541468	1.05838
TCGA-G4-6299-01A-11R-1774-07	PPARGC1A_high	0.0953022	0	0.0370456	0.139694	0	0.217568	0	0.0282631	0.0225467	0	0.0432283	0.0248196	0.0330151	0.123594	0.0416674	0.170871	0	0	0.0223835	0	0	0	0.029	0.171979	1.01889
TCGA-G4-6321-01A-11R-1723-07	PPARGC1A_high	0.161393	0	0	0.125532	0	0.383057	0	0	0.0219513	0	0.056832	0	0.047616	0	0	0	0	0.047779	0	0.15584	0	0	0.741	0.00856885	1.11728
TCGA-G4-6314-01A-11R-1723-07	PPARGC1A_high	0.0531782	0	0.00864007	0.0259784	0	0.358026	0.0169735	0	0	0	0.06874	0	0.0128774	0.152287	0.0603392	0.217231	0	0.00033626	0.0253924	0	0	0	0.366	0.0606576	1.0713
TCGA-CM-5862-01A-01R-1653-07	PPARGC1A_high	0.0313643	0	0.0133102	0	0	0.43582	0	0	0	0	0.104968	0	0.0254501	0.172448	0.075794	0.121172	0	0.00075623	0	0.0189176	0	0	0.965	-0.0334434	1.12062
TCGA-F4-6856-01A-11R-1928-07	PPARGC1A_high	0.0639126	0	0.0492349	0.158207	0	0.266833	0.00686742	0.0185877	0.0829739	0	0.0514609	0.0205457	0.0389153	0.0592662	0.064927	0.0741304	0.0157476	0.00036131	0.028029	0	0	0	0.767	0.00474123	1.09807
TCGA-AA-3680-01A-01R-0905-07	PPARGC1A_high	0.0992677	0	0.0534846	0.0944949	0	0.426419	0	0	0	0	0.0121769	0.0315463	0.0620999	0.0826538	0.0207022	0.068714	0	0	0.0337578	0	0.0146826	0	0.475	0.0440254	1.07995
TCGA-G4-6294-01A-11R-1774-07	PPARGC1A_high	0.0461743	0	0.0204837	0	0	0.411957	0.0938441	0	0	0	0.0810419	0	0.0120096	0.0558128	0.0191773	0.196227	0.0593716	0	0	0.00390123	0	0	0.847	-0.00557223	1.09278
TCGA-AA-A00A-01A-01R-A002-07	PPARGC1A_high	0.0750405	0	0.0188384	0.103959	0	0.198399	0.00497956	0.0474775	0.0327822	0	0.0962527	0.0115338	0.00133405	0.158947	0.11098	0.131861	0	0.00529951	0.00231566	0	0	0	0.232	0.0838772	1.06836
TCGA-A6-6140-01A-11R-1774-07	PPARGC1A_high	0.0798721	0	0.088876	0.0693993	0	0.36822	0.0517304	0	0	0	0.115784	0	0.0058259	0.083695	0.0259043	0.0545149	0	0.0259586	0	0.0135837	0	0.0166361	0.648	0.0213744	1.08758
TCGA-CA-5255-01A-11R-1839-07	PPARGC1A_high	0.0796107	0	0	0.0497025	0	0.449164	0	0	0.0563346	0	0.0318758	0	0.0118579	0.065735	0.0811315	0.0765533	0.0322499	0.0317929	0.0177945	0.0161977	0	0	0.94	-0.0271023	1.11805
TCGA-AA-A004-01A-01R-A00A-07	PPARGC1A_high	0.113737	0	0.0576658	0.0353005	0	0.151939	0	0.0110191	0.141856	0	0.048534	0.104646	0	0.307031	0.0119961	0.0102782	0	0	0.00599696	0	0	0	0.033	0.167912	1.03765
TCGA-AA-A03J-01A-21R-A16W-07	PPARGC1A_high	0.0366818	0	0	0.1684	0	0.134241	0	0.0303077	0.125908	0	0.0423705	0.0731954	0.0356026	0.114623	0.0788357	0.130768	0.00419113	0	0.0248758	0	0	0	0.33	0.0650935	1.07985
TCGA-AA-3851-01A-01R-1022-07	PPARGC1A_high	0.0668581	0	0.0888331	0.0111133	0	0.358797	0.00251725	0.0164378	0.0448305	0	0.0488914	0	0.0153586	0.0734932	0.0735425	0.181105	0.011953	0	0.00373061	0.00253893	0	0	0.271	0.0756625	1.05457
TCGA-AA-3562-01A-02R-0821-07	PPARGC1A_high	0.104897	0	0.138059	0.0204093	0	0.218798	0.0606064	0	0	0	0.033168	0	0	0.138293	0.0147744	0.244394	0.00652545	0	0.0200761	0	0	0	0.263	0.0768152	1.04561
TCGA-AA-A01Q-01A-01R-A002-07	PPARGC1A_high	0.098051	0	0	0.0369007	0	0.325014	0	0.0454422	0.106142	0	0.101298	0.0307169	0.0304385	0	0.0790761	0.123305	0.0236163	0	0	0	0	0	0.646	0.0215519	1.10213
TCGA-DM-A288-01A-11R-A16W-07	PPARGC1A_high	0.050459	0	0.0011147	0	0	0.369487	0	0.00735766	0.0319104	0	0.0673026	0.0471702	0.0682443	0.243231	0	0	0	0	0	0.106734	0.00647719	0.000510877	0.945	-0.0276671	1.12629
TCGA-A6-6781-01A-22R-1928-07	PPARGC1A_high	0.0213284	0	0.00710887	0.0470832	0	0.201964	0	0	0	0	0.095593	0	0.0517138	0.369323	0.0603292	0.133356	0	0	0.00564889	0	0	0.00655135	0.001	0.395102	0.927687
TCGA-G4-6309-01A-21R-1839-07	PPARGC1A_high	0.100954	0	0.0194775	0.0342521	0	0.304836	0	0.0660111	0.0983886	0	0.0360228	0	0.0200294	0.0939183	0.00693572	0.10131	0	0.0419726	0	0.0661289	0.00976273	0	0.778	0.00332269	1.08941
TCGA-CK-6747-01A-11R-1839-07	PPARGC1A_high	0.0495204	0	0.0792945	0.089147	0	0.340307	0.0295474	0	0.0342892	0	0.0556807	0	0.0230863	0.038583	0.0881494	0.121765	0.0486177	0	0.00201315	0	0	0	0.696	0.0137987	1.08496
TCGA-AY-A54L-01A-11R-A28H-07	PPARGC1A_high	0.105577	0	0.110827	0.00726529	0	0.422388	0.0913888	0	0	0	0.0413752	0	0.0152858	0.113206	0	0.0194997	0	0.0373154	0	0.0358718	0	0	0.845	-0.00534441	1.08836
TCGA-G4-6317-01A-11R-1723-07	PPARGC1A_high	0.0668342	0	0.020643	0.0489785	0	0.32429	0.09895	0.0235997	0	0	0.145243	0.063969	0.0569141	0.0892315	0.00456249	0	0.016023	0	0	0.0407615	0	0	0.898	-0.0150424	1.13077
TCGA-G4-6625-01A-21R-1774-07	PPARGC1A_high	0.104258	0	0.0745205	0	0	0.225149	0.00536584	0.0458504	0.0235422	0	0.0161692	0.0100126	0	0.270665	0.0791983	0.0980479	0.00256052	0.0412058	0.00345429	0	0	0	0.005	0.249646	0.988773
TCGA-A6-2683-01A-01R-0821-07	PPARGC1A_high	0.0770697	0	0.0277494	0.0266849	0	0.348317	0	0	0.0846129	0	0.0573925	0	0.0434476	0.121054	0.000376895	0.172178	0	0	0	0.0411171	0	0	0.92	-0.0206904	1.10108
TCGA-D5-7000-01A-11R-A32Z-07	PPARGC1A_high	0.0487792	0	0	0.00807492	0	0.394668	0	0.0433013	0	0	0.052186	0	0.0235466	0.161478	0.0632685	0.109982	0.00603408	0.0125672	0	0.0484221	0	0.0276919	0.374	0.0595702	1.07354
TCGA-AA-3845-01A-01R-1022-07	PPARGC1A_high	0.0696302	0	0.0848819	0.0463968	0	0.219871	0.0353823	0.020862	0	0	0.0860712	0.00420951	0.0060379	0.099172	0.0811827	0.144959	0	0.0238497	0.0444602	0	0.0186082	0.0144252	0.158	0.103306	1.0368
TCGA-CM-6165-01A-11R-1653-07	PPARGC1A_high	0.0840452	0	0.0418692	0	0	0.205697	0.00640471	0	0.0104959	0	0.0239132	0.00171072	0.0194109	0.378453	0.0607246	0.136461	0	0	0.0308142	0	0	0	0.047	0.155059	1.04939
TCGA-A6-5659-01B-04R-A277-07	PPARGC1A_high	0.074758	0	0.00269509	0	0	0.492363	0.0868788	0	0	0	0.0812816	0	0.0338237	0.0235316	0.00518459	0.11481	0.0015494	0.0519319	0	0.0311926	0	0	0.741	0.00858099	1.09948
TCGA-D5-6540-01A-11R-1723-07	PPARGC1A_high	0.072698	0	0	0.0397172	0	0.245194	0	0.0315312	0.0169477	0	0.0732596	0.0109755	0	0.276272	0.0674977	0.0572414	0	0	0	0.0704544	0	0.0382113	0.049	0.153882	1.04006
TCGA-AY-4071-01A-01R-1113-07	PPARGC1A_high	0.0277875	0	0.173857	0.00439075	0	0.334015	0	0	0.0223088	0	0.0599365	0.0328352	0.0592607	0.0950938	0.0367804	0.10135	0.00463107	0.00447135	0	0.0169076	0.0263738	0	0.258	0.0778877	1.04548
TCGA-AA-3982-01A-02R-1022-07	PPARGC1A_high	0.100023	0	0.0316805	0.0867943	0	0.336399	0	0	0.041509	0	0.0153448	0.0140315	0.0318429	0.0570371	0.035504	0.16545	0.047647	0.0129762	0.0237613	0	0	0	0.037	0.162103	1.02101
TCGA-AA-3877-01A-01R-1022-07	PPARGC1A_high	0.0586371	0	0.0117237	0.0435438	0	0.27623	0	0.0496349	0	0	0.0467231	0.0164804	0.0162001	0.11564	0.0975188	0.122386	0	0	0.0148216	0	0.00089147	0.129569	0.111	0.117686	1.04993
TCGA-A6-A565-01A-31R-A28H-07	PPARGC1A_high	0.142905	0	0.0146177	0.0731279	0.10577	0.341953	0.0129298	0	0	0	0.0917844	0	0.0153686	0.0668934	0.0375975	0.0749292	0	0	0.0147795	0.00610511	0	0.00123925	0.006	0.243754	0.998251
TCGA-WS-AB45-01A-11R-A41B-07	PPARGC1A_high	0.0665576	0	0.00692368	0	0	0.211506	0.00232393	0	0	0	0.0689563	0	0.0445976	0.118125	0.0160789	0.289565	0	0	0	0.0196476	0	0.155718	0	0.425108	0.906198
TCGA-A6-5664-01A-21R-1839-07	PPARGC1A_high	0.0447521	0	0.0791192	0.0546196	0	0.297672	0.0125386	0	0	0	0.101487	0	0.0452765	0.0332894	0.0158341	0.252217	0	0.0320814	0	0.0311137	0	0	0.08	0.132639	1.03053
TCGA-A6-5656-01A-21R-1839-07	PPARGC1A_high	0.0139423	0	0.0139523	0	0	0.203873	0.0377187	0.0211149	0.0273016	0	0.122365	0.0223466	0	0.442264	0.0277295	0.0181122	0	0	0	0.0305853	0.0186935	0	0.308	0.0700326	1.10788
TCGA-AA-A024-01A-02R-A00A-07	PPARGC1A_high	0.0859865	0	0.0217096	0.0183071	0	0.384844	0	0.0110404	0.0985286	0	0.0212626	0.0456867	0.017661	0.124414	0.0231815	0.108385	0	0	0	0.0389935	0	0	0.83	-0.00361211	1.10278
TCGA-AD-5900-01A-11R-1653-07	PPARGC1A_high	0.128452	0	0.00494871	0.115958	0	0.22581	0.0178602	0.017695	0.00650669	0	0.0733142	0.0145512	0	0.107004	0.104864	0.146237	0	0.00346483	0.0333345	0	0	0	0.062	0.145382	1.03553
TCGA-AA-A00E-01A-01R-A002-07	PPARGC1A_high	0.0262522	0	0	0.014174	0	0.245735	0	0.0196159	0	0	0	0.101931	0	0.198954	0.107453	0.19694	0.00682883	0	0.0821151	0	0	0	0.082	0.130869	1.04999
TCGA-AA-3713-01A-21R-1723-07	PPARGC1A_high	0.0542043	0	0.0371951	0.0355038	0	0.32061	0	0.00645861	0.0402742	0	0.0516479	0.0347646	0.0809653	0.120471	0.0524713	0.100248	0.00929019	0	0	0	0.0558965	0	0.42	0.0520189	1.06701
TCGA-D5-6536-01A-11R-1723-07	PPARGC1A_high	0.0911975	0	0	0	0	0.284867	0	0	0	0	0.0546809	0	0.0202974	0.349788	0	0.0515698	0	0	0	0.125468	0	0.0221319	0.029	0.175296	1.04135
TCGA-NH-A6GB-01A-11R-A37K-07	PPARGC1A_high	0.0617465	0	0.160893	0	0	0.306481	0.0175244	0.0229853	0.0200443	0	0.0591078	0	0.00407395	0.163733	0.0203403	0.0818353	0	0.00648281	0	0.0415118	0	0.0332412	0.713	0.0121102	1.07092
TCGA-G4-6322-01A-11R-1723-07	PPARGC1A_high	0.0747624	0	0.106385	0	0	0.366052	0.00912855	0	0.0350215	0	0.103084	0	0	0.163228	0.0259736	0.0697371	0	0.00970172	0	0.0369276	0	0	0.638	0.0224058	1.07919
TCGA-G4-6295-01A-11R-1723-07	PPARGC1A_high	0.128906	0	0.0437522	0.115791	0	0.214431	0.0780644	0.0390775	0.0199502	0	0.0832733	0.00395569	0.0318614	0.012801	0.0863974	0.0911438	0.0262595	0.0126119	0.0117239	0	0	0	0.083	0.129661	1.03745
TCGA-G4-6293-01A-11R-1723-07	PPARGC1A_high	0.0407771	0	0.166225	0.0319153	0.0380412	0.260392	0.213344	0	0	0	0.105937	0	0.0306672	0.0986756	0.00553853	0	0	0.00848686	0	0	0	0	0.1	0.120951	1.0372
TCGA-AA-3976-01A-01R-1022-07	PPARGC1A_high	0.0416988	0	0.0327513	0.0498791	0	0.33979	0.00852618	0.0034121	0	0	0.0616241	0	0.0223139	0.17019	0.0591999	0.163839	0.0035861	0.00521452	0.0379757	0	0	0	0.632	0.0233277	1.08309
TCGA-AA-3866-01A-01R-1022-07	PPARGC1A_high	0.0551979	0	0.00977044	0.0443288	0	0.224247	0.0573248	0	0.0223243	0	0.0477181	0	0.0157	0.224454	0.0656003	0.170367	0	0.0232234	0.0147529	0	0	0.0249907	0.004	0.286637	0.971342
TCGA-A6-5662-01A-01R-1653-07	PPARGC1A_high	0	0	0	0.0412434	0	0.295884	0.0239146	0	0	0	0.053329	0.0385628	0.0715304	0.0809118	0.0181513	0.301051	0.0267892	0.00831857	0.0227727	0	0.0175414	0	0.897	-0.0147766	1.10274
TCGA-DM-A1D9-01A-11R-A155-07	PPARGC1A_high	0.0615982	0	0	0	0	0.395261	0.0256091	0	0	0	0.0980593	0	0.0156177	0.10297	0.0927148	0.143148	0.038718	0	0	0.0263043	0	0	0.9	-0.0157679	1.10369
TCGA-A6-6141-01A-11R-1774-07	PPARGC1A_high	0.0145867	0.0143876	0.110518	0.0756629	0	0.337451	0	0	0.028595	0	0	0.0868618	0.0411706	0.1208	0.100727	0.00660874	0.017789	0	0.0448421	0	0	0	0.424	0.0510511	1.07564
TCGA-CK-6746-01A-11R-1839-07	PPARGC1A_high	0.0339038	0	0	0.104605	0	0.0953146	0.0519497	0.0149504	0.0566255	0	0.0522751	0.0169863	0.0076304	0	0.205112	0.261565	0	0.0278304	0.0712514	0	0	0	0.011	0.229192	1.01284
TCGA-A6-3809-01B-04R-A277-07	PPARGC1A_high	0.0277617	0	0.0141492	0.00373362	0	0.458376	0	0.0417032	0	0	0.0537582	0.00429373	0.00424098	0.024634	0.0635451	0.120026	0	0.0495409	0	0.0882013	0.00991971	0.036117	0.324	0.0664531	1.07323
TCGA-AA-3984-01A-02R-1022-07	PPARGC1A_high	0.00211489	0.0226728	0	0	0	0.356262	0	0.0531109	0.00408032	0	0.146172	0	0.0423658	0.114819	0.0536375	0	0	0.0437748	0	0.16099	0	0	0.204	0.0913588	1.07326
TCGA-AA-3655-01A-02R-1723-07	PPARGC1A_high	0.0644676	0	0.0160506	0	0	0.356815	0	0.000722506	0.0667993	0	0	0.0420753	0.0231432	0.11975	0.0981332	0.162592	0.00281211	0.0230275	0.0236122	0	0	0	0.439	0.0494975	1.07554
TCGA-AA-A01Z-01A-11R-A083-07	PPARGC1A_high	0.164104	0	0.100788	0.0303534	0	0.215113	0	0.0439008	0.0816331	0	0	0	0.0299739	0.118694	0.00232101	0	0	0	0	0.202904	0.0102137	0	0.769	0.00463123	1.09254
TCGA-DM-A1HA-01A-11R-A155-07	PPARGC1A_high	0.151264	0	0.00115957	0.0691129	0	0.0125341	0	0.152226	0.164574	0.0162841	0	0.123953	0.0434682	0.120273	0.0981501	0	0	0	0.0425966	0	0.00440523	0	0.731	0.00941646	1.10586
TCGA-AA-3952-01A-01R-1022-07	PPARGC1A_high	0.0548124	0	0	0	0	0.245308	0	0.0122874	0.0310746	0	0.0455658	0	0.0150617	0.199344	0.045567	0.263449	0	0	0	0.0469369	0	0.0405934	0.409	0.0536949	1.08109
TCGA-AA-A02Y-01A-43R-A32Y-07	PPARGC1A_high	0	0.00519471	0.022476	0	0	0.492066	0	0.0728761	0	0	0	0.111703	0.0488038	0.0904634	0.0711472	0	0.0245045	0.0364887	0	0.0177246	0.00655214	0	0.521	0.0393825	1.10613
TCGA-AY-A71X-01A-12R-A37K-07	PPARGC1A_high	0.0965303	0	0.0449469	0.0248232	0	0.441403	0	0	0.0437428	0	0.030819	0.00183795	0.0143391	0.149205	0.00584041	0.0976008	0	0.0219341	0	0.026977	0	0	0.895	-0.0140056	1.10473
TCGA-A6-6782-01A-11R-1839-07	PPARGC1A_high	0.107188	0	0.105455	0.0263646	0	0.266215	0.0281081	0.0130292	0	0	0.0284841	0.0191269	0.0658069	0.156574	0.0621684	0.121094	0	0	0	0.000385454	0	0	0.267	0.0761186	1.04865
TCGA-AA-3956-01A-02R-1022-07	PPARGC1A_high	0.0561281	0	0.0558316	0.0425035	0	0.363806	0.0587089	0	0.0330739	0	0.063838	0	0.023512	0.0660408	0	0.143331	0	0.0557754	0.0231044	0.0143454	0	0	0.621	0.0253547	1.07521
TCGA-AA-A01S-01A-21R-A083-07	PPARGC1A_high	0.0452779	0	0	0.0464404	0	0.231856	0	0	0.197556	0	0.102836	0	0.0284258	0.117354	0.0698388	0.109752	0.0054246	0	0	0.045238	0	0	0.993	-0.0545012	1.12261
TCGA-AA-3867-01A-01R-1022-07	PPARGC1A_high	0.0978187	0	0.0726199	0.0410588	0	0.25528	0.000646049	0	0.0445857	0	0.0285376	0	0.0368049	0.0970565	0.0376393	0.266011	0.00461964	0	0.0173216	0	0	0	0.254	0.0788095	1.05034
TCGA-T9-A92H-01A-11R-A37K-07	PPARGC1A_high	0.0834806	0	0.0467672	0.0916387	0	0.261928	0.0108357	0.0506704	0.0399177	0	0.0102165	0.0190606	0.00512687	0.183468	0.0513483	0.133872	0	0	0.0116698	0	0	0	0.909	-0.0177121	1.10046
TCGA-CK-5916-01A-11R-1653-07	PPARGC1A_high	0.0837369	0	0.0110081	0.0712234	0	0.150788	0	0.0618136	0.0481771	0	0.0496042	0.0459147	0.000211013	0.0817979	0.109128	0.204618	0.00751191	0	0.0653799	0	0	0.00908681	0.013	0.213721	1.00124
TCGA-CM-5864-01A-01R-1653-07	PPARGC1A_high	0.0698583	0	0.119435	0.0398821	0	0.40037	0.0423059	0	0	0	0.0848378	0	0.0126641	0.0372451	0.0489499	0.106343	0.0197338	0.00223148	0	0.0161438	0	0	0.712	0.0122014	1.08248
TCGA-AA-3970-01A-01R-1022-07	PPARGC1A_high	0.128234	0	0.101963	0	0	0.392002	0.0419553	0	0	0	0.0596708	0	0.0273101	0.0784147	0.0153215	0.135381	0	0.0150397	0	0.00470842	0	0	0.396	0.0563064	1.05903
TCGA-AA-3844-01A-01R-1022-07	PPARGC1A_high	0.0207638	0	0.0486759	0.00198576	0	0.472653	0.0496841	0.0170521	0	0	0.0810845	0	0.0137263	0.0903048	0.0691581	0.107446	0	0.0237851	0	0.00368059	0	0	0.579	0.0307064	1.08931
TCGA-A6-6650-01A-11R-1774-07	PPARGC1A_high	0.0875836	0	0.202	0	0	0.379768	0	0	0.0511321	0	0.017818	0	0.0407533	0.110325	0.0170254	0.0260187	0	0.0234472	0	0.0365888	0.00753943	0	0.739	0.00874706	1.07231
TCGA-AA-3529-01A-02R-0821-07	PPARGC1A_high	0.0595315	0	0.0341203	0.0782566	0	0.20811	0.0217419	0	0.0412141	0	0.0424326	0	0	0.0857743	0.00391465	0.218853	0	0.00443749	0.105656	0.052914	0.00966199	0.0333805	0.875	-0.0098924	1.0846
TCGA-DM-A1D0-01A-11R-A155-07	PPARGC1A_high	0.0229826	0	0	0	0	0.218047	0	0.026839	0.0375346	0	0.0579976	0.00107851	0	0.546551	0.0106694	0.00700926	0	0	0	0.0712915	0	0	0.159	0.102931	1.11956
TCGA-AA-3696-01A-01R-0905-07	PPARGC1A_high	0	0	0.0379091	0	0	0.462832	0	0.000895365	0.0604726	0	0	0.00855778	0.0832829	0.160389	0.00271574	0.0857836	0	0.0410409	0	0.0561214	0	0	0.724	0.0103973	1.09565
TCGA-AD-6889-01A-11R-1928-07	PPARGC1A_high	0.0535318	0	0	0	0	0.414971	0	0	0.0737447	0	0.10839	0	0	0.125968	0.0550156	0.079883	0	0.005933	0	0.0592023	0	0.0233605	0.903	-0.0165251	1.11258
TCGA-AZ-5403-01A-01R-1653-07	PPARGC1A_high	0.0160815	0	0	0.0150726	0.0151326	0.234344	0.0318281	0	0	0	0.0220878	0.00722559	0	0.355518	0.0236743	0.218892	0.00825561	0.00475716	0.0343396	0	0	0.0127909	0.058	0.148055	1.06066
TCGA-D5-6927-01A-21R-1928-07	PPARGC1A_high	0.0509704	0	0.0255164	0.0346191	0	0.287046	0.0387955	0.0507056	0.00203636	0	0.108667	0	0.0217366	0.142615	0.0763373	0.123223	0	0	0	0.0109065	0	0.0268257	0.118	0.115909	1.04553
TCGA-D5-5539-01A-01R-1653-07	PPARGC1A_high	0.0365945	0	0.0181241	0	0	0.206218	0	0.0104533	0.0374729	0	0.0323162	0.011223	0	0.511774	0.0156854	0.0720216	0	0	0	0.0481165	0	0	0.005	0.252919	1.027
TCGA-AZ-6599-01A-11R-1774-07	PPARGC1A_high	0.207944	0	0.0296118	0.116062	0	0.273971	0	0.0656824	0.09682	0	0	0	0.0479371	0	0	0	0	0.00486313	0	0.14597	0.0111393	0	0.74	0.00870533	1.10924
TCGA-A6-5656-01B-02R-A277-07	PPARGC1A_high	0.0712644	0	0.00236115	0	0	0.443137	0.0310896	0	0	0	0.0476975	0	0.0448134	0.172473	0.0485126	0.0495332	0	0.047109	0	0	0.0420096	0	0.716	0.0116185	1.09324
TCGA-AZ-6608-01A-11R-1839-07	PPARGC1A_high	0.144268	0	0.0319395	0	0	0.385002	0.117446	0	0.02558	0	0.0121156	0.0129028	0.00169464	0.138157	0.0252993	0.0787732	0.010428	0.0143463	0.00204683	0	0	0	0.877	-0.0104235	1.09378
TCGA-AZ-4315-01A-01R-1410-07	PPARGC1A_high	0.0245655	0	0.0638273	0.116248	0	0.0858366	0.00788234	0.0762705	0	0	0.0521693	0.00720299	0.00883885	0.0340485	0.175082	0.290749	0.0131751	0	0.0441037	0	0	0	0.069	0.14121	1.04275
TCGA-4T-AA8H-01A-11R-A41B-07	PPARGC1A_high	0	0	0.245885	0.0285809	0	0.374219	0	0	0.0118026	0	0.111346	0	0.0245115	0	0	0.0645653	0.0282952	0.043425	0	0.0673694	0	0	0.922	-0.0215876	1.09023
TCGA-AZ-5407-01A-01R-1723-07	PPARGC1A_high	0.0193678	0	0.163523	0.0856769	0	0.437163	0.0103657	0	0.0480634	0	0.0405781	0	0.0158531	0.0102222	0.0103362	0.124385	0.0154746	0.00434633	0	0.0146446	0	0	0.415	0.0531624	1.07596
TCGA-A6-5667-01A-21R-1723-07	PPARGC1A_high	0.0548124	0	0	0	0	0.352775	0	0.0365966	0.0211535	0	0.0318668	0	0.0471822	0.192675	0.0605933	0.117938	0.000639309	0.0283097	0	0.0554585	0	0	0.525	0.038539	1.08091
TCGA-D5-6539-01A-11R-1723-07	PPARGC1A_high	0.0531546	0	0.152258	0.0274008	0	0.332191	0	0	0	0	0.0632178	0	0.0199897	0	0.0163552	0.265403	0.0452872	0.0247419	0	0	0	0	0.83	-0.0035604	1.07654
TCGA-AA-A01I-01A-02R-A089-07	PPARGC1A_high	0.0671136	0	0	0.0101245	0	0.420695	0.0434583	0.0141209	0	0	0.0174151	0	0.0392646	0.088094	0.108461	0.0906308	0.020227	0.0218517	0	0.0585431	0	0	0.859	-0.00788776	1.10139
TCGA-AZ-4616-01A-21R-1839-07	PPARGC1A_high	0.00808388	0.00634318	0	0.0460446	0	0.246385	0.0951558	0.0425934	0	0	0.0695764	0	0.0348433	0.0967541	0.272467	0	0.00469173	0.0232511	0	0.0190303	0.0347804	0	0.03	0.171599	1.07065
TCGA-G4-6317-02A-11R-2066-07	PPARGC1A_high	0.0018829	0.00382942	0.000316387	0	0	0.187544	0	0.00320588	0.0511957	0	0.0298938	0.0809622	0	0.526613	0	0.010919	0.00975709	0	0	0.0918052	0	0.00207584	0.696	0.0138729	1.17246
TCGA-D5-5538-01A-01R-1653-07	PPARGC1A_high	0.027844	0	0.0168097	0	0	0.190906	0	0	0.0446513	0	0.0422597	0	0	0.329334	0.0839841	0.224489	0	0	0	0.0347162	0	0.00500526	0.005	0.261047	1.00105
TCGA-5M-AATE-01A-11R-A41B-07	PPARGC1A_high	0.0569523	0	0.0995845	0	0	0.413936	0.0125971	0	0.000654087	0	0.11023	0	0.0103733	0.0899869	0.0124833	0.122403	0.00618183	0.0140377	0	0.0505808	0	0	0.716	0.0115916	1.08339
TCGA-D5-6920-01A-11R-1928-07	PPARGC1A_high	0.0928026	0	0.130603	0	0	0.258598	0.153556	0	0.0164304	0	0.069165	3.50924e-05	0.034615	0.138405	0.00212815	0.057284	0	0.0328921	0.012202	0	0	0.00128428	0.58	0.0305018	1.05832
TCGA-CM-6171-01A-11R-1653-07	PPARGC1A_high	0.0747952	0	0	0	0	0.457043	0	0	0	0	0.0499759	0.0155355	0.0183114	0.0805294	0.0760333	0.0832001	0.00177961	0.00972684	0	0.0785586	0	0.0545112	0.569	0.0320869	1.08794
TCGA-AA-A01F-01A-01R-A002-07	PPARGC1A_high	0.0943335	0	0	0	0	0.415313	0	0.0083968	0.0403654	0	0	0.0459119	0.0732782	0.106294	0.0166333	0.0477795	0	0	0	0.134901	0.00238746	0.0144065	0.811	-0.0014408	1.10317
TCGA-AA-3941-01A-01R-1022-07	PPARGC1A_high	0.131798	0	0.0667355	0.0195372	0	0.405432	0	0	0.0104181	0	0.0542593	0	0.0205891	0	0.0448007	0.136505	0.0634575	0.0169731	0.0046781	0	0.024816	0	0.755	0.00709331	1.08124
TCGA-DM-A28C-01A-11R-A32Y-07	PPARGC1A_high	0.0449297	0	0.0515975	0.0144963	0	0.377488	0	0	0	0	0.0705384	0	0.0143357	0.243941	0.0390744	0.113591	0	0	0	0.0300081	0	0	0.936	-0.0261666	1.11255
TCGA-AA-A00L-01A-01R-A002-07	PPARGC1A_high	0.0602742	0	0.049799	0.024353	0	0.251465	0.0390142	0.0159872	0.0785296	0	0.0664865	0.0315649	0.0118519	0.192989	0.0226083	0.0895379	0	0.0439079	0.0216312	0	0	0	0.88	-0.011029	1.09319
TCGA-G4-6304-01A-11R-1928-07	PPARGC1A_high	0.0874125	0	0	0.00898159	0	0.28317	0	0	0.10906	0	0.0331171	0.0669135	0.0290933	0.04223	0.136093	0.172097	0	0.0105924	0.0212395	0	0	0	0.486	0.0424701	1.08769
TCGA-CA-5797-01A-01R-1653-07	PPARGC1A_high	0.098036	0	0.055163	0.00564888	0	0.185744	0	0.00191165	0.0399886	0	0.0017889	0.0511469	0.0212956	0.245354	0.161911	0.058286	0.0221076	0	0.0516183	0	0	0	0.102	0.12026	1.05331
TCGA-CM-6161-01A-11R-1653-07	PPARGC1A_high	0.0474551	0	0.0442227	0.0533453	0	0.306848	0.155657	0	0	0	0.0628186	0.0078839	0.0543881	0.0463451	0.00885862	0.0932819	0.0495379	0	0.00861158	0	0.0607454	0	0.207	0.0904719	1.04478
TCGA-AA-3675-01A-02R-0905-07	PPARGC1A_high	0.0724194	0	0.0523027	0	0	0.351551	0.0473466	0	0.0079985	0	0.037396	0	0	0.125064	0.0648701	0.167814	0	0.0151449	0	0.0228297	0	0.0352634	0.806	-0.000910611	1.08483
TCGA-A6-2677-01B-02R-A277-07	PPARGC1A_high	0.0387081	0	0.00203473	0	0	0.427511	0.0960868	0	0	0	0.0702052	0	0.0685709	0.1436	0.00763017	0.0372965	0	0.00836408	0.00512294	0	0.0948695	0	0.895	-0.0137976	1.10089
TCGA-DM-A1D7-01A-11R-A155-07	PPARGC1A_high	0.105557	0	0.117368	0.0106118	0	0.326029	0	0.0207987	0.055381	0	0.0684974	0	0.0366465	0.0802784	0.0215958	0.0938092	0.00124698	0.0271588	0	0.02689	0.00813153	0	0.847	-0.00557712	1.07894
TCGA-4N-A93T-01A-11R-A37K-07	PPARGC1A_high	0.114285	0	0.195866	0.0484043	0	0.327784	0	0.0415853	0.0553385	0	0.0506981	0	0.025613	0.01353	0.0146025	0.0721383	0	0.0219226	0	0.0182327	0	0	0.898	-0.0149002	1.08868
TCGA-AA-3556-01A-01R-0821-07	PPARGC1A_high	0.11069	0	0.068647	0.0285658	0	0.312991	0	0	0	0	0.0210865	0.0271739	0.0108129	0.0901431	0.0877354	0.135449	0	0.0441392	0.0300793	0	0.00681245	0.0256741	0.347	0.0623497	1.05853
TCGA-AA-A010-01A-01R-A089-07	PPARGC1A_high	0.0848076	0	0.0421808	0.0277558	0	0.262498	0	0.0382383	0.0437336	0	0.0250635	0.063174	0.00430091	0.125178	0.110125	0.152303	0	0	0.0206418	0	0	0	0.36	0.0612199	1.06991
TCGA-A6-6780-01A-11R-A278-07	PPARGC1A_high	0.0216738	0	0.00569894	0	0	0.201924	0.0554037	0.0370964	0	0	0.0297355	0.0184345	0	0.22283	0.129466	0.234434	0.00353403	0	0.0209419	0	0.0024242	0.0164028	0.221	0.0880247	1.07356
TCGA-AY-6197-01A-11R-1723-07	PPARGC1A_high	0.0580301	0	0.0127325	0	0	0.395782	0.0186772	0	0	0	0.14179	0	0.0293612	0.191534	0.00958893	0	0	0.0216866	0	0.120818	0	0	0.383	0.0577389	1.0853
TCGA-AA-3837-01A-01R-0905-07	PPARGC1A_high	0.0920985	0	0.0924422	0.0972829	0	0.338666	0	0	0.0691927	0	0.0737704	0	0.0288992	0.0263735	0.0266423	0.0987424	0	0.0357339	0	0.0201559	0	0	0.742	0.00838853	1.09041
TCGA-A6-3810-01B-04R-A277-07	PPARGC1A_high	0.158061	0	0.0147138	0	0	0.311482	0	0	0	0	0.0336103	0	0	0.101617	0.110925	0.13176	0	0	0.00619573	0	0.12507	0.00656557	0.785	0.00251337	1.08903
TCGA-AA-3971-01A-01R-1022-07	PPARGC1A_high	0.104967	0	0.143835	0.0481498	0	0.231715	0.0924899	0	0	0	0.0333289	0.00570772	0.0237621	0.110942	0.040827	0.125225	0	0	0.0390512	0	0	0	0.187	0.0949723	1.03196
TCGA-AA-3875-01A-01R-0905-07	PPARGC1A_high	0.129664	0	0.0752861	0.0240959	0	0.212699	0.0851239	0.013919	0	0	0.0515409	0	0	0.0629795	0.0281797	0.157021	0	0.0373004	0	0.022535	0.00591879	0.0937366	0.547	0.0356006	1.05836
TCGA-AZ-6598-01A-11R-1774-07	PPARGC1A_high	0.0399521	0	3.96779e-05	0.0144557	0	0.259233	0.0302357	0.0246661	0	0	0.0941225	0.0450958	0.0159616	0.160481	0.061256	0.182355	0.000435848	0	0.07171	0	0	0	0.134	0.111316	1.04862
TCGA-A6-2672-01B-03R-2302-07	PPARGC1A_high	0.000398173	0	0	0	0	0.468237	0	0	0	0	0.0970786	0.029389	0.0288977	0.150136	0.0982095	0.0781686	0	0.0399732	0	0	0	0.00951203	0.495	0.040918	1.10173
TCGA-DM-A28E-01A-11R-A32Y-07	PPARGC1A_high	0.100254	0	0.0412108	0	0	0.4304	0.0692187	0	0.020272	0	0.0829421	0	0.0147631	0.0499543	0.0674236	0.0959836	0	0.0205718	0	0.00700604	0	0	0.959	-0.0313011	1.10906
TCGA-DM-A28M-01A-12R-A16W-07	PPARGC1A_high	0.0548789	0	0	0	0	0.519058	0.00751879	0	0.093412	0	0.067731	0	0.0225381	0.0374195	0.0559238	0.0463604	0.024314	0.0120826	0	0.0587629	0	0	0.937	-0.0264361	1.12852
TCGA-A6-5661-01A-01R-1653-07	PPARGC1A_high	0.0782668	0	0.0860116	0.0295754	0	0.418144	0.0258461	0.00945418	0	0	0.0604908	0	0.00616483	0.0828376	0.0695194	0.113661	0	0.0171393	0	0.00288819	0	0	0.452	0.0482605	1.0725
TCGA-CA-5796-01A-01R-1653-07	PPARGC1A_high	0.0512611	0	0.117998	0	0	0.490113	0	0	0.0321106	0	0.0728491	0	0.0168218	0.0365519	0.0115752	0.0873948	0.0271928	0.012859	0	0.0432726	0	0	0.674	0.0167632	1.0871
TCGA-CM-5861-01A-01R-1653-07	PPARGC1A_high	0.0775776	0	0	0	0	0.33779	0	0.0661263	0.133456	0	0.0329546	0.0184831	0.0533909	0.0700528	0.0502009	0	0	0.0191089	0	0.122992	0	0.0178668	0.675	0.0165166	1.09706
TCGA-QG-A5Z1-01A-11R-A28H-07	PPARGC1A_high	0.0329391	0	0.0036204	0	0	0.270492	0	0.00621952	0.0434964	0	0.0479383	0	0	0.498091	0.00786051	0.0225496	0.00443837	0	0	0.0623546	0	0	0.185	0.0955589	1.10975
TCGA-DM-A0X9-01A-11R-A155-07	PPARGC1A_high	0.00538155	0	0.0297103	0.164753	0	0.33532	0	0	0	0	0	0.00081914	0.0329479	0.10135	0.131746	0.0336103	0.0137164	0	0.142809	0	0.00783699	0	0.894	-0.0135719	1.11155
TCGA-AA-A00J-01A-02R-A002-07	PPARGC1A_high	0.0180316	0	0	0.00177506	0	0.406611	0	0.0126109	0.00158289	0	0.0504604	0.00984183	0.0205427	0.169839	0.0557603	0.20001	0.012929	0	0	0.0400049	0	0	0.555	0.0342177	1.08948
TCGA-DM-A28G-01A-11R-A16W-07	PPARGC1A_high	0.023357	0	0.112343	0.070301	0	0.376437	0	0	0.0569277	0	0.0565701	0	0.016363	0.0997111	0.0237202	0.139921	0	0	0	0.0243483	0	0	0.847	-0.00550402	1.09402
TCGA-AY-A69D-01A-11R-A37K-07	PPARGC1A_high	0.158812	0	0.0603224	0.0289073	0	0.273233	0.0234542	0.00425672	0.0527776	0	0.114896	0	0.0355426	0.0657764	0	0.0620732	0	0.0405249	0	0.0752615	0.00416165	0	0.926	-0.0224241	1.09359
TCGA-AD-A5EJ-01A-11R-A28H-07	PPARGC1A_high	0.104534	0	0.0729431	0	0	0.342544	0	0.0213675	0.0190848	0	0.0636019	0.0609708	0.0113902	0.208105	0.0115622	0.0759533	0	0.00157258	0.00637014	0	0	0	0.702	0.0132431	1.0926
TCGA-G4-6586-01A-11R-1774-07	PPARGC1A_high	0.0622879	0	0	0.31143	0	0.0452585	0.0288264	0.110474	0.0619898	0	0.0792335	0.0500237	0.0209174	0.0663589	0.0675052	0.0607312	0	0.0152938	0.0196696	0	0	0	0.273	0.0746933	1.09469
TCGA-NH-A50T-01A-11R-A28H-07	PPARGC1A_high	0.0069333	0	0	0	0	0.445216	0	0.0223484	0	0	0	0	0.0970384	0.0844483	0	0	0	0.0583243	0	0.225282	0.0220952	0.0383138	0.94	-0.027077	1.12835
TCGA-A6-2675-01A-02R-1723-07	PPARGC1A_high	0.0580092	0	0.0255188	0	0	0.220592	0	0.0200499	0.0306438	0	0.027804	0	0	0.237204	0.0854375	0.260749	0	0	0.0185973	0.00454454	0	0.0108499	0.022	0.191278	1.02239
TCGA-AY-5543-01A-01R-1653-07	PPARGC1A_high	0.124014	0	0.0722294	0.0268399	0	0.355509	0.00629973	0.0679606	0	0	0.0107619	0	0.0156871	0.115691	0.0991626	0.0549878	0.00143009	0.0114025	0	0.0380239	0	0	0.327	0.0658139	1.06482
TCGA-D5-6922-01A-11R-1928-07	PPARGC1A_high	0.0379571	0	0.00543926	0	0	0.297775	0	0.0173149	0.0641898	0	0.024796	0.0375963	0.0766306	0.194326	0.0977239	0.0851836	0.0132667	0	0.0478007	0	0	0	0.226	0.0863882	1.05831
TCGA-AA-3966-01A-01R-1113-07	PPARGC1A_high	0.0352916	0	0.00522375	0.0387973	0	0.163605	0.0178408	0	0	0	0.0720396	0	0.0171631	0.405158	0	0.0727398	0	0.0756357	0	0.0749037	0	0.021602	0.001	0.374135	0.941719
TCGA-A6-2681-01A-01R-1410-07	PPARGC1A_high	0.0567303	0	0	0.0412037	0	0.137068	0	0.00807727	0.0644922	0	0.0530982	0	0.0168687	0.413967	0.0343611	0.0922461	0	0	0	0.081887	0	0	0.008	0.235372	1.01864
TCGA-AA-A00N-01A-02R-A00A-07	PPARGC1A_high	0.0205283	0	0	0	0	0.290253	0	0	0	0	0.0938026	0	0.0276814	0.408618	0.018082	0.0745399	0	0	0	0.0664953	0	0	0.029	0.17347	1.05259
TCGA-F4-6805-01A-11R-1839-07	PPARGC1A_high	0.00904712	0	0	0.0405588	0	0.326211	0	0.052378	0.0198367	0	0.0160871	0	0.0626482	0.0532651	0.0121709	0.142852	0.121963	0.0434125	0	0.090281	0.00928902	0	0.063	0.143878	1.02832
TCGA-AA-3511-01A-21R-1839-07	PPARGC1A_high	0.128587	0	0.0331154	0	0	0.321708	0	0	0.0759419	0	0.0398972	0	0.0209194	0.164032	0.00808709	0.119705	0	0.0151172	0	0.0653089	0	0.00758057	0.636	0.0227291	1.0789
TCGA-A6-6137-01A-11R-1774-07	PPARGC1A_high	0.0587274	0	0.086925	0.0240087	0	0.392197	0	0	0.0449118	0	0.058315	0	0.0517026	0.0986356	0.0196955	0.0750018	0	0.0791341	0	0.0107454	0	0	0.38	0.0585178	1.06359
TCGA-A6-5661-01B-05R-2302-07	PPARGC1A_high	0.0580365	0	0.041237	0.0686784	0	0.429919	0	0.0345599	0	0	0.0420573	0	0.0176894	0.00510127	0	0.102732	0	0.0692301	0	0.0885796	0.0121069	0.0300721	0.413	0.0533252	1.07659
TCGA-A6-6650-01B-02R-A277-07	PPARGC1A_high	0.0158084	0	0.173123	0	0	0.485175	0	0	0	0	0.0508859	0	0.0202085	0.0266577	0.0803279	0.0674802	0	0.00242153	0	0.0162371	0.0616748	0	0.751	0.00775563	1.08678
TCGA-AA-3530-01A-01R-1022-07	PPARGC1A_high	0.121928	0	0.11356	0.0354878	0	0.412761	0.0174911	0	0.0181213	0	0.0848219	0	0.029641	0.0340183	0.0176894	0.0777983	0.0327301	0.00345061	0.000501889	0	0	0	0.526	0.037997	1.0758
TCGA-A6-6781-01B-06R-A277-07	PPARGC1A_high	0.0779274	0	0.0162491	0	0	0.391008	0	0	0	0	0.0411978	0	0.0255397	0.0315881	0	0.0447136	0	0.0589532	0	0.131083	0.0440359	0.137705	0.049	0.153212	1.03293
TCGA-AA-A00Q-01A-01R-A002-07	PPARGC1A_high	0.0907575	0	0.0507644	0.0882492	0	0.276095	0.0215013	0.00140029	0.0704138	0	0.0481874	0	0.0238327	0.0816384	0.111697	0.104533	0.00944515	0	0.0214857	0	0	0	0.652	0.0207772	1.08324
TCGA-F4-6463-01A-11R-1723-07	PPARGC1A_high	0.105613	0	0.0241409	0.0603728	0	0.364386	0.0449177	0	0	0	0.0668718	0.0146295	0.0438884	0.0330019	0.0738341	0.139859	0.000825234	0	0.0276592	0	0	0	0.604	0.0278089	1.08139
TCGA-AA-3510-01A-01R-1410-07	PPARGC1A_high	0.0607167	0	0.0489601	0.0175008	0	0.28714	0.0128376	0.0113556	0.0155949	0	0.0348242	0.028602	0.0296906	0.151644	0.0965158	0.181163	0.00019742	0	0.0232573	0	0	0	0.331	0.0647131	1.06363
TCGA-AA-3947-01A-01R-1022-07	PPARGC1A_high	0.00351287	0	0.0154297	0.00451327	0	0.427642	0	0	0	0	0	0	0.0633372	0	0.0954136	0.0394824	0.0129028	0.0340443	0	0.232546	0.0208413	0.0503346	0.029	0.178591	1.03578
TCGA-A6-A567-01A-31R-A28H-07	PPARGC1A_high	0.149095	0	0.0256197	0	0	0.418728	0	0	0.00263708	0	0.0671029	0	0.0377145	0.123915	0.0114276	0.139309	0.00949759	0.0149537	0	0	0	0	0.632	0.0235409	1.08378
TCGA-A6-6781-01A-22R-A278-07	PPARGC1A_high	0.0232494	0	0.0100228	0	0	0.32548	0.00336246	0	0	0	0.0813644	0	0.0565141	0.329875	0.0656223	0.0884578	0	0	0	0	0	0.0160519	0.012	0.215628	1.01744
TCGA-A6-6649-01A-11R-1774-07	PPARGC1A_high	0.0660727	0	0.0442606	0.0795298	0	0.360235	0	0	0	0	0.0527276	0.0136765	0.107642	0.130223	0.00569461	0.00905892	0	0.058353	0.0725263	0	0	0	0.389	0.0572479	1.06513
TCGA-D5-6931-01A-11R-1928-07	PPARGC1A_high	0.0952213	0	0.083997	0	0	0.318987	0	0.00504319	0.0383649	0	0.0468271	0	0.00613873	0.0736758	0.0495165	0.217724	0	0	0.0279773	0.0365275	0	0	0.203	0.0916441	1.04234
TCGA-F4-6809-01A-11R-1839-07	PPARGC1A_high	0.203508	0	0	0.0345892	0	0.358244	0	0	0.0579983	0	0.0367803	0	0.0333255	0.0933112	0.0873964	0.0766645	0	0	0	0.0181829	0	0	0.227	0.0856792	1.06349
TCGA-G4-6588-01A-11R-1774-07	PPARGC1A_high	0.0718739	0	0	0.00756194	0	0.3542	0	0.0177069	0.000443642	0	0.050587	0.00929081	0	0.270825	0.0635508	0.0908551	0	0	0	0.0453376	0	0.0177672	0.096	0.122012	1.05519
TCGA-G4-6306-01A-11R-1774-07	PPARGC1A_high	0.00463991	0.0929979	0	0	0.0535492	0.4507	0	0	0.00810769	0	0	0.0978603	0.0241969	0.164306	0.0567281	0	0	0.0310617	0	0.00108469	0.0147678	0	0.611	0.0264484	1.10709
TCGA-AA-3818-01A-01R-0905-07	PPARGC1A_high	0	0	0.0498339	0.124229	0	0.34238	0.00691881	0.0351895	0	0	0.0320557	0.0193682	0.0196586	0.112647	0.0620756	0.147743	0.0107273	0.0170202	0.0161064	0	0.00404712	0	0.668	0.0182039	1.09271
TCGA-AA-3522-01A-01R-0821-07	PPARGC1A_high	0.0824191	0	0.142106	0.00937568	0	0.383637	0.00236242	0.0165065	0.00387917	0	0.0274617	0	0.00728203	0.0569373	0.0531916	0.16541	0.00729226	0.0158629	0.0262763	0	0	0	0.635	0.0229479	1.06788
TCGA-AA-A02H-01A-01R-A089-07	PPARGC1A_high	0.0776973	0	0.0697455	0.0590714	0	0.385181	0	0.00830185	0.000894742	0	0.0247033	0	0.0378318	0.10659	0.017141	0.13923	0.0100374	0	0	0.0464086	0.0171672	0	0.67	0.0175296	1.07962
TCGA-AA-3561-01A-01R-0821-07	PPARGC1A_high	0.122931	0	0.0296801	0	0	0.32334	0.094373	0	0	0	0.0468672	0	0.0480462	0.0528657	0.0827855	0.171135	0	0	0.0108294	0	0	0.0171469	0.885	-0.011761	1.08442
TCGA-DM-A1D4-01A-21R-A155-07	PPARGC1A_high	0.0995288	0	0.0264655	0	0	0.436913	0	0.068203	0.0875673	0	0	0	0.0290728	0.0943	0.013878	0	0.00776236	0.00104544	0	0.123304	0.0119597	0	0.847	-0.00557633	1.11047
TCGA-AA-3821-01A-01R-1022-07	PPARGC1A_high	0.0204694	0	0	0	0	0.433467	0	0	0	0	0.0706856	0.002918	0.016945	0.141476	0.0886698	0.167699	0	0	0.0539351	0	0	0.00373521	0.374	0.0594904	1.07583
TCGA-NH-A50V-01A-11R-A28H-07	PPARGC1A_high	0.0653194	0	0.0478366	0	0	0.388699	0.0114843	0.0173068	0.0513836	0	0.0899985	0	0.0144019	0.081494	0.0899554	0.109014	0	0	0	0.0331067	0	0	0.484	0.0428198	1.07782
TCGA-F4-6461-01A-11R-1774-07	PPARGC1A_high	0.37975	0	0.00544295	0.025985	0	0.250801	0.00350546	0.00650337	0.00606424	0	0.0471233	0	0	0.11053	0.0536817	0.0995725	0	0	0.0110407	0	0	0	0.047	0.155654	1.03668
TCGA-A6-5660-01A-01R-1653-07	PPARGC1A_high	0.0706237	0	0.0335005	0	0.00726724	0.310597	0.0224439	0	0	0	0.0339693	0	0.0128399	0.31167	6.60042e-05	0.153955	0.0114779	0.00729539	0	0.0242934	0	0	0.187	0.0949805	1.06984
TCGA-CK-4952-01A-01R-1723-07	PPARGC1A_high	0.060346	0	0.0310454	0	0	0.379049	0	0	0	0	0.0719712	0	0	0.139788	0	0.0723458	0	0.0224023	0	0.138732	0.00668797	0.0776314	0.431	0.0501269	1.07751
TCGA-QG-A5YX-01A-11R-A28H-07	PPARGC1A_high	0.0450378	0	0.0538744	0	0	0.395169	0	0.000231859	0.0653316	0	0.0589326	0	0.0147427	0.124632	0	0.13473	0.00388833	0.0493687	0	0.0540609	0	0	0.956	-0.029866	1.10228
TCGA-CK-4950-01A-01R-1723-07	PPARGC1A_high	0.0646553	0	0.178826	0.0204843	0	0.345172	0	0	0.0122309	0	0	0.041928	0.0343386	0.161866	0.00633233	0.0493031	0	0.0256266	0	0.0261268	0.0331098	0	0.381	0.0582709	1.05531
TCGA-AA-3856-01A-01R-0905-07	PPARGC1A_high	0.0389725	0	0.0455815	0.0724625	0	0.266686	0.0244405	0	0.0566415	0	0.0344792	0	0.0146489	0.147849	0.0767665	0.14609	0.0116634	0.0196438	0.038725	0	0.00534907	0	0.029	0.175043	1.01523
TCGA-A6-6653-01A-11R-1774-07	PPARGC1A_high	0.0370936	0	0	0	0	0.362143	0	0	0	0	0.0920478	0.00790314	0	0.347159	0.0345351	0.0810364	0	0.0161808	0	0.013572	0	0.00832935	0.306	0.0703653	1.09331
TCGA-D5-6541-01A-11R-1723-07	PPARGC1A_high	0.0991703	0	0.0427374	0.0522816	0	0.125249	0.0313639	0.0148036	0.0481686	0	0.034018	0	0	0.153862	0.132216	0.195857	0.0358971	0	0.0171261	0	0	0.0172497	0.153	0.105487	1.04904
TCGA-AA-3712-01A-21R-1723-07	PPARGC1A_high	0.0149278	0	0.00284153	0.0452023	0	0.328185	0.0577788	0	0	0	0.110597	0	0.0134642	0.153184	0.0901329	0.177534	0	0	0	0.00458062	0	0.00157239	0.609	0.0271248	1.09416
TCGA-AA-3548-01A-01R-1873-07	PPARGC1A_high	0.0787968	0	0.0854281	0.112332	0	0.29724	0.00281322	0	0.120992	0	0.04602	0	0.0153196	0.0477891	0.027173	0.156085	0	0.000494558	0	0.00951709	0	0	0.315	0.0679766	1.06559
TCGA-D5-6537-01A-11R-1723-07	PPARGC1A_high	0.0387763	0	0	0.04621	0	0.39687	0.0784484	0	0	0	0.0456208	0	0.0419268	0.164446	0.061134	0	0	0.0181999	0	0.0534457	0	0.0549224	0.554	0.0343253	1.0871
TCGA-AA-A00F-01A-01R-A002-07	PPARGC1A_high	0.0460288	0	0.0957319	0	0	0.343843	0	0	0.081175	0	0.0553081	0.00785379	0.000996213	0.130072	0.017271	0.145507	0	0.0206218	0.0529788	0.00261178	0	0	0.776	0.00359566	1.07961
TCGA-G4-6315-01A-11R-1723-07	PPARGC1A_high	0.152709	0	0.0751036	0.026307	0	0.356248	0.00704599	0	0.0469471	0	0.101981	0	0.0206204	0.128775	0.0145497	0.0493878	0	0.0203251	0	0	0	0	0.949	-0.0281885	1.10472
TCGA-NH-A8F7-06A-31R-A41B-07	PPARGC1A_high	0.0747569	0	0.0286592	0	0.0901524	0.286353	0	0.00146971	0	0	0.0159426	0.0993198	0.173405	0.161937	0.00428855	0	0	0	0	0.0229748	0.0407403	0	0.988	-0.0470748	1.11823
TCGA-AA-3502-01A-01R-1410-07	PPARGC1A_high	0.000215445	0	0.064244	0.0956658	0	0.405618	0	0	0.0309577	0	0.0701611	0	0.0195748	0	0.0273844	0.232086	0	0.00940473	0	0.0446881	0	0	0.417	0.0528568	1.07944
TCGA-DM-A28F-01A-11R-A32Y-07	PPARGC1A_high	0.074548	0	0.125614	0	0	0.358803	0	0.0231867	0.0713729	0	0.0487241	0	0.0159593	0.0793927	0.10538	0.0200359	0	0	0	0.0645859	0.0123978	0	0.834	-0.00418347	1.09072
TCGA-AA-A01D-01A-01R-A00A-07	PPARGC1A_high	0.0294024	0	0	0	0	0.21407	0	0.026407	0.0609513	0	0.065807	0.00906209	0	0.4495	0.00948903	0.0737403	0	0	0	0.0615708	0	0	0.002	0.33089	0.971499
TCGA-F4-6570-01A-11R-1774-07	PPARGC1A_high	0.00779194	0	0	0.0215899	0	0.193155	0	0.014204	0.0666312	0	0.0162313	0.0759375	0.0380775	0.164106	0.101984	0.191843	0.00694956	0	0.0934557	0	0.00804356	0	0.007	0.238306	0.994062
TCGA-A6-2684-01C-08R-A277-07	PPARGC1A_high	0.157942	0	0.00109306	0	0	0.348611	0	0.0206838	0	0	0.00848908	0.0140921	0.0562574	0.0162991	0.0802771	0.205536	0	0.0441519	0	0.0406976	0.00586909	0	0.738	0.00876481	1.08557
TCGA-D5-6529-01A-11R-1774-07	PPARGC1A_high	0.101173	0	0.0957077	0.0115325	0	0.293102	0	0.00253999	0.0524283	0	0.0560218	0	0.00692133	0.102112	0.0534169	0.182293	0	0	0	0.034452	0	0.00830058	0.015	0.200811	0.999932
TCGA-G4-6302-01A-11R-1723-07	PPARGC1A_high	0.0850624	0	0.0318039	0	0	0.248625	0	0	0.0310345	0	0.0310666	0	0.00248679	0.218704	0.0439182	0.282404	0	0.0148482	0.0100465	0	0	0	0.044	0.159146	1.03393
TCGA-AY-6386-01A-21R-1723-07	PPARGC1A_high	0.0603938	0	0.108492	0.00898313	0	0.27684	0	0.0142499	0.000106478	0	0.0904111	0	0	0.298584	0.0135041	0.0607417	0	0.00978271	0	0.0552481	0	0.00266292	0.252	0.0797091	1.06519
TCGA-AA-3833-01A-01R-0905-07	PPARGC1A_high	0.0942945	0	0.0397225	0.0979632	0	0.248878	0.00891887	0.020521	0.0194328	0	0.0600196	0	0	0.170895	0.0215944	0.126367	0	0.00211422	0	0.0632019	0	0.0260771	0.175	0.097555	1.05117
TCGA-CM-5863-01A-21R-1839-07	PPARGC1A_high	0.0367343	0	0.0540156	0.0435468	0	0.344594	0	0	0	0	0.0742621	0	0.0517329	0.106361	0.0476103	0.202473	0	0	0	0.0386691	0	0	0.45	0.0487907	1.06914
TCGA-SS-A7HO-01A-21R-A37K-07	PPARGC1A_high	0.121527	0	0	0.0259994	0	0.277239	0.0891578	0	0.0329923	0	0.14906	0	0.0744462	0.0186658	0.000190703	0.131229	0	0	0	0.0794943	0	0	0.975	-0.0377165	1.11033
TCGA-A6-4107-01A-02R-1410-07	PPARGC1A_high	0.123723	0	0.169249	0.00510997	0	0.307204	0	0	0.0271952	0	0.0372084	0	0.0189841	0.0741228	0.0226222	0.160282	0	0	0	0.0542995	0	0	0.23	0.0848267	1.03948
TCGA-A6-6654-01A-21R-1839-07	PPARGC1A_high	0.0401886	0	0	0.0139628	0	0.165706	0.0072324	0.0120989	0.0284423	0	0.0425555	0	0	0.459879	0.0454569	0.151613	0	0	0	0.0328646	0	0	0	0.49211	0.874892
TCGA-CM-6676-01A-11R-1839-07	PPARGC1A_high	0.059778	0	0.0118569	0.0141377	0	0.18772	0.0916495	0	0.00295251	0	0.0895157	0	0	0.394899	0.00855668	0.107504	0	0	0	0.0314303	0	0	0.184	0.095793	1.08241
TCGA-F4-6806-01A-11R-1839-07	PPARGC1A_high	0.19121	0	0.0873213	0.0453621	0	0.267424	0	0.0189693	0.0738987	0	0.0823056	0	0.0316551	0.0809494	0.021272	0.00744292	0.0103433	0	0	0.0771111	0.00473579	0	0.595	0.0285022	1.07614
TCGA-D5-6538-01A-11R-1723-07	PPARGC1A_low	0.0849285	0	0.0132979	0.0768266	0	0.221719	0	0	0.0585306	0	0.101837	0	0.0373852	0.169258	0	0.165943	0.01395	0	0	0.0563234	0	0	0.975	-0.0381556	1.1104
TCGA-AA-A022-01A-21R-A16W-07	PPARGC1A_low	0.0209252	0	0.0443462	0.360225	0	0.00893363	0.0677654	0.0878191	0.0595562	0	0.119346	0.00143655	0.0256233	0.0116843	0.0851519	0.0870508	0	0	0.0201368	0	0	0	0.085	0.128746	1.06795
TCGA-A6-5659-01A-01R-A278-07	PPARGC1A_low	0.0807575	0	0.0248721	0	0	0.286617	0	0	0	0	0.0512107	0	0.0328617	0.351297	0.0381385	0.132368	0	0	0	0.00187715	0	0	0.562	0.0333511	1.10418
TCGA-CM-6167-01A-11R-1653-07	PPARGC1A_low	0.142618	0	0.00440098	0.00649248	0	0.299106	0	0	0.00282716	0	0.043485	0	0.0102018	0.0459108	0.0418387	0.200475	0.0118446	0.00234571	0.188454	0	0	0	0.05	0.151068	1.02094
TCGA-AA-A02F-01A-01R-A089-07	PPARGC1A_low	0.108286	0	0.0104527	0.109679	0	0.237215	0	0.0157579	0.0291224	0	0	0.00559352	0.0699177	0.238289	0.026726	0.018867	0	0	0	0.0892871	0.0408073	0	0.894	-0.0135739	1.10216
TCGA-A6-3810-01A-01R-1022-07	PPARGC1A_low	0.0885806	0	0.0251259	0	0	0.226266	0.000535356	0.0163562	0.00557381	0	0.0462674	0	0	0.236187	0.0954672	0.189985	0	0	0	0.0325317	0	0.0371237	0.014	0.204867	1.01334
TCGA-AZ-4684-01A-01R-1410-07	PPARGC1A_low	0.0326046	0	0.0965793	0.0148833	0	0.229011	0.0322808	0	0.0516496	0	0.0754744	0	0	0.22573	0.0106503	0.0844279	0	0.0289996	0	0.100765	0	0.0169442	0.05	0.151817	1.02691
TCGA-AZ-4323-01A-21R-1839-07	PPARGC1A_low	0.298081	0	0.043973	0.0947295	0	0.342637	0.00724963	0	0.00210653	0	0.0769436	0	0.0100388	0.0505029	0.0231332	0.0421772	0	0.00134191	0	0.0070855	0	0	0.001	0.36442	0.938936
TCGA-AA-3688-01A-01R-0905-07	PPARGC1A_low	0.0686251	0	0.101906	0	0	0.353383	0.098777	0	0	0	0.0625151	0	0.0287647	0.113513	0.00812904	0.134899	0	0.00734293	0	0.0173184	0	0.00482706	0.576	0.0310511	1.06588
TCGA-AA-3710-01A-01R-1022-07	PPARGC1A_low	0.00703341	0	0	0.14623	0	0.158939	0.00258928	0.117003	0.037248	0	0	0.0299691	0	0	0.152256	0.193976	0.00668879	0	0	0.0307885	0	0.117279	0.002	0.297038	0.97502
TCGA-AA-3660-01A-01R-1723-07	PPARGC1A_low	0.0928446	0	0.0757798	0	0	0.296132	0.0108551	0	0.0460675	0	0.0177094	0.031484	0.0151438	0.122662	0	0.174887	0.00735087	0.0417692	0.0673138	0	0	0	0.682	0.0154374	1.06924
TCGA-A6-2684-01A-01R-A278-07	PPARGC1A_low	0	0	0.00522058	0	0	0.289468	0	0	0	0	0.0156814	0.0283033	0.0867972	0.275647	0.0456498	0.136014	0.0345338	0	0.0593485	0	0.0233365	0	0.231	0.0843732	1.06816
TCGA-AA-3855-01A-01R-1022-07	PPARGC1A_low	0.0291982	0	0.132158	0.0552268	0	0.34512	0.0498838	0	0	0	0.0459212	0.00799537	0.0227047	0.0679445	0.0394162	0.140014	0.0085351	0	0.0368527	0	0.0149395	0.00409018	0.457	0.0474812	1.05786
TCGA-AA-3560-01A-01R-0821-07	PPARGC1A_low	0.102608	0	0.0672719	0	0	0.380518	0.0251285	0	0	0	0.0567101	0	0.0192297	0.0691578	0.0327571	0.19916	0.0124438	0.0122981	0	0.0152927	0	0.0074235	0.328	0.0656363	1.05583
TCGA-AA-3986-01A-02R-1022-07	PPARGC1A_low	0.0113797	0	0.110933	0	0.0616106	0.298657	0.058537	0	0.0572343	0	0.0966246	0	0.0165024	0.142987	0.0609427	0.0404368	0.00910079	0	0	0.0350543	0	0	0.068	0.141902	1.03014
TCGA-A6-2679-01A-02R-1410-07	PPARGC1A_low	0	0	0.240067	0.0601604	0	0.179621	0	0.00815266	0.112384	0	0	0.0304016	0	0.201683	0.0486357	0.0728811	0	0	0	0.0460131	0	0	0.012	0.221302	0.992372
TCGA-AA-3552-01A-01R-0821-07	PPARGC1A_low	0.0613768	0	0.12498	0	0	0.38355	0	0	0.0705055	0	0.0558898	0	0.0418408	0.0813295	0.0621904	0.111266	0	0	0	0.00707115	0	0	0.101	0.120653	1.03543
TCGA-A6-2671-01A-01R-1410-07	PPARGC1A_low	0.0657887	0	0	0.0182292	0	0.200872	0	0.0197309	0.0453439	0	0.0489533	0	0.0442993	0.285391	0.0448052	0.194258	0	0	0	0.00504404	0	0.0272845	0.081	0.132403	1.05222
TCGA-AY-4070-01A-01R-1113-07	PPARGC1A_low	0.145138	0	0.102273	0.0159017	0	0.374447	0	0.036713	0.0789879	0	0.0785358	0	0.0298342	0.0586238	0.0132298	0.011753	0	0.0321914	0	0.0223715	0	0	0.333	0.0643021	1.06924
TCGA-AA-3819-01A-01R-0905-07	PPARGC1A_low	0.0385567	0	0.119195	0	0	0.297199	0.00582535	0	0.0361633	0	0.0818008	0	0.0171564	0.0592501	0	0.231596	0	0.0711072	0	0.0162575	0.00992002	0.015972	0.886	-0.0120908	1.07931
TCGA-D5-6534-01A-21R-1928-07	PPARGC1A_low	0.0428826	0	0	0.0175735	0	0.221446	0	0.00146145	0.0642911	0	0.0228062	0.0016354	0.0331138	0.175683	0.0803042	0.26842	0.0420061	0	0.0283773	0	0	0	0.001	0.395115	0.920156
TCGA-F4-6854-01A-11R-1928-07	PPARGC1A_low	0.0676299	0	0.0632192	0.05829	0	0.264215	0	0	0.0544023	0	0.0756314	0	0.0196757	0.22049	0.0747027	0.0984327	0	0.00331117	0	0	0	0	0.46	0.0472632	1.07592
TCGA-AA-A02O-01A-21R-A16W-07	PPARGC1A_low	0.0553404	0	0.056335	0.0421161	0	0.356188	0.0598012	0	0.0853907	0	0.101616	0	0.0324567	0.113718	0.00255149	0.0528287	0	0.00909789	0	0.0325605	0	0	0.722	0.0108664	1.09405
TCGA-AD-6548-01A-11R-1839-07	PPARGC1A_low	0.00607532	0.0331546	0	0	0	0.19057	0.0820658	0.0186476	0	0	0.0685989	0.00177726	0	0.339624	0.126349	0.0953741	0.00351989	0	0	0.0104695	0.0237734	0	0.012	0.214053	1.02144
TCGA-CM-4751-01A-02R-1839-07	PPARGC1A_low	0.128117	0	0.0652484	0.0995549	0	0.266733	0.0197395	0.0485747	0.0364037	0	0.0606729	0	0.0310465	0.0421735	0.0747989	0.0774876	0.00583298	0.0261376	0.014912	0.00256705	0	0	0.134	0.111904	1.04413
TCGA-CM-5348-01A-21R-1723-07	PPARGC1A_low	0	0.00263097	0.000674443	0	0	0.158129	0	0.00278918	0.0508444	0	0.0590023	0	0	0.686906	0	0.0115065	0	0.0270959	0	0.000421258	0	0	0	0.42458	0.95186
TCGA-F4-6703-01A-11R-1839-07	PPARGC1A_low	0.0466822	0	0.0114087	0.0384408	0	0.218775	0.0136417	0	0.00118453	0	0.101845	0	0.0336891	0.220952	0.133267	0.147559	0	0.00299345	0.0283442	0	0	0.00121627	0	0.451073	0.892085
TCGA-AZ-4614-01A-01R-1410-07	PPARGC1A_low	0.0178534	0	0	0	0	0.371926	0	0.139346	0.115973	0	0.0738462	0.0430481	0.0825088	0.0713683	0	0	0	0.0412121	0	0.0185217	0.00242024	0.0219767	0.213	0.0893334	1.08143
TCGA-AA-3662-01A-01R-1723-07	PPARGC1A_low	0.0661865	0	0.0402406	0.00894532	0.0235269	0.175178	0	0	0	0	0.0757461	0.00236023	0.027623	0.170758	0.0755699	0.225659	0	0	0	0.0715106	0	0.0366956	0.084	0.129021	1.04095
TCGA-AA-3814-01A-01R-0905-07	PPARGC1A_low	0.0770618	0	0.0419641	0.0166389	0	0.297474	0.0383989	0.0221642	0	0	0.0647187	0	0.00673386	0.152224	0.047573	0.202203	0.00806731	0	0.00437607	0	0	0.0204011	0.085	0.128117	1.03544
TCGA-AA-3980-01A-02R-1022-07	PPARGC1A_low	0.0605627	0	0.000413502	0.0382708	0	0.335362	0.0258455	0.0621367	0.0426987	0	0.0791564	0	0	0.0367757	0.0589482	0.168302	0.0244636	0.0107916	0.0151188	0	0	0.0411531	0.279	0.0741956	1.0638
TCGA-CA-6715-01A-21R-1839-07	PPARGC1A_low	0.100513	0	0.036584	0	0	0.211941	0	0	0.0766623	0	0.0763131	0	0.000413804	0.370319	0.018935	0.0391756	0	0	0	0.0691439	0	0	0.635	0.0228666	1.10562
TCGA-A6-2685-01A-01R-1410-07	PPARGC1A_low	0.0491709	0	0.0295084	0.0224379	0	0.201383	0.0112048	0.0051846	0.0260743	0	0.0366925	0	0.0342595	0.184089	0.0151965	0.282671	0.00798925	0	0.0234736	0	0.0639509	0.00671455	0.011	0.223615	0.999496
TCGA-D5-6930-01A-11R-1928-07	PPARGC1A_low	0.072895	0	0.0320137	0.0256346	0	0.299128	0	0.0392619	0.00700619	0	0.107189	0	0.0381306	0.183407	0.104747	0.0300414	0.00980298	0	0	0.050743	0	0	0.007	0.237865	0.994808
TCGA-A6-5657-01A-01R-A32Z-07	PPARGC1A_low	0.302607	0	0	0.0200734	0	0.370296	0	0.0114462	0.0103717	0	0.0582673	0	0.021488	0.0731333	0.0842786	0.0395014	0	0.00616537	0.00237143	0	0	0	0.326	0.0659718	1.08157
TCGA-AM-5821-01A-01R-1653-07	PPARGC1A_low	0.0474864	0	0.0966746	0.073159	0	0.17919	0.0251397	0.0027231	0	0	0.111631	0.013491	0.0125757	0.104241	0.209342	0.0920646	0	0	0.0145554	0	0	0.0177261	0.005	0.257932	0.997076
TCGA-DM-A28K-01A-21R-A32Y-07	PPARGC1A_low	0.0286801	0	0	0.0471414	0	0.26788	0	0.0182631	0.0320379	0	0.0534438	0.0303462	0.0324873	0.271874	0.0353262	0.129244	0	0	0	0.0471173	0.00615829	0	0.802	-0.000231196	1.11131
TCGA-A6-2674-01A-02R-A278-07	PPARGC1A_low	0.0328609	0	0.044989	0	0.0337796	0.142051	0	0	0	0	0.0483346	0	0	0.235124	0.000542252	0.132206	0	0	0	0.137595	0.0484646	0.144052	0.001	0.339816	0.954209
TCGA-AA-3506-01A-01R-1410-07	PPARGC1A_low	0.127417	0	0.0700154	0.0222497	0	0.186902	0	0.0105218	0.0774214	0	0.0794695	0	0.0178162	0.180261	0.0160681	0.130862	0	0.0105061	0	0.0704899	0	0	0.227	0.0857689	1.04862
TCGA-AA-3663-01A-01R-1723-07	PPARGC1A_low	0.0499983	0	0	0.0339674	0	0.315754	0.00692222	0.0174361	0.00342101	0	0.0485138	0.000876376	0.0203906	0.163783	0.0819495	0.208677	0.00391234	0	0.00874193	0.0218494	0	0.0138062	0.43	0.0502991	1.0777
TCGA-D5-5541-01A-01R-1653-07	PPARGC1A_low	0.044806	0	0.0352183	0.0452658	0	0.131367	0.00445974	0.0221547	0.0268205	0	0.0268721	0	0.00286308	0.449375	0.0803198	0.109148	0	0	0.0213301	0	0	0	0	0.501152	0.866701
TCGA-D5-6531-01A-11R-1723-07	PPARGC1A_low	0.0423456	0	0.00313433	0.130393	0	0.166403	0.0418076	0.0476671	0.0579933	0	0.0584763	0.00607188	0.0186301	0.109565	0.136986	0.109606	0.0197106	0.00744117	0.0437695	0	0	0	0.271	0.0755256	1.06801
TCGA-D5-5540-01A-01R-1653-07	PPARGC1A_low	0.042425	0	0	0.126814	0	0.182133	0.0937161	0.0575678	0	0	0.0450206	0.0164055	0.0153806	0.0905693	0.122078	0.191331	0	0.000748874	0.00839261	0	0.00385514	0.00356258	0.344	0.0628117	1.07331
TCGA-AA-3549-01A-02R-0821-07	PPARGC1A_low	0.100859	0	0.0639898	0	0	0.245821	0.0165781	0	0.0399158	0	0.0870202	0	0	0.281963	0.00922615	0.00710463	0	0.0299063	0	0.0964995	0	0.0211155	0.134	0.111287	1.05041
TCGA-AA-3531-01A-01R-0821-07	PPARGC1A_low	0.0771302	0	0.0105521	0.0769767	0	0.183477	0	0	0.104603	0	0.0923071	0	0.022743	0.241232	0.0916987	0.0892703	0	0	0	0.0100101	0	0	0.865	-0.00852565	1.10792
TCGA-A6-2674-01B-04R-A277-07	PPARGC1A_low	0.0384545	0	0.00966851	0	0.0411465	0.273668	0	0	0	0	0.064511	0	0	0.20043	0.0100737	0.0217877	0	0.00128203	0	0.144808	0.0853661	0.108804	0.345	0.0626536	1.08202
TCGA-A6-2674-01A-02R-0821-07	PPARGC1A_low	0.0529552	0	0.0192264	0	0	0.161381	0	0	0	0	0.0357267	0	0	0.239421	0.0125299	0.159325	0	0.00200129	0	0.182679	0	0.134755	0	0.479502	0.878201
TCGA-AA-3672-01A-01R-0905-07	PPARGC1A_low	0.00651246	0	0.0529058	0	0	0.204277	0.00034562	0	0.0780244	0	0.0448307	0.093818	0	0.19337	0.120904	0.156954	0.0152941	0	0	0.00950715	0	0.0232556	0.006	0.243913	0.99884
TCGA-A6-2680-01A-01R-1410-07	PPARGC1A_low	0.0869051	0	0.145472	0	0	0.241408	0	0	0.0589551	0	0.0242317	0.00509812	0.0141192	0.174748	0.0201294	0.167174	0	0.0364523	0	0.0253077	0	0	0.459	0.0473036	1.05861
TCGA-AA-3862-01A-01R-1022-07	PPARGC1A_low	0.086055	0	0	0.0434228	0	0.337255	0.0247987	0.0375904	0.0424914	0	0.0432772	0	0.0205244	0.0968731	0.118277	0.099007	0	0.00647543	0.0422264	0.00172598	0	0	0.474	0.0445292	1.07976
TCGA-A6-5665-01A-01R-1653-07	PPARGC1A_low	0.0877868	0	0	0.130202	0	0.26196	0.0599123	0.076231	0.00784785	0	0.0238713	0	0.0611995	0.0455725	0.035263	0.0440747	0	0.032522	0	0.1149	0.018657	0	0.42	0.0519887	1.07381
TCGA-AA-A01R-01A-21R-A083-07	PPARGC1A_low	0.0230655	0	0	0.25073	0	0.0502499	0	0.0353276	0.193051	0	0	0.0804475	0.00544922	0.190519	0.0844701	0.0721544	0	0.0145357	0	0	0	0	0.003	0.296307	0.97962
TCGA-AA-3852-01A-01R-0905-07	PPARGC1A_low	0.137486	0	0.0738015	0.0326344	0	0.332444	0	0.00501813	0.0495087	0	0.0402695	0.00634129	0.023532	0.130858	0.00529017	0.123139	0	0.0187174	0	0.0146614	0	0.00629804	0.253	0.0793291	1.05404
TCGA-AA-3831-01A-01R-0905-07	PPARGC1A_low	0.055352	0	0.125797	0.023802	0	0.354613	0.0724739	0	0	0	0.0927857	0	0.0329471	0.00886789	0.00153716	0.168869	0.00603712	0.0244505	0	0.0317494	0	0.000719058	0.469	0.0453853	1.06147
TCGA-F4-6855-01A-11R-1928-07	PPARGC1A_low	0.0578536	0	0	0	0	0.271054	0	0.00998092	0.0477098	0	0	0.0376317	0.0324185	0.159256	0.0419874	0.337969	0.00413824	0	0	0	0	0	0.353	0.0617902	1.08015
TCGA-D5-6932-01A-11R-1928-07	PPARGC1A_low	0.108854	0	0	0.0140179	0	0.279851	0.0151421	0.00499369	0.0680018	0	0.0632415	0	0.00857562	0.255385	0.0231381	0.107942	0.00487362	0.0130098	0	0.0329738	0	0	0.33	0.0650545	1.07294
TCGA-D5-5537-01A-21R-1928-07	PPARGC1A_low	0.0756709	0	0.233631	0.0349805	0	0.353352	0	0	0.0409721	0	0	0.0353679	0.0298985	0.0802851	0.00214751	0.100292	0	0.00477919	0	0	0.00862264	0	0.566	0.0327882	1.06539
TCGA-DM-A28H-01A-11R-A16W-07	PPARGC1A_low	0.151636	0	0.0941449	0.0243848	0	0.174513	0.0496639	0	0.0271825	0	0.0445588	0	0.0113336	0.0907677	0.0530671	0.127901	0.123967	0	0.00983955	0.0170391	0	0	0.986	-0.043783	1.08163
TCGA-AA-3679-01A-02R-0905-07	PPARGC1A_low	0.0498835	0	0.129793	0	0	0.301263	0.0566115	0	0	0	0.0764478	0.00209549	0.0129021	0.119049	0.0580636	0.155939	0	0	0.037952	0	0	0	0.583	0.0301866	1.0615
TCGA-AA-A01V-01A-23R-A083-07	PPARGC1A_low	0.125108	0	0.0152515	0.012351	0	0.361591	0.148798	0.0119991	0.086413	0	0.0986059	0	0.0308443	0.0707967	0.00896203	0.00902013	0	0.0202594	0	0	0	0	0.576	0.0311211	1.09324
TCGA-AA-3666-01A-02R-0905-07	PPARGC1A_low	0.0718624	0	0.0413354	0	0	0.352547	0	0.0562514	0	0	0.0385187	0.00735725	0.0314026	0.0910927	0.0747181	0.185114	0	0.00112415	0	0.0486762	0	0	0.253	0.0793056	1.05548
TCGA-AA-A02E-01A-01R-A00A-07	PPARGC1A_low	0.0744667	0	0.0269236	0.0493027	0	0.324005	0	0	0.0826252	0	0.0453145	0	0.024092	0.133414	0.00371758	0.0893909	0	0.0299511	0	0.101082	0.0157149	0	0.709	0.0125174	1.08703
TCGA-QG-A5YV-01A-11R-A28H-07	PPARGC1A_low	0.0826286	0	0.0729149	0.0222841	0	0.335402	0.0760446	0	0.0244212	0	0.0766055	0	0.0431991	0.0685124	0.0634273	0.0951346	0.0118149	0	0	0.0276106	0	0	0.897	-0.0146309	1.08656
TCGA-DM-A1D6-01A-21R-A155-07	PPARGC1A_low	0.0970024	0	0.00379916	0.0481416	0	0.364206	0	0	0.0760113	0	0.0313697	0	0.0143613	0.166988	0	0.0796199	0	0.0645222	0	0.0539786	0	0	0.835	-0.00421984	1.10085
TCGA-A6-2686-01A-01R-A32Z-07	PPARGC1A_low	0.0533639	0	0.0162778	0.0642744	0	0.266864	0.00294521	0.00796251	0.0536089	0	0.0611104	0.0243234	0.0407697	0.0793618	0.0381347	0.204069	0.00721847	0.0435987	0	0.0218554	0.0142609	0	0.004	0.282352	0.970277
TCGA-AA-A00D-01A-01R-A002-07	PPARGC1A_low	0.0762535	0	0.0459459	0.0283989	0	0.246998	0.00216699	0	0.0603495	0	0.0446153	0.0508566	0.0448557	0.0655135	0.183459	0.100822	0.00875522	0	0.0410101	0	0	0	0.002	0.320148	0.959837
TCGA-DM-A1DA-01A-11R-A155-07	PPARGC1A_low	0.127927	0	0.0849729	0.100963	0	0.142555	0.00314968	0.0362661	0.0418758	0	0.0342295	0.0289297	0.0147194	0.08034	0.0953597	0.140043	0.0302332	0	0.0384361	0	0	0	0.9	-0.0157844	1.08334
TCGA-AA-A01T-01A-21R-A16W-07	PPARGC1A_low	0.0387797	0	0.0237847	0.0326201	0	0.181584	0	0	0.214669	0	0.133279	0	0.01918	0.157309	0.122323	0.0282826	0	0.0200792	0	0.0281093	0	0	0.937	-0.0265347	1.12222
TCGA-AA-A00U-01A-01R-A002-07	PPARGC1A_low	0.028401	0	0.0151557	0.0606191	0	0.456973	0.0310123	0.00125435	0.0726036	0	0.0945218	0	0.0209315	0.0693796	0.056925	0.075736	0	0.000453025	0	0.0160337	0	0	0.648	0.0213399	1.10982
TCGA-QG-A5YW-01A-11R-A28H-07	PPARGC1A_low	0.00641408	0	0.125271	0.00713066	0	0.397898	0.0108349	0	0	0	0.0933461	0	0	0.111215	0.0702153	0.139023	0	0.00240121	0	0.0362503	0	0	0.726	0.0100273	1.08485
TCGA-AA-3555-01A-01R-0821-07	PPARGC1A_low	0.0489194	0	0	0	0	0.306929	0	0	0	0	0.0555826	0	0.011175	0.173309	0.102207	0.0681627	0	0.0599221	0	0.0284104	0	0.145383	0.267	0.0762236	1.07835
TCGA-AA-3492-01A-01R-1410-07	PPARGC1A_low	0.119398	0	0.0171851	0.0155474	0	0.297253	0	0.0269666	0.0104393	0	0	0.0494875	0.0167472	0.1039	0.125041	0.166699	0.00828538	0	0	0.028871	0	0.0141789	0.409	0.0537709	1.07468
TCGA-AA-A02J-01A-01R-A00A-07	PPARGC1A_low	0.0729228	0	0.00248047	0	0	0.313515	0.17678	0	0.0353949	0	0.0897053	0	0.00498045	0.215848	0.0249671	0.0399924	0	0.0156413	0	0.00777241	0	0	0.896	-0.014259	1.10347
TCGA-G4-6310-01A-11R-1723-07	PPARGC1A_low	0.110715	0	0	0	0	0.5482	0	0	0	0	0	0.107527	0.110646	0.0261263	0.00572636	0.0560767	0	0.0128166	0	0.0101905	0.0119755	0	0.681	0.0158723	1.11638
TCGA-CA-5256-01A-01R-1410-07	PPARGC1A_low	0.0626794	0	0.0357735	0.092801	0	0.316129	0.108835	0.00460604	0	0	0.0293174	0.00695051	0.0180394	0.0344196	0.0390988	0.204287	0.0182131	0.0110423	0.0178081	0	0	0	0.527	0.0377587	1.0701
TCGA-5M-AAT4-01A-11R-A41B-07	PPARGC1A_low	0.0701519	0	0.0846682	0.126224	0	0.135904	0	0.0111203	0.0569123	0	0.0571765	0	0.00893049	0.209676	0.0431118	0.148513	0	0	0	0.042687	0	0.00492443	0.792	0.00139457	1.0879
TCGA-CA-6718-01A-11R-1839-07	PPARGC1A_low	0.0171995	0	0	0	0	0.364163	0	0.054767	0.00773932	0	0.0465874	0.0552005	0.0178584	0.0928497	0.25581	0.025846	0.00498619	0	0.0569927	0	0	0	0	0.439367	0.909201
TCGA-CK-4951-01A-01R-1410-07	PPARGC1A_low	0.00144974	0	0	0	0	0.262928	0	0.0420157	0.045505	0	0.0658263	0.00883647	0	0.229317	0.159231	0.100876	0	0.0425191	0	0.014091	0	0.0274048	0.004	0.283347	0.986743
TCGA-AA-3543-01A-01R-0826-07	PPARGC1A_low	0.0355557	0	0.00939611	0.17756	0	0.167902	0.0160151	0.0464551	0.0636752	0	0.124283	0	0.00859314	0.0511969	0.150602	0.132556	0	0	0.0134552	0	0	0.00275371	0.017	0.19743	1.02893
TCGA-G4-6298-01A-11R-1723-07	PPARGC1A_low	0.0410524	0	0.00584452	0	0	0.470522	0	0.0290579	0.0420189	0	0.066601	0.0275678	0.0867173	0.151179	0.0108376	0.00910798	0	0.0241572	0	0.0274281	0	0.00790885	0.957	-0.0307993	1.12433
TCGA-NH-A6GA-01A-11R-A37K-07	PPARGC1A_low	0.0861092	0	0.0263652	0.0467499	0	0.347985	0	0	0.0851572	0	0.0656661	0	0.0396713	0.139901	0.0162453	0.0761625	0.0311398	0.0213433	0.0157088	0	0.00179547	0	0.762	0.00579751	1.09018
TCGA-AA-3841-01A-01R-0905-07	PPARGC1A_low	0.074995	0	0.0186227	0.0950966	0	0.28186	0	0	0.112839	0	0.077758	0	0.0376967	0.216051	0.0302372	0.0382449	0	0.000181361	0	0.0164178	0	0	0.14	0.109523	1.05715
TCGA-AA-3869-01A-01R-1022-07	PPARGC1A_low	0.0937217	0	0.0136558	0	0	0.292963	0.0516019	0	0.0212254	0	0.0614094	0	0	0.198412	0.0393772	0.144491	0	0	0	0.0275834	0	0.0555588	0.074	0.138585	1.03449
TCGA-AA-3975-01A-01R-1022-07	PPARGC1A_low	0.0616508	0	0.0352884	0.0104354	0	0.250233	0.0296368	0	0.0537119	0	0.0874814	0	0.0437665	0.212957	0.0269916	0.178726	0	0	0.00299338	0.00612761	0	0	0.314	0.0684493	1.06472
TCGA-A6-3809-01A-01R-A278-07	PPARGC1A_low	0.00360051	0	0.0359135	0.0432135	0	0.29323	0	0.0495767	0	0	4.94017e-05	0	0.0320607	0.00236794	0.104875	0.237184	0.0026078	0.00781692	0	0.178144	0.00880558	0.000554933	0.197	0.0931785	1.06264
TCGA-A6-2684-01A-01R-1410-07	PPARGC1A_low	0.0140019	0	0.0101276	0.0561103	0	0.148725	0	0.0146121	0.0835819	0	0.040991	0	0.0546093	0.337807	0.068475	0.137687	0	0.0240127	0.00925967	0	0	0	0.006	0.246061	1.00281
TCGA-AA-3517-01A-01R-0821-07	PPARGC1A_low	0.0547602	0	0.0622192	0	0	0.282046	0.0162746	0	0.000443507	0	0.119343	0	0	0.234522	0.00475251	0.174707	0	0.00124806	0	0.0496828	0	0	0.335	0.063665	1.07265
TCGA-G4-6311-01A-11R-1723-07	PPARGC1A_low	0.138673	0	0	0.0358512	0	0.1482	0	0.0548931	0.0265821	0	0.018532	0	0	0.365568	0.0109782	0.0616342	0	0	0	0.126912	0.0121752	0	0.014	0.20293	1.02746
TCGA-CM-4748-01A-01R-1410-07	PPARGC1A_low	0.132699	0	0.0201875	0	0	0.135112	0.0058113	2.49336e-05	0.0874471	0	0.0710923	0	0.0166993	0.288942	0.0182733	0.135211	0	0	0	0.0885001	0	0	0.166	0.101476	1.06039
TCGA-DM-A1DB-01A-11R-A155-07	PPARGC1A_low	0.0471462	0	0.0121908	0.15055	0	0.188264	0	0.0879274	0.0128855	0	0	0.00850475	0.0715937	0.215645	0.0584853	0.0224658	0.0118133	0	0	0.0804622	0.032066	0	0.731	0.00941475	1.09321
TCGA-5M-AATA-01A-31R-A41B-07	PPARGC1A_low	0.0604934	0	0.0225757	0.0183813	0	0.508007	0.026445	0.00915687	0.00326754	0	0.0837822	0	0.028875	0.028344	0.0114771	0.0837731	0.00527229	0.0207592	0	0.0893908	0	0	0.529	0.037704	1.0927
TCGA-AU-6004-01A-11R-1723-07	PPARGC1A_low	0.066253	0	0	0	0	0.267222	0	0.0196559	0.0737106	0	0.0885505	0	0	0.272758	0.0839247	0.0217668	0.0122846	0	0	0.0938734	0	0	0.046	0.156981	1.03899
TCGA-AA-3842-01A-01R-1022-07	PPARGC1A_low	0.0911369	0	0	0.109786	0	0.165868	0.0148704	0.0381636	0.0568804	0	0.017162	0.00896282	0	0.23064	0.0624617	0.184201	0	0	0.0167137	0	0	0.00315265	0.151	0.106059	1.05554
TCGA-AA-3538-01A-01R-0821-07	PPARGC1A_low	0.0712813	0	0.0900149	0	0	0.245472	0.000563747	0	0.0135997	0	0.0560609	0	0	0.204151	0.0266327	0.212724	0.0206129	0.00029741	0	0.0143315	0	0.0442584	0.336	0.0634844	1.06418
TCGA-AA-3864-01A-01R-1022-07	PPARGC1A_low	0.0955486	0	0.000177457	0.0303048	0	0.400427	0	0.0278205	0	0	0.0178047	0.0109399	0.0197007	0.132628	0.0808192	0.156503	0	0	0	0.0165333	0	0.0107929	0.629	0.0239116	1.09014
TCGA-5M-AAT5-01A-21R-A41B-07	PPARGC1A_low	0.0585887	0	0.213988	0.00204267	0	0.322104	0.0252597	0.0200227	0.041078	0	0.071679	0	0.0120294	0.0524091	0.0255091	0.0963302	0	0.0280026	0	0.0309567	0	0	0.735	0.00889298	1.0682
TCGA-F4-6704-01A-11R-1839-07	PPARGC1A_low	0.0934229	0	0.0592549	0.00632674	0	0.328623	0	0	0	0	0.0291979	0.00896953	0.00709473	0.230603	0.0348809	0.176136	0	0	0.0254901	0	0	0	0.029	0.174238	1.02093
TCGA-CM-6675-01A-11R-1839-07	PPARGC1A_low	0.0403762	0	0	0	0	0.413911	0	0.0392928	0.103201	0	0.0222997	0.00959589	0.0158883	0.104461	0.0501033	0.139432	0.0356633	0.00977962	0	0.0159963	0	0	0.77	0.00451776	1.09991
TCGA-AD-6901-01A-11R-1928-07	PPARGC1A_low	0.0659105	0	0	0.0366741	0	0.246145	0	0.011946	0.041287	0	0.011661	0.0320821	0	0.224383	0.0780492	0.232892	0	0	0.0189699	0	0	0	0.041	0.160111	1.03588
TCGA-D5-6924-01A-11R-1928-07	PPARGC1A_low	0.0831542	0	0.0649167	0	0	0.199433	0.0326141	0.0178526	0	0	0.0493625	0	0	0.25884	0.117155	0.135159	0	0	0.0360528	0	0	0.00545956	0.028	0.182788	1.01961
TCGA-CA-6717-01A-11R-1839-07	PPARGC1A_low	0.0938917	0	0.00019831	0.00524995	0	0.268902	0	0	0.0225867	0	0.0800581	0	0.026444	0.233483	0.0816607	0.15309	0.00159382	0	0.00768022	0.0251621	0	0	0.005	0.264924	0.983546
TCGA-A6-2676-01A-01R-0826-07	PPARGC1A_low	0.0318906	0	0	0.0840323	0	0.182029	0.0355083	0.0373093	0.020264	0	0.0730312	0.0207904	0.0156513	0.114147	0.136038	0.236436	0	0	0.00531901	0	0	0.00755422	0.013	0.207587	1.01422
TCGA-A6-2672-01A-01R-0826-07	PPARGC1A_low	0.0404655	0	0	0.0230802	0	0.286526	0.0193328	0.040563	0.013124	0	0.136579	0	0.00273631	0.194524	0.105478	0.102438	0	0.00847732	0	0.0215446	0	0.00513141	0.004	0.278457	0.981072
TCGA-AD-6895-01A-11R-1928-07	PPARGC1A_low	0	0	0	0.129506	0	0.208262	0.0849918	0.060897	0	0	0.0860179	0.0438713	0.00395249	0.0706662	0.0872761	0.119225	0	0.0215204	0.0838133	0	0	0	0.221	0.0880669	1.0674
TCGA-CM-6677-01A-11R-1839-07	PPARGC1A_low	0.0856104	0	0.0792272	0.0192498	0	0.264357	0.0973202	0	0.0134898	0	0.0504841	0.0133122	0.0268958	0.116092	0.0599104	0.0740879	0.0159913	0.015912	0.0680599	0	0	0	0.294	0.0721082	1.04396
TCGA-CM-5341-01A-01R-1410-07	PPARGC1A_low	0.0462157	0	0.000251052	0	0	0.23446	0	0	0	0	0.0112204	0	0.00926877	0.189819	0.0855037	0.323236	0.0106661	0	0	0.0303528	0.0499916	0.00901544	0	0.419905	0.909718
TCGA-AZ-6607-01A-11R-1839-07	PPARGC1A_low	0.059259	0	0.0121359	0.0438721	0	0.390401	0	0	0	0	0.0682518	0	0.0192782	0.0981354	0.0896411	0.188272	0	0.00699163	0	0.022601	0	0.00116086	0.224	0.0869525	1.06317
TCGA-CM-4746-01A-01R-1410-07	PPARGC1A_low	0.0590441	0	0	0.0180707	0	0.417654	0	0.0311459	0.123102	0	0.0333432	0.0532999	0.0244252	0.166783	0.0367984	0.00969466	0	0.0266386	0	0	0	0	0.786	0.00230532	1.11914
TCGA-AA-3846-01A-01R-1022-07	PPARGC1A_low	0.0905239	0	0.0674145	0.0819619	0	0.35931	0	0.0301825	0	0	0.0186314	0	0.0562512	0.0213007	0	0.0861174	0.000345064	0.0653542	0	0.0889919	0.0336157	0	0.398	0.0560389	1.06333
TCGA-AZ-6600-01A-11R-1774-07	PPARGC1A_low	0.180281	0	0.0718568	0	0	0.249254	0	0	0.0757508	0	0.0294769	0.000688143	0	0.184463	0.0195811	0.158327	0	0.00678455	0.0131976	0.00834269	0	0.00199593	0.134	0.111476	1.04037
TCGA-AA-3872-01A-01R-1022-07	PPARGC1A_low	0.0813881	0	0	0.023306	0	0.172375	0	0.00810776	0.0600129	0	0.044777	0	0	0.384054	0.0763072	0.126939	0	0	0.0155395	0.00719326	0	0	0.012	0.21398	1.0245
TCGA-F4-6569-01A-11R-1774-07	PPARGC1A_low	0.0595408	0	0.00133653	0.0291439	0	0.127076	0.00515965	0	0.0253826	0	0.0375685	0	0	0.511282	0.0300652	0.142172	0	0	0.031273	0	0	0	0	0.447287	0.908582
TCGA-G4-6297-01A-11R-1723-07	PPARGC1A_low	0.0628975	0	0.0191926	0.0294096	0	0.275546	0.0187801	0	0.00889691	0	0.077141	0	0	0.131586	0.121073	0.225249	0	0.00502855	0.0238025	0	0	0.0013968	0.152	0.105694	1.05377
TCGA-AA-3496-01A-21R-1839-07	PPARGC1A_low	0.0548964	0	0.0538045	0	0	0.303556	0.105837	0	0	0	0.0728378	0	0.02174	0.0976051	0.0737312	0.190734	0.00174096	0	0.0235167	0	0	0	0.17	0.0997792	1.04103
TCGA-A6-5666-01A-01R-1653-07	PPARGC1A_low	0.0776653	0	0.0231919	0.0223736	0	0.156807	0.142484	0	0	0	0.0781122	0	0.0323416	0.315746	0.0107588	0	0	0	0	0.0669004	0	0.0736194	0.753	0.00743824	1.1013
TCGA-AA-A01C-01A-01R-A00A-07	PPARGC1A_low	0.0275881	0	0.0397623	0	0	0.267214	0.0776234	0	0.00622692	0	0.0431105	0.0148559	0.0120175	0.114826	0.116743	0.22009	0	0	0.0599416	0	0	0	0.753	0.00741111	1.08485
TCGA-NH-A8F8-01A-72R-A41B-07	PPARGC1A_low	0.112739	0	0.0751029	0.00208061	0	0.194902	0.000985162	0	0.0308075	0	0.0831348	0	0.00980415	0.13649	0.0885834	0.240479	0	0	0.0117524	0.0131019	0	3.82741e-05	0.787	0.00201729	1.08431
TCGA-AA-3870-01A-01R-1022-07	PPARGC1A_low	0.0939295	0	0.0534745	0.0556259	0	0.123182	0	0.0144983	0.0673931	0	0.0121164	0.0133926	0.000930552	0.164946	0.0495217	0.336085	0.00178814	0	0.00442351	0	0	0.00869259	0.028	0.183416	1.01934
TCGA-AA-A02K-01A-03R-A32Y-07	PPARGC1A_low	0.127122	0	0.0415501	0.0462675	0	0.122746	0	0	0.0702927	0	0.0345846	0.00687931	0	0.27979	0.00852353	0.222833	0	0.000930134	0	0	0	0.0384812	0.858	-0.00721396	1.11164
TCGA-AA-3968-01A-01R-1022-07	PPARGC1A_low	0.0763895	0	0.0924425	0.0604657	0	0.230584	0.104611	0	0.00327816	0	0.0565051	0	0.0121043	0.184754	0.0331748	0.101315	0.00233704	0.0252535	0.0144082	0	0	0.00237762	0.416	0.0530414	1.05759
TCGA-F4-6460-01A-11R-1774-07	PPARGC1A_low	0.0803063	0	0.00532186	0.0316265	0	0.443635	0.0196623	0	0.000336427	0	0.0495932	0.0284827	0.0237685	0.161009	0.0401036	0.111849	0	0	0.00430635	0	0	0	0.315	0.0677627	1.07685
TCGA-CM-6166-01A-11R-1653-07	PPARGC1A_low	0.0424749	0	0.00443378	0	0	0.216029	0.0299004	0.0150338	0.0795247	0	0.102887	0.00609135	0	0.420669	0	0.0156042	0	0.0291651	0	0.0381868	0	0	0.473	0.0446424	1.11192
TCGA-QL-A97D-01A-12R-A41B-07	PPARGC1A_low	0.070724	0	0.0825323	0.0968832	0	0.290046	0.0290362	0.0226294	0.00180795	0	0.124328	0	0.0314205	0.0523354	0.0600535	0.0493575	0	0.0224657	0	0.0585537	0.00782636	0	0.62	0.0254168	1.08451
TCGA-AA-3664-01A-01R-0905-07	PPARGC1A_low	0.0786367	0	0.0140573	0.035415	0	0.409396	0	0.0561704	0	0	0.0221847	0.0184022	0.00826857	0.12903	0.105073	0.112681	0	0	0.0104781	0	0	0.000207669	0.774	0.00404406	1.10447
TCGA-CM-6679-01A-11R-1839-07	PPARGC1A_low	0.102556	0	0.0807184	0	0	0.269816	0.0493076	0	0	0	0.0715238	0	0	0.229013	0.0328461	0.149499	0	0	0	0.01472	0	0	0.152	0.105694	1.04536
TCGA-AA-3715-01A-01R-0905-07	PPARGC1A_low	0.0304197	0	0.0124448	0	0	0.277757	0	0	0.0603646	0	0.0763741	0.00898601	0	0.313558	0.0604246	0.0807682	0	0.000636524	0	0.0583107	0	0.0199552	0.001	0.372616	0.935203
TCGA-CM-5344-01A-21R-1723-07	PPARGC1A_low	0.00176876	0	0.00786844	0.0819071	0	0.259488	0	0.0313372	0.0522502	0	0.0228657	0.0494796	0	0.402971	0	0.0414338	0.00624223	0	0	0.0389761	0.0034123	0	0.377	0.0589825	1.11266
TCGA-CM-5860-01A-01R-1653-07	PPARGC1A_low	0.0371901	0	0.0129616	0.0226753	0	0.200596	0.00785096	0.0149129	0.0147952	0	0.0303737	0.00605284	0.000327743	0.264921	0.142113	0.178787	0.0008763	0	0.0655654	0	0	0	0.049	0.15294	1.04568
TCGA-CM-4743-01A-01R-1723-07	PPARGC1A_low	0	0	0.0546345	0.0816575	0	0.279504	0	0.0495731	0.0218209	0	0.0805522	0.0580913	0.0163426	0.0188584	0.187729	0.0747643	0.0426013	0.0236505	0	0	0	0.010221	0.035	0.165205	1.0533
TCGA-AA-3553-01A-01R-0821-07	PPARGC1A_low	0.0758639	0	0.128412	0.0135728	0	0.26596	0.0431568	0.00249418	0.0237838	0	0.0505996	0.00437189	0.022047	0.113824	0.11122	0.114322	0.0112519	0	0.0191201	0	0	0	0.669	0.0179278	1.07052
TCGA-AA-A01K-01A-01R-A00A-07	PPARGC1A_low	0.165807	0	0.0560479	0.0154872	0	0.169617	0	0.0217547	0.101101	0	0.0123222	0.0286469	0	0.220091	0.055357	0.145612	0	0	0.00815574	0	0	0	0.211	0.0899232	1.05356
TCGA-AZ-6606-01A-11R-1839-07	PPARGC1A_low	0.0828083	0	0.0142392	0	0	0.35641	0.0236941	0	0.0558786	0	0.0919633	0	0.0110541	0.140667	0.00455223	0.153266	0	0.0390993	0	0.0263676	0	0	0.76	0.00624333	1.09076
TCGA-CK-5915-01A-11R-1653-07	PPARGC1A_low	0.0370826	0	0	0	0	0.519861	0	0	0.0164574	0	0.0705514	0	0.0227648	0.0527988	0.00215566	0.200718	0.0150271	0.0337417	0	0.0288419	0	0	0.946	-0.0279346	1.11911
TCGA-AA-3520-01A-01R-0821-07	PPARGC1A_low	0.0733969	0	0.0992599	0	0	0.288487	0	0	0.0280014	0	0.0612581	0	0.0235162	0.0620774	0.0716913	0.248546	0.0061514	0	0.00156385	0.0360507	0	0	0.23	0.0848765	1.04556
TCGA-D5-6923-01A-11R-A32Z-07	PPARGC1A_low	0.0282016	0	0	0	0	0.235254	0.00309911	0	0	0	0.0756178	0	0	0.431055	0.0285656	0.052033	0	0.0352754	0	0.0915421	0	0.0193564	0.012	0.222049	1.03127
TCGA-CM-6164-01A-11R-1653-07	PPARGC1A_low	0.100005	0	0.0476392	0.125149	0	0.136178	0.0677632	0.00173928	0.00469592	0	0.0609834	0	0.00071567	0.216406	0.129589	0.0888787	0	0.00531326	0	0.0149446	0	0	0.382	0.0580691	1.07635
TCGA-AD-6965-01A-11R-1928-07	PPARGC1A_low	0.0804198	0	0.0107701	0.0886464	0	0.209295	0.0593679	0.00539074	0.0228574	0	0.0548517	0	0.0102719	0.237701	0.0291502	0.153001	0	0	0.0382772	0	0	0	0.761	0.00600092	1.09207
TCGA-A6-6651-01A-21R-1839-07	PPARGC1A_low	0.088573	0	0.0523661	0.0224481	0.0035469	0.116183	0	0.000917734	0.0309308	0	0.0378718	0.00138865	0	0.436512	0.0214493	0.163571	0	0	0.0242422	0	0	0	0	0.420461	0.916413
TCGA-AA-3519-01A-02R-0821-07	PPARGC1A_low	0.0784235	0	0.205058	0	0	0.271584	0.0725509	0	0	0	0.0224304	0	0.0147433	0.0933797	0	0.170911	0	0.0597087	0	0.0112103	0	0	0.618	0.0257065	1.05554
TCGA-AA-3527-01A-01R-0821-07	PPARGC1A_low	0.0449244	0	0.0438204	0.121405	0	0.108541	0	0.0106775	0.0900813	0	0.0316541	0	0.0324892	0.386618	0.0544164	0.0665635	0	0	0.00880944	0	0	0	0.028	0.184421	1.03382
TCGA-AA-3521-01A-01R-0821-07	PPARGC1A_low	0.0793265	0	0.0437964	0	0	0.345644	0	0	0.025146	0	0.0155893	0	0	0.154947	0.029275	0.214735	0	0	0	0.0664338	0	0.0251064	0.469	0.0452235	1.07287
TCGA-CM-4750-01A-01R-1410-07	PPARGC1A_low	0.088091	0	0.178377	0.0574147	0	0.203712	0.0188209	0.0246361	0.0630501	0	0	0.0433723	0.0192268	0.0985455	0.070635	0.0564105	0	0.0607884	0.0169199	0	0	0	0.745	0.00798078	1.07135
TCGA-CK-6751-01A-11R-1839-07	PPARGC1A_low	0.073089	0	0	0	0	0.35389	0	0.0663008	0.0382433	0	0.0646077	0	0.0234775	0.193872	0.0597262	0.052962	0	0.0309397	0.00505441	0.0378376	0	0	0.586	0.029864	1.0869
TCGA-A6-3807-01A-01R-1022-07	PPARGC1A_low	0.0607419	0	0	0.0354174	0	0.204324	0.0265179	0.0301237	0.00889578	0	0.0698534	0	0	0.141397	0.0899855	0.227951	0	0	0.0260547	0	0	0.0787385	0.741	0.00858961	1.09171
TCGA-CM-6680-01A-11R-1839-07	PPARGC1A_low	0.069536	0	0.0385101	0.0117502	0	0.399632	0	0	0.0513384	0	0.0701445	0	0.0247291	0.14684	0.0620565	0.103122	0	0	0	0.0223416	0	0	0.283	0.0739014	1.06499
TCGA-G4-6626-01A-11R-1774-07	PPARGC1A_low	0.0410407	0	0.0131984	0.144539	0	0.243486	0.134438	0	0.0428799	0	0.0449985	0.0321522	0.0224839	0.085614	0.0779898	0.0687168	0	0	0.0484627	0	0	0	0.752	0.00750525	1.09665
TCGA-CM-6170-01A-11R-1653-07	PPARGC1A_low	0.0776002	0	0.0536201	0.0206856	0	0.289177	0	0	0.00663023	0	0.0708114	0	0.0419415	0.210745	0.0635173	0.107916	0	0	0	0.0443749	0	0.012981	0.36	0.0613296	1.06533
TCGA-AA-3989-01A-01R-1022-07	PPARGC1A_low	0.00199971	0	0.186991	0.130333	0	0.240907	0	0	0.0198927	0	0	0.0164201	0.0627226	0.112019	0.0693484	0.126391	0.011488	0	0	0.0214879	0	0	0.321	0.0668937	1.05206
TCGA-AA-3858-01A-01R-0905-07	PPARGC1A_low	0.105712	0	0.0928829	0.0186584	0	0.271468	0	0.033841	0.0498262	0	0.0411828	0.00500715	0.0114901	0.0913406	0.0651036	0.175231	0	0	0.0210865	0.0149435	0	0.00222712	0.535	0.0371704	1.06273
TCGA-AA-3526-01A-02R-A32Z-07	PPARGC1A_low	0.0161102	0.00290248	0	0.0401778	0	0.133615	0.109562	0	0	0	0.12622	0	0.0676336	0.15342	0.178855	0.0440876	0.00408799	0.001696	0	0.0666794	0.0549532	0	0.017	0.197863	1.02518
TCGA-A6-6142-01A-11R-1774-07	PPARGC1A_low	0.0439157	0	0.0146454	0	0	0.20419	0	0.012647	0.00341096	0	0.087885	0	0	0.446155	0.037472	0.0464608	0	0	0	0.0841523	0.00146844	0.0175973	0.029	0.174698	1.05657
TCGA-AA-A01X-01A-21R-A083-07	PPARGC1A_low	0.109438	0	0	0.110822	0	0.203273	0	0	0.0898513	0	0	0.0442008	0.0436567	0.204738	0.00998201	0	0.00636423	0.00720428	0.170468	0	0	0	0.469	0.0451441	1.07346
TCGA-AA-3930-01A-01R-1022-07	PPARGC1A_low	0.0734169	0	0.0506228	0	0	0.263112	0	0	0.00107179	0	0.0196575	0.0175351	0.058821	0.0923512	0.0474321	0.235195	0	0.014408	0.0192287	0	0.0299747	0.0771735	0.525	0.038303	1.06828
TCGA-A6-A5ZU-01A-11R-A28H-07	PPARGC1A_low	0.105521	0	0.0447617	0.018365	0	0.0943201	0.052128	0.0308216	0.0135172	0	0.0364061	0.00465428	0.00619505	0.324346	0.0662593	0.16125	0	0	0.041455	0	0	0	0.049	0.152791	1.03854
TCGA-A6-4105-01A-02R-1774-07	PPARGC1A_low	0.0752587	0	0.0187511	0.0883348	0	0.254103	0.0724475	0.00615935	0	0	0.0928865	0	0.0197205	0.0864678	0.0764833	0.19935	0	0.000860587	0	0.0010803	0	0.00809657	0.079	0.134414	1.03628
TCGA-CK-4947-01B-11R-1653-07	PPARGC1A_low	0.105007	0	0.0870727	0.0555277	0	0.366743	0.00804579	0	0	0	0.0736977	0	0.0372283	0.0378082	0.0426099	0.114586	0.0543605	0.00143093	0.0158821	0	0	0	0.272	0.0753076	1.05294
TCGA-AZ-6605-01A-11R-1839-07	PPARGC1A_low	0.0713324	0	0.0365382	0	0	0.280657	0.00310263	0.0101768	0.0270453	0	0.0440564	0	0	0.29788	0.0699515	0.14502	0	0	0.0104847	0.00375551	0	0	0.002	0.300228	0.969747
TCGA-CK-5914-01A-11R-1653-07	PPARGC1A_low	0.0803556	0	0.00503398	0.0609186	0	0.314427	0.0373264	0.0506098	0	0	0.0479329	0.051127	0.00995282	0.077762	0.116123	0.144955	0	0	0.00347622	0	0	0	0.526	0.0381525	1.0908
TCGA-CM-4752-01A-01R-1410-07	PPARGC1A_low	0.0862647	0	0.0557758	0.0203726	0	0.279099	0.0517796	0.0315635	0.0090218	0	0.0352944	0	0.0181951	0.0312477	0.1715	0.178585	0.0113935	0	0.0199076	0	0	0	0.077	0.136374	1.03992
TCGA-AZ-4308-01A-01R-1410-07	PPARGC1A_low	0.0813615	0	0.00149445	0.0486626	0	0.210274	0	0	0.127748	0	0.0647123	0	0	0.294828	0.0377013	0.114577	0	0	0	0.0186408	0	0	0.085	0.127878	1.0527
TCGA-AA-3542-01A-02R-1873-07	PPARGC1A_low	0.0219789	0	0	0.0347502	0	0.106331	0.0115548	0.00988405	0.0619618	0	0.114647	0	0.0200252	0.381904	0.0250419	0.110256	0	0	0	0.0907409	0	0.0109239	0.09	0.124239	1.07478
TCGA-CM-6162-01A-11R-1653-07	PPARGC1A_low	0.0619745	0	0.00504676	0.0181207	0	0.263254	0.023981	0	0	0	0.067568	0	0.0299876	0.138938	0.0854366	0.21529	0	0	0.0520154	0	0	0.0383868	0.008	0.236142	0.99072
TCGA-D5-6926-01A-11R-1928-07	PPARGC1A_low	0.0447794	0	0.0405825	0.0062736	0	0.165301	0.00535967	0	0.00916354	0	0.0535921	0	0.00458374	0.405796	0.155989	0.0941465	0	0	0	0	0	0.0144337	0.013	0.206572	1.04275
TCGA-CM-6674-01A-11R-1839-07	PPARGC1A_low	0.0510784	0	0.0010722	0.106547	0	0.275309	0	0.00670473	0.0456741	0	0.0438071	0.0380133	0.0193378	0.114225	0.115365	0.131206	0.00102821	0	0.0506311	0	0	0	0.091	0.123598	1.04974
TCGA-G4-6320-01A-11R-1723-07	PPARGC1A_low	0.224793	0	0	0.0497807	0	0.378454	0	0.000790034	0.0744543	0	0.0655459	0.0139713	0.018026	0.0594945	0.0294573	0.0664255	0.00256051	0.0146003	0.00164628	0	0	0	0.665	0.0188534	1.10282
TCGA-AU-3779-01A-01R-1723-07	PPARGC1A_low	0.0781441	0	0.0740783	0.00791802	0	0.265278	0	0	0.0569405	0	0.0708375	0	0.0384322	0.234506	0.00223896	0.0101455	0	0.0162646	0	0.140276	0.00494069	0	0.078	0.13534	1.03804
TCGA-G4-6628-01A-11R-1839-07	PPARGC1A_low	0.0311902	0	0	0.097467	0	0.207749	0.0586335	0.0459473	0.0319294	0	0.0897056	0.0217096	0.0124308	0.0251788	0.155345	0.159992	0	0.0169531	0.0457689	0	0	0	0.005	0.257939	0.992587
TCGA-AA-3681-01A-01R-0905-07	PPARGC1A_low	0.0549059	0	0.0797099	0.0685228	0	0.382951	0	0.00355432	0	0	0.0275083	0	0.0708637	0.0919343	0.0189105	0.0728482	0.00821042	0	0	0.0853988	0.0346822	0	0.314	0.0681933	1.05841
TCGA-AZ-4615-01A-01R-1410-07	PPARGC1A_low	0.000625141	0	0	0.198857	0	0.199103	0.0538628	0.0437649	0.00104619	0	0.0432696	0.0201228	0.00320953	0.0614166	0.123858	0.188089	0	0.00752632	0.0552498	0	0	0	0.029	0.17523	1.03014
TCGA-AA-A029-01A-01R-A00A-07	PPARGC1A_low	0.0193552	0	0.0754892	0.0700081	0	0.270601	0	0.0297758	0.0896878	0	0.025588	0.0325252	0.0146532	0.151051	0.0241426	0.143818	0	0.0104624	0.0428415	0	0	0	0.859	-0.00764705	1.09129
TCGA-AA-3685-01A-02R-A32Z-07	PPARGC1A_low	0.00351393	0	0.128834	0	0.0291413	0.231671	0.154773	0	0	0	0.108187	0	0.0408792	0.0433012	0.0933116	0.130706	0.00644573	0	0	0.0268426	0.00239369	0	0.005	0.251619	0.979114
TCGA-CM-4747-01A-01R-1410-07	PPARGC1A_low	0.0334447	0	0.0368027	0.0437111	0	0.217454	0	0.00262984	0.10043	0	0.028186	0	0	0.404177	0.0198131	0.0722808	0	0	0	0.0410706	0	0	0.118	0.115802	1.07404
TCGA-CK-4948-01B-11R-1653-07	PPARGC1A_low	0.0738811	0	0	0	0	0.221117	0.00323681	0.0114734	0.0532689	0	0.0757599	0	0	0.317539	0	0.0898203	0	0.0593393	0	0.0769261	0	0.0176383	0.061	0.146078	1.04623
TCGA-AA-3488-01A-01R-1410-07	PPARGC1A_low	0.0202287	0	0.201251	0	0	0.221157	0.0714915	0	0.0139913	0	0.068962	0	0.0504272	0.0878151	0.0118072	0.169324	0	0.0071506	0	0.0679118	0	0.00848193	0.598	0.0280897	1.05512
TCGA-D5-6530-01A-11R-1723-07	PPARGC1A_low	0.102772	0	0.0199412	0.00450191	0	0.337892	0.0105245	0.0295971	0.0318966	0	0.0420193	0.0190931	0.0106484	0.205003	0.103828	0.0669612	0	0	0.0153213	0	0	0	0.103	0.119446	1.04906
TCGA-AD-6899-01A-11R-1928-07	PPARGC1A_low	0.0614093	0	0.0237549	0	0	0.281769	0	0	0.00699686	0	0.0665608	0	0	0.27259	0.163772	0.11247	0	0	0.0106765	0	0	0	0.012	0.221699	1.01687
TCGA-AA-3854-01A-01R-0905-07	PPARGC1A_low	0.0736291	0	0.0384873	0	0	0.419919	0	0	0	0	0.0770943	0	0.0275361	0.0969491	0.0177856	0.175335	0	0.0246332	0	0.0410304	0	0.00760063	0.666	0.0185299	1.08253
TCGA-AA-A00R-01A-01R-A002-07	PPARGC1A_low	0.0185691	0	0	0.217947	0	0.0510316	0.109287	0.0746672	0.0250632	0	0.145855	0	0.0120552	0.103075	0.0985758	0.104881	0	0.0149473	0.024044	0	0	0	0.002	0.30003	0.97234
TCGA-AA-3815-01A-01R-1022-07	PPARGC1A_low	0.0886526	0	0	0.137973	0	0.31586	0.0283786	0.0164643	0.0160836	0	0.0964309	0	0.00340431	0.0772423	0.115358	0.0968738	0	0	0.00727894	0	0	0	0.021	0.191934	1.02741
TCGA-CK-5913-01A-11R-1653-07	PPARGC1A_low	0.0559241	0	0	0	0	0.373222	0	0.051579	0.0114418	0	0.0766123	0.0202159	0.0164551	0.185944	0.0660418	0.0507638	0.0303598	0.0271558	0.012994	0	0	0.0212902	0.347	0.0624571	1.0747
TCGA-AA-3684-01A-02R-0905-07	PPARGC1A_low	0.0364984	0	0.0084933	0.0652986	0	0.153738	0	0.0155046	0.113479	0	0.0782013	0	0.0332294	0.258433	0.028107	0.139209	0.0070973	0	0	0.0551588	0.00755272	0	0.029	0.179568	1.02418
TCGA-AA-3692-01A-01R-0905-07	PPARGC1A_low	0.016496	0	0.0252904	0	0	0.328182	0.0328979	0	0.0222094	0	0.0601375	0	0.0272543	0.157694	0.0137117	0.178055	0.014465	0	0	0.0990299	0.0245767	0	0.191	0.0942937	1.05408
TCGA-DM-A1D8-01A-11R-A155-07	PPARGC1A_low	0.110644	0	0.00505675	0	0	0.337497	0	0.0343815	0.156916	0	0.0216207	0.0228486	0.0467399	0.168824	0.00421162	0	0	0	0	0.0912588	0	0	0.908	-0.0174546	1.11221
TCGA-CM-4744-01A-01R-A32Z-07	PPARGC1A_low	0.0241884	0	0.0105069	0.305546	0	0.114486	0.028141	0.0668585	0.102832	0	0.000462367	0.074956	0.0199905	0.0304455	0.0666816	0.0770774	0.035863	0.00641699	0.0355487	0	0	0	0.186	0.0950585	1.07904
TCGA-G4-6303-01A-11R-1774-07	PPARGC1A_low	0.0922363	0	0.0390687	0	0	0.299261	0	0	0.0169534	0	0.0827454	0	0.0132171	0.218315	0	0.077105	0	0.0541827	0	0.103906	0	0.00300977	0.306	0.0703567	1.06512
TCGA-AA-3554-01A-01R-0826-07	PPARGC1A_low	0.0351351	0	0.0269071	0	0	0.178585	0	0	0.0113296	0	0.0723962	0	0	0.477896	0.0151983	0.0931231	0	0.00843394	0	0.0516539	0.00311623	0.026225	0.001	0.363446	0.956762
TCGA-A6-5659-01A-01R-1653-07	PPARGC1A_low	0.0714985	0	0.0161573	0	0	0.212738	0.0972538	0	0	0	0.0461009	0	0	0.404346	0.0350523	0.108922	0	0	0	0.00793147	0	0	0.203	0.0915379	1.08397
TCGA-AA-A03F-01A-11R-A16W-07	PPARGC1A_low	0	0.00945457	0.148653	0	0	0.323024	0	0	0.137	0	0.0221805	0	0.0596913	0.18332	0	0	0	0.0129359	0	0.103741	0	0	0.542	0.0364017	1.07192
TCGA-CA-6719-01A-11R-1839-07	PPARGC1A_low	0.0981496	0	0.0274547	0	0	0.118843	0	0.0161288	0.0678466	0	0.0316046	0	0	0.426588	0.072347	0.127437	0	0	0	0.0136	0	0	0.011	0.22414	1.02609
TCGA-AA-3514-01A-02R-0821-07	PPARGC1A_low	0.00795824	0	0	0.064768	0	0.102556	0	0	0.160749	0	0.00787343	0.0203835	0.0164645	0.524395	0.00646845	0.0646824	0.00761491	0	0.0160875	0	0	0	0.001	0.360917	0.963812
TCGA-AA-3949-01A-01R-1022-07	PPARGC1A_low	0.0206247	0	0.0146216	0	0	0.347045	0	0.0742395	0.00554479	0	0	0.104884	0	0.0304872	0.143963	0.190995	0.0177925	0	0.0186761	0	0	0.0311272	0.002	0.313238	0.965389
TCGA-D5-6928-01A-11R-1928-07	PPARGC1A_low	0.0899089	0	0.0223952	0.0789864	0	0.206293	0.0131535	0.0673499	0.0506353	0	0.0727436	0.0189481	0.0165324	0.109501	0.135357	0.0933349	0.00588108	0	0.0111022	0	0	0.00787757	0.001	0.375375	0.930321
TCGA-NH-A6GC-01A-12R-A41B-07	PPARGC1A_low	0.0806767	0	0.23	0	0	0.259463	0	0	0.0498686	0	0.049647	0.0148714	0.00738603	0.0944279	0.000837014	0.212822	0	0	0	0	0	0	0.661	0.019189	1.06468
TCGA-AZ-6603-01A-11R-1839-07	PPARGC1A_low	0.0984749	0	0.0259348	0.0289509	0	0.202072	0.0274797	0	0.0139037	0	0.0380065	0	0.0325367	0.0904901	0.195951	0.189197	0	0	0.0545058	0	0	0.00249718	0.086	0.127707	1.0511
TCGA-AA-3532-01A-01R-0821-07	PPARGC1A_low	0.0779819	0	0.0565475	0	0	0.292085	0.0411214	0.00651986	0.0125972	0	0.0430753	0.0105477	0.0078119	0.0887809	0.12759	0.159124	0	0.0164598	0.0498059	0	0	0.00995127	0.005	0.249713	0.983218
TCGA-AA-3994-01A-01R-1113-07	PPARGC1A_low	0.0611046	0	0	0.0207354	0	0.32214	0	0.017676	0.0581151	0	0.0720634	0	0.025644	0.154412	0.0131675	0.16742	0.00208596	0.00444527	0	0.0647397	0.00619415	0.0100568	0.416	0.0529676	1.07356
TCGA-AA-A01P-01A-21R-A083-07	PPARGC1A_low	0.0513929	0	0.0458906	0.114818	0	0.128288	0.0412417	0.0494383	0.0596337	0	0.095269	0	0.00176757	0.090456	0.133578	0.174669	0	0	0.000812309	0	0	0.0127443	0.005	0.255648	0.986736
TCGA-AD-6963-01A-11R-1928-07	PPARGC1A_low	0.0835335	0	0	0.176992	0	0.258063	0.0631506	0.0192542	0.00447615	0	0.0639893	0	0.0211277	0.10414	0.078118	0.0512	0	0.00753798	0	0.0285092	0	0.0399079	0.217	0.0889225	1.06584
TCGA-CA-6716-01A-11R-1839-07	PPARGC1A_low	0.0672948	0	0.0297633	0	0	0.31826	0.0791841	0	0	0	0.0788006	0	0.00708892	0.198937	0.0136957	0.186323	0	0	0	0.0206528	0	0	0.847	-0.00548198	1.09593
TCGA-DM-A28A-01A-21R-A32Y-07	PPARGC1A_low	0.0840793	0	0	0.0442752	0	0.254945	0	0.0135878	0.0427509	0	0.00602818	0.0528007	0.036835	0.111223	0.149343	0.204131	0	0	0	0	0	0	0.898	-0.0149005	1.11507
TCGA-AZ-4313-01A-01R-1410-07	PPARGC1A_low	0.0350536	0	0.0208611	0.160183	0	0.252495	0	0.0146327	0.0589484	0	0.0694504	0	0.017882	0.273307	0.0363424	0.00947772	0.00984696	0.00860195	0	0.0329178	0	0	0.689	0.0149448	1.10853
TCGA-CM-6169-01A-11R-1653-07	PPARGC1A_low	0.0319783	0	0.0170042	0.010099	0	0.2354	0.111947	0	0	0	0.0521904	0	0.0146487	0.244537	0.0802702	0.141534	0	0	0.0553259	0	0.00428794	0.00077592	0.005	0.247679	0.987829
TCGA-NH-A5IV-01A-42R-A37K-07	PPARGC1A_low	0.0682041	0	0.0345822	0.0968353	0	0.149231	0	0.0513166	0.0256325	0	0.0847649	0.0621088	0.031651	0.0832936	0.0240868	0.277382	0	0	0.0109112	0	0	0	0.273	0.0747561	1.06574
TCGA-5M-AAT6-01A-11R-A41B-07	PPARGC1A_low	0.0503298	0	0.0180318	0.104158	0	0.193177	0.00134139	0.0452645	0.0146309	0	0.0454361	0.0135737	0.0189685	0.0952321	0.152888	0.222704	0.000728086	0	0.0235365	0	0	0	0.004	0.277971	0.979275
TCGA-A6-3809-01A-01R-1022-07	PPARGC1A_low	0.00986432	0	0.00802663	0.0175587	0	0.335013	0	0.0792389	0	0	0.0235163	0.0167498	0	0.0574716	0.121734	0.254719	0.00368951	0	0	0.0693026	0.00311521	0	0.029	0.174763	1.02754
TCGA-CM-5868-01A-01R-1653-07	PPARGC1A_low	0.0551277	0	0.0249298	0	0	0.230712	0	0.0123934	0.0872486	0	0	0.0718647	0	0.329919	0.0251783	0.142999	0	0	0.0196272	0	0	0	0.453	0.048012	1.09484
TCGA-DM-A0XF-01A-11R-A155-07	PPARGC1A_low	0.0917926	0	0.0076224	0	0	0.314791	0.0173425	0.024136	0.0737759	0	0.0829868	0	0.0109029	0.120574	0.123153	0.106917	0	0	0.0260065	0	0	0	0.568	0.032286	1.08474
TCGA-CA-5254-01A-21R-1839-07	PPARGC1A_low	0.0855949	0	0.0683819	0	0	0.364567	0	0	0.0725836	0	0.000657755	0.0202641	0.0128268	0.222373	0.0303332	0.0780301	0	0	0.0325243	0.0118636	0	0	0.674	0.0167322	1.08517
TCGA-NH-A50U-01A-33R-A37K-07	PPARGC1A_low	0.00227536	0.00674631	0	0	0	0.26526	0	0.00246193	0.099391	0	0.0954956	0	0.0513644	0.303978	0.000627678	0.0418783	0	0.00274376	0	0.127777	0	0	0.682	0.0155062	1.11178
TCGA-CM-5349-01A-21R-1723-07	PPARGC1A_low	0.0452387	0.00208022	0	0	0	0.0828481	0	0.00169163	0.0220577	0	0	0.0227508	0	0.688103	0.0336748	0.0749153	0	0	0.02664	0	0	0	0.005	0.25726	1.07835
TCGA-AA-3977-01A-01R-1022-07	PPARGC1A_low	0.0819345	0	0.0238889	0	0	0.319603	0.00325074	0.072343	0	0	0.0658007	0	0.00952412	0.0809057	0.0820939	0.22195	0.00085573	0	0	0.0378498	0	0	0.27	0.075817	1.05903
TCGA-AZ-4682-01B-01R-A32Z-07	PPARGC1A_low	0.0766735	0	0.110798	0.0136107	0	0.440669	0.0437708	0	0	0	0.0644813	0.0213737	0.0232125	0.0287214	0.0239827	0.124848	0.0142175	0	0.0136409	0	0	0	0.797	0.000600925	1.08903
TCGA-AA-3678-01A-01R-0905-07	PPARGC1A_low	0.0731097	0	0.0575055	0.0149928	0	0.373349	0.0944107	0	0	0	0.0855234	0	0.0241254	0.0651038	0.0431741	0.120198	0	0.0358704	0	0	0	0.012637	0.383	0.0577563	1.06281
TCGA-AA-3973-01A-01R-1022-07	PPARGC1A_low	0.198722	0	0.0111616	0	0	0.238449	0	0.00493879	0.152716	0	0.0177442	0.0260166	0	0.263584	0	0.00359096	0	0	0	0.0830771	0	0	0.479	0.0434056	1.08762
TCGA-A6-3808-01A-01R-1022-07	PPARGC1A_low	0.0697664	0	0	0	0	0.240452	0	0.0257949	0.0380734	0	0.0505942	0	0.0358258	0.215593	0.0356836	0.186082	0	0	0	0.0858536	0	0.0162804	0.029	0.176582	1.02295
TCGA-DM-A0XD-01A-12R-A155-07	PPARGC1A_low	0.0760549	0	0.0671249	0	0	0.112218	0	0.0122078	0.0904564	0	0.0375835	0.00639492	0	0.350799	0.046794	0.152054	0	0.0483125	0	0	0	0	0.568	0.0321652	1.10174
TCGA-AA-3509-01A-01R-1410-07	PPARGC1A_low	0.0409755	0	0.042777	0.0224724	0	0.286532	0.0897738	0	0	0	0.0553948	0	0.0407589	0.130391	0.0817434	0.136837	0	0.00162907	0.037425	0	0.0245742	0.00871541	0.507	0.0401754	1.06391
TCGA-AA-3667-01A-01R-0905-07	PPARGC1A_low	0.0730694	0	0.0889739	0	0	0.207761	0.0478779	0	0.0322498	0	0.161143	0	0.00898534	0.1591	0.0271382	0.0769087	0	0	0	0.100665	0	0.016128	0.486	0.0424554	1.0711
TCGA-AA-3812-01A-01R-0905-07	PPARGC1A_low	0.0268453	0	0.00395857	0.0173164	0	0.0415779	0	0.00287675	0.0661559	0	0.0332151	0	0.0445792	0.717356	0.00734323	0.0102396	0	0	0	0.0285356	0	0	0	0.509705	0.891948
TCGA-AD-6964-01A-11R-1928-07	PPARGC1A_low	0.0366348	0	0.07146	0.0168919	0	0.150779	0.00155715	0.0170498	0.0600868	0	0.0237274	0.00171535	0.0238951	0.0883735	0.148477	0.356278	0.0030739	0	0	0	0	0	0.001	0.374661	0.932143
TCGA-AA-3534-01A-01R-0821-07	PPARGC1A_low	0.057094	0	0.0387381	0.027273	0	0.318735	0.0631777	0	0	0	0.0923946	0	0.00828551	0.165446	0.0182464	0.162183	0.00487255	0.0141839	0.0109917	0.0183782	0	0	0.629	0.0238904	1.08011
TCGA-AA-3516-01A-02R-0826-07	PPARGC1A_low	0.0321671	0	0.0174733	0.139038	0	0.142512	0.0677346	0.032109	0.0213292	0	0.0289711	0.0219907	0.0386375	0.0776684	0.106909	0.116124	0	0.106151	0.0365723	0	0	0.0146127	0.178	0.0967039	1.05584
TCGA-AD-A5EK-01A-11R-A28H-07	PPARGC1A_low	0.108254	0	0.05109	0	0	0.39558	0.0235329	0	0.0444289	0	0.0775254	0	0.022295	0.0754424	0.0155114	0.124065	0	0.0622749	0	0	0	0	0.725	0.0101995	1.08486
TCGA-A6-A566-01A-11R-A28H-07	PPARGC1A_low	0.00429028	0	0	0	0	0.172435	0	0	0.00400565	0	0.0566565	0	0	0.544011	0.014678	0.195124	0	0.00593085	0	0.00286846	0	0	0	0.593269	0.80804
TCGA-AA-A02R-01A-01R-A00A-07	PPARGC1A_low	0.0468956	0	0	0.103857	0	0.186428	0.0505196	0.0339099	0.0380498	0	0.0703093	0.0190369	0.0270634	0.0858323	0.206286	0.0946303	0.000613678	0	0.0365689	0	0	0	0.002	0.299505	0.978014
TCGA-DM-A285-01A-11R-A16W-07	PPARGC1A_low	0.122073	0	0	0.016004	0	0.285793	0	0.00971297	0.102919	0	0.0068546	0.0199168	0.043114	0.317975	0.000317418	0	0	0	0	0.0531094	0.0222107	0	0.796	0.000798253	1.11009
TCGA-CK-5912-01A-11R-1653-07	PPARGC1A_low	0.0317872	0	0.0968261	0	0	0.354335	0.00450378	0	0	0	0.0738559	0	0.00863613	0.234968	0.0204694	0.136813	0.011929	0.00690639	0	0.0189709	0	0	0.468	0.0460232	1.07577
TCGA-AA-A02W-01A-01R-A00A-07	PPARGC1A_low	0.104369	0	0.0449447	0.115274	0	0.270828	0.0320323	0	0.0673647	0	0.0356735	0.0125668	0.0200668	0.0623604	0.0715448	0.117794	0.000698417	0	0.0444818	0	0	0	0.682	0.0155448	1.082
TCGA-AZ-6601-01A-11R-1774-07	PPARGC1A_low	0.097748	0	0.011547	0.0632555	0	0.173637	0.0044052	0.0399396	0.0309253	0	0.0813771	0	0.0360102	0.183847	0.112961	0.149154	0	0	0.015193	0	0	0	0.013	0.209511	1.0065
TCGA-AA-3693-01A-01R-0905-07	PPARGC1A_low	0.0398542	0	0.0171532	0.0257369	0	0.333839	0.0628251	0	0	0	0.0712607	0	0.0162459	0.0900618	0.0128414	0.224012	0.0417578	0.0176621	0.0295176	0	0.0172318	0	0.773	0.00409785	1.08287
TCGA-DM-A280-01A-12R-A16W-07	PPARGC1A_low	0.137167	0	0	0.0258028	0	0.201173	0	0	0.078436	0	0	0.0314239	0.0520066	0.325176	0	0	0	0.0126329	0	0.130133	0.000561962	0.00548558	0.829	-0.00344895	1.11644
TCGA-AA-A00Z-01A-01R-A002-07	PPARGC1A_low	0.0809463	0	0.0477681	0.00723965	0	0.326321	0	0.00167745	0.0315335	0	0.0503881	0.0478021	0.0473638	0.140473	0.105414	0.111364	0.000714422	0	0.000994661	0	0	0	0.824	-0.00268018	1.09672
TCGA-AA-3544-01A-01R-1873-07	PPARGC1A_low	0.0441567	0	0.0528434	0.0129926	0	0.0777258	0	0	0.0697824	0	0.0256658	0.0186939	0	0.385061	0.13396	0.164793	0.00648406	0	0	0.00784168	0	0	0	0.430048	0.911246
TCGA-AA-3939-01A-01R-1022-07	PPARGC1A_low	0.11423	0	0.13929	0.0446163	0	0.237747	0.0400286	0.0323676	0	0	0	0	0.0235276	0.0679716	0.0386151	0.169609	0.0229157	0	0	0.0689143	0.000166526	0	0.405	0.0546891	1.04823
TCGA-AA-3860-01A-02R-0905-07	PPARGC1A_low	0.0954002	0	0.076064	0.0100788	0	0.361146	0	0.0145729	0	0	0.0592022	0	0	0.200778	0.0708544	0.0790905	0	0.0105708	0	0.0222419	0	0	0.081	0.132423	1.03742
TCGA-A6-2682-01A-01R-1410-07	PPARGC1A_low	0.0614912	0	0.0631528	0	0	0.0499393	0.0131011	0	0.0345234	0	0.0415191	0	0	0.412593	0.0042025	0.0102211	0	0	0	0.288249	0	0.0210071	0.001	0.391409	0.949303
TCGA-A6-A56B-01A-31R-A28H-07	PPARGC1A_low	0.0252917	0	0	0	0	0.291531	0	0.0269844	0.0580196	0	0.0536822	0.0338528	0.081115	0.291669	0.00504419	0.0293899	0.024657	0	0	0.0415943	0.0371688	0	0.523	0.0389102	1.09075
TCGA-CK-6748-01A-11R-1839-07	PPARGC1A_low	0.0296127	0	0.000746895	0.0188087	0	0.125329	0	0	0.00701301	0	0.082002	0	0	0.513886	0	0.0473608	0	0.028297	0	0.146944	0	0	0.021	0.19248	1.07424
TCGA-AA-3811-01A-01R-1022-07	PPARGC1A_low	0.0206545	0	0.133137	0.036929	0	0.289714	0	0.055296	0.017724	0	0.0262211	0.0354076	0.0655155	0.0477575	0.0318353	0.175144	0	0.00408445	0	0.0246792	0.0359009	0	0.231	0.084441	1.04367
TCGA-AA-3848-01A-01R-0905-07	PPARGC1A_low	0.0876674	0	0.0222649	0.0280301	0	0.261183	0	0	0.152573	0	0.0855593	0	0.0222339	0.179805	0.0264173	0.113415	0	0	0	0.0208517	0	0	0.859	-0.00780512	1.09834
