# Supplementary material for: Dynamic changes in DNA methylation and hydroxymethylation revealed the transformation of advanced adenoma into colorectal carcinoma
Source: Clin Transl Med. 2023 Feb 28;13(3):e1202. doi: 10.1002/ctm2.1202 (PMC9975459; doi:10.1002/ctm2.1202)
Supplement: Supplementary file 5 — Supporting Information [file CTM2-13-e1202-s009.xlsx]

## Sheet: Sheet1
gene sets are upregulated in phenotype PPARGC1A_high
NAME	GS<br> follow link to MSigDB	GS DETAILS	SIZE	ES	NES	NOM p-val	FDR q-val	FWER p-val	RANK AT MAX	LEADING EDGE
WP_ENERGY_METABOLISM	WP_ENERGY_METABOLISM	Details ...	47	0.5609	2.05629	0	0.301536	0.112	3613	tags=45%, list=18%, signal=54%
REACTOME_REGULATION_OF_GENE_EXPRESSION_IN_LATE_STAGE_BRANCHING_MORPHOGENESIS_PANCREATIC_BUD_PRECURSOR_CELLS	REACTOME_REGULATION_OF_GENE_EXPRESSION_IN_LATE_STAGE_BRANCHING_MORPHOGENESIS_PANCREATIC_BUD_PRECURSOR_CELLS	Details ...	16	0.714002	1.95126	0	0.593456	0.323	1553	tags=38%, list=8%, signal=41%
WP_CONSTITUTIVE_ANDROSTANE_RECEPTOR_PATHWAY	WP_CONSTITUTIVE_ANDROSTANE_RECEPTOR_PATHWAY	Details ...	32	0.587672	1.84463	0.00395257	1	0.629	4582	tags=50%, list=23%, signal=65%
WP_PREGNANE_X_RECEPTOR_PATHWAY	WP_PREGNANE_X_RECEPTOR_PATHWAY	Details ...	33	0.585279	1.83303	0.00773694	1	0.659	4832	tags=52%, list=24%, signal=68%
REACTOME_RND1_GTPASE_CYCLE	REACTOME_RND1_GTPASE_CYCLE	Details ...	42	0.518383	1.82486	0.00401606	0.908979	0.682	3541	tags=52%, list=18%, signal=64%
WP_1Q211_COPY_NUMBER_VARIATION_SYNDROME	WP_1Q211_COPY_NUMBER_VARIATION_SYNDROME	Details ...	27	0.584242	1.82101	0.00205339	0.784397	0.688	4160	tags=56%, list=21%, signal=70%
REACTOME_HEME_SIGNALING	REACTOME_HEME_SIGNALING	Details ...	48	0.546195	1.81844	0.00801603	0.686309	0.694	3588	tags=48%, list=18%, signal=58%
WP_MITOCHONDRIAL_GENE_EXPRESSION	WP_MITOCHONDRIAL_GENE_EXPRESSION	Details ...	19	0.591778	1.77083	0.0163934	0.933431	0.801	3601	tags=47%, list=18%, signal=58%
WP_PHOSPHOINOSITIDES_METABOLISM	WP_PHOSPHOINOSITIDES_METABOLISM	Details ...	49	0.538706	1.76787	0.00205761	0.847825	0.808	3494	tags=49%, list=18%, signal=59%
REACTOME_RND3_GTPASE_CYCLE	REACTOME_RND3_GTPASE_CYCLE	Details ...	42	0.516833	1.75071	0.00408163	0.883247	0.842	3541	tags=48%, list=18%, signal=58%
WP_G13_SIGNALING_PATHWAY	WP_G13_SIGNALING_PATHWAY	Details ...	39	0.501254	1.74032	0.0020284	0.877263	0.865	1988	tags=33%, list=10%, signal=37%
REACTOME_SIGNALING_BY_FLT3_FUSION_PROTEINS	REACTOME_SIGNALING_BY_FLT3_FUSION_PROTEINS	Details ...	19	0.624709	1.726	0.0162272	0.898276	0.882	3541	tags=58%, list=18%, signal=70%
WP_NRF2ARE_REGULATION	WP_NRF2ARE_REGULATION	Details ...	23	0.518157	1.71901	0.0101626	0.877662	0.895	2718	tags=48%, list=14%, signal=55%
REACTOME_SYNTHESIS_OF_PIPS_AT_THE_PLASMA_MEMBRANE	REACTOME_SYNTHESIS_OF_PIPS_AT_THE_PLASMA_MEMBRANE	Details ...	53	0.516545	1.71651	0.00849257	0.832427	0.896	4134	tags=57%, list=21%, signal=71%
REACTOME_TRANSCRIPTIONAL_ACTIVATION_OF_MITOCHONDRIAL_BIOGENESIS	REACTOME_TRANSCRIPTIONAL_ACTIVATION_OF_MITOCHONDRIAL_BIOGENESIS	Details ...	55	0.438531	1.70835	0.0121212	0.827886	0.904	3673	tags=36%, list=18%, signal=44%
WP_FACTORS_AND_PATHWAYS_AFFECTING_INSULINLIKE_GROWTH_FACTOR_IGF1AKT_SIGNALING	WP_FACTORS_AND_PATHWAYS_AFFECTING_INSULINLIKE_GROWTH_FACTOR_IGF1AKT_SIGNALING	Details ...	37	0.504892	1.68874	0.0101215	0.896785	0.93	3201	tags=41%, list=16%, signal=48%
WP_TRANSLATION_INHIBITORS_IN_CHRONICALLY_ACTIVATED_PDGFRA_CELLS	WP_TRANSLATION_INHIBITORS_IN_CHRONICALLY_ACTIVATED_PDGFRA_CELLS	Details ...	46	0.456366	1.66777	0.0100806	0.985453	0.951	2034	tags=33%, list=10%, signal=36%
WP_MITOCHONDRIAL_LONG_CHAIN_FATTY_ACID_BETAOXIDATION	WP_MITOCHONDRIAL_LONG_CHAIN_FATTY_ACID_BETAOXIDATION	Details ...	17	0.626443	1.66497	0.0289855	0.94909	0.951	4515	tags=53%, list=23%, signal=68%
REACTOME_SIGNALING_BY_CYTOSOLIC_FGFR1_FUSION_MUTANTS	REACTOME_SIGNALING_BY_CYTOSOLIC_FGFR1_FUSION_MUTANTS	Details ...	18	0.608124	1.66461	0.0319361	0.901378	0.951	4415	tags=61%, list=22%, signal=78%
REACTOME_RHOU_GTPASE_CYCLE	REACTOME_RHOU_GTPASE_CYCLE	Details ...	40	0.485207	1.6618	0.0197239	0.873943	0.952	3541	tags=43%, list=18%, signal=52%
REACTOME_SIGNALING_BY_PDGFR_IN_DISEASE	REACTOME_SIGNALING_BY_PDGFR_IN_DISEASE	Details ...	20	0.623115	1.66057	0.0139721	0.839148	0.952	3554	tags=60%, list=18%, signal=73%
REACTOME_REGULATION_OF_PYRUVATE_DEHYDROGENASE_PDH_COMPLEX	REACTOME_REGULATION_OF_PYRUVATE_DEHYDROGENASE_PDH_COMPLEX	Details ...	16	0.563044	1.66053	0.0193424	0.801334	0.952	3277	tags=44%, list=16%, signal=52%
WP_MET_IN_TYPE_1_PAPILLARY_RENAL_CELL_CARCINOMA	WP_MET_IN_TYPE_1_PAPILLARY_RENAL_CELL_CARCINOMA	Details ...	59	0.442523	1.65924	0.0262097	0.773759	0.952	2282	tags=32%, list=11%, signal=36%
REACTOME_PI_METABOLISM	REACTOME_PI_METABOLISM	Details ...	84	0.44276	1.65182	0.0182186	0.780896	0.959	4531	tags=54%, list=23%, signal=69%
KEGG_ALDOSTERONE_REGULATED_SODIUM_REABSORPTION	KEGG_ALDOSTERONE_REGULATED_SODIUM_REABSORPTION	Details ...	42	0.479471	1.6502	0.031746	0.759257	0.96	2626	tags=29%, list=13%, signal=33%
REACTOME_GASTRIN_CREB_SIGNALLING_PATHWAY_VIA_PKC_AND_MAPK	REACTOME_GASTRIN_CREB_SIGNALLING_PATHWAY_VIA_PKC_AND_MAPK	Details ...	18	0.550048	1.64486	0.0158416	0.756586	0.965	1832	tags=39%, list=9%, signal=43%
WP_INTERACTOME_OF_POLYCOMB_REPRESSIVE_COMPLEX_2_PRC2	WP_INTERACTOME_OF_POLYCOMB_REPRESSIVE_COMPLEX_2_PRC2	Details ...	16	0.611182	1.63619	0.029106	0.773285	0.968	2784	tags=56%, list=14%, signal=65%
WP_HEPATOCYTE_GROWTH_FACTOR_RECEPTOR_SIGNALING	WP_HEPATOCYTE_GROWTH_FACTOR_RECEPTOR_SIGNALING	Details ...	34	0.501949	1.63438	0.0301205	0.755441	0.969	5463	tags=62%, list=27%, signal=85%
WP_MAPK_CASCADE	WP_MAPK_CASCADE	Details ...	33	0.471525	1.62437	0.0239521	0.778105	0.976	1251	tags=30%, list=6%, signal=32%
REACTOME_DEADENYLATION_OF_MRNA	REACTOME_DEADENYLATION_OF_MRNA	Details ...	25	0.522913	1.62262	0.0333333	0.760179	0.976	4231	tags=48%, list=21%, signal=61%
WP_EGFEGFR_SIGNALING_PATHWAY	WP_EGFEGFR_SIGNALING_PATHWAY	Details ...	162	0.386601	1.61929	0.0240964	0.753956	0.977	2063	tags=28%, list=10%, signal=31%
REACTOME_RND2_GTPASE_CYCLE	REACTOME_RND2_GTPASE_CYCLE	Details ...	43	0.464088	1.61718	0.0141988	0.740701	0.978	4014	tags=49%, list=20%, signal=61%
WP_GLUCURONIDATION	WP_GLUCURONIDATION	Details ...	26	0.559645	1.61463	0.0580913	0.730398	0.979	4958	tags=50%, list=25%, signal=66%
REACTOME_PI3K_EVENTS_IN_ERBB2_SIGNALING	REACTOME_PI3K_EVENTS_IN_ERBB2_SIGNALING	Details ...	16	0.573083	1.61284	0.018711	0.716987	0.979	6435	tags=81%, list=32%, signal=120%
WP_SEROTONIN_RECEPTOR_467_AND_NR3C_SIGNALING	WP_SEROTONIN_RECEPTOR_467_AND_NR3C_SIGNALING	Details ...	19	0.518869	1.60353	0.0142276	0.73634	0.979	2005	tags=42%, list=10%, signal=47%
REACTOME_SIGNALING_BY_NTRK2_TRKB	REACTOME_SIGNALING_BY_NTRK2_TRKB	Details ...	25	0.503764	1.60163	0.033264	0.725317	0.979	1622	tags=32%, list=8%, signal=35%
KEGG_STARCH_AND_SUCROSE_METABOLISM	KEGG_STARCH_AND_SUCROSE_METABOLISM	Details ...	50	0.458263	1.59849	0.026749	0.719841	0.982	4958	tags=46%, list=25%, signal=61%
REACTOME_GLUCURONIDATION	REACTOME_GLUCURONIDATION	Details ...	25	0.568499	1.59745	0.0471311	0.705117	0.982	3442	tags=44%, list=17%, signal=53%
KEGG_THYROID_CANCER	KEGG_THYROID_CANCER	Details ...	29	0.452814	1.59622	0.0175781	0.691754	0.983	2494	tags=34%, list=13%, signal=39%
REACTOME_FCERI_MEDIATED_MAPK_ACTIVATION	REACTOME_FCERI_MEDIATED_MAPK_ACTIVATION	Details ...	32	0.468004	1.59458	0.026694	0.681312	0.984	1003	tags=25%, list=5%, signal=26%
REACTOME_RHOC_GTPASE_CYCLE	REACTOME_RHOC_GTPASE_CYCLE	Details ...	74	0.426663	1.58826	0.0449898	0.693127	0.985	3608	tags=41%, list=18%, signal=49%
WP_PATHWAYS_AFFECTED_IN_ADENOID_CYSTIC_CARCINOMA	WP_PATHWAYS_AFFECTED_IN_ADENOID_CYSTIC_CARCINOMA	Details ...	65	0.487393	1.58821	0.0564516	0.677069	0.985	2939	tags=40%, list=15%, signal=47%
KEGG_COLORECTAL_CANCER	KEGG_COLORECTAL_CANCER	Details ...	62	0.407065	1.58736	0.0298507	0.664986	0.985	2312	tags=27%, list=12%, signal=31%
REACTOME_RHOV_GTPASE_CYCLE	REACTOME_RHOV_GTPASE_CYCLE	Details ...	37	0.472642	1.58724	0.0341365	0.650549	0.985	3065	tags=41%, list=15%, signal=48%
WP_SREBF_AND_MIR33_IN_CHOLESTEROL_AND_LIPID_HOMEOSTASIS	WP_SREBF_AND_MIR33_IN_CHOLESTEROL_AND_LIPID_HOMEOSTASIS	Details ...	16	0.62699	1.58289	0.0567515	0.653142	0.987	1215	tags=31%, list=6%, signal=33%
WP_SYNAPTIC_SIGNALING_PATHWAYS_ASSOCIATED_WITH_AUTISM_SPECTRUM_DISORDER	WP_SYNAPTIC_SIGNALING_PATHWAYS_ASSOCIATED_WITH_AUTISM_SPECTRUM_DISORDER	Details ...	50	0.446056	1.57964	0.0246914	0.651489	0.988	4159	tags=44%, list=21%, signal=55%
REACTOME_SIGNALING_BY_FGFR1_IN_DISEASE	REACTOME_SIGNALING_BY_FGFR1_IN_DISEASE	Details ...	38	0.497579	1.57818	0.0286299	0.643228	0.989	3554	tags=42%, list=18%, signal=51%
REACTOME_MAPK_TARGETS_NUCLEAR_EVENTS_MEDIATED_BY_MAP_KINASES	REACTOME_MAPK_TARGETS_NUCLEAR_EVENTS_MEDIATED_BY_MAP_KINASES	Details ...	31	0.4711	1.57797	0.0363636	0.630739	0.989	3454	tags=42%, list=17%, signal=51%
WP_DEREGULATION_OF_RAB_AND_RAB_EFFECTOR_GENES_IN_BLADDER_CANCER	WP_DEREGULATION_OF_RAB_AND_RAB_EFFECTOR_GENES_IN_BLADDER_CANCER	Details ...	16	0.624529	1.57749	0.0441767	0.619739	0.989	3388	tags=50%, list=17%, signal=60%
REACTOME_RETROGRADE_TRANSPORT_AT_THE_TRANS_GOLGI_NETWORK	REACTOME_RETROGRADE_TRANSPORT_AT_THE_TRANS_GOLGI_NETWORK	Details ...	49	0.428211	1.57592	0.0298805	0.612697	0.99	4038	tags=53%, list=20%, signal=66%
REACTOME_METAL_ION_SLC_TRANSPORTERS	REACTOME_METAL_ION_SLC_TRANSPORTERS	Details ...	26	0.483329	1.57268	0.0319361	0.612116	0.99	3585	tags=42%, list=18%, signal=52%
WP_INHIBITION_OF_EXOSOME_BIOGENESIS_AND_SECRETION_BY_MANUMYCIN_A_IN_CRPC_CELLS	WP_INHIBITION_OF_EXOSOME_BIOGENESIS_AND_SECRETION_BY_MANUMYCIN_A_IN_CRPC_CELLS	Details ...	18	0.530051	1.5712	0.036965	0.6057	0.99	1003	tags=39%, list=5%, signal=41%
REACTOME_CREB1_PHOSPHORYLATION_THROUGH_NMDA_RECEPTOR_MEDIATED_ACTIVATION_OF_RAS_SIGNALING	REACTOME_CREB1_PHOSPHORYLATION_THROUGH_NMDA_RECEPTOR_MEDIATED_ACTIVATION_OF_RAS_SIGNALING	Details ...	28	0.486953	1.56658	0.0323887	0.612163	0.99	3318	tags=39%, list=17%, signal=47%
REACTOME_PHOSPHOLIPID_METABOLISM	REACTOME_PHOSPHOLIPID_METABOLISM	Details ...	210	0.348156	1.56587	0.010142	0.603324	0.99	3683	tags=34%, list=18%, signal=42%
REACTOME_INTRA_GOLGI_TRAFFIC	REACTOME_INTRA_GOLGI_TRAFFIC	Details ...	44	0.434767	1.56457	0.0252918	0.596983	0.99	4291	tags=52%, list=22%, signal=66%
REACTOME_SIGNALING_BY_WNT_IN_CANCER	REACTOME_SIGNALING_BY_WNT_IN_CANCER	Details ...	34	0.441107	1.55268	0.0352697	0.630313	0.992	2433	tags=32%, list=12%, signal=37%
REACTOME_GAB1_SIGNALOSOME	REACTOME_GAB1_SIGNALOSOME	Details ...	17	0.552916	1.55169	0.0416667	0.622741	0.992	6099	tags=76%, list=31%, signal=110%
WP_TGFBETA_SIGNALING_PATHWAY	WP_TGFBETA_SIGNALING_PATHWAY	Details ...	132	0.383725	1.55101	0.0354331	0.614529	0.992	3842	tags=36%, list=19%, signal=44%
REACTOME_INSULIN_PROCESSING	REACTOME_INSULIN_PROCESSING	Details ...	27	0.510514	1.55095	0.0496032	0.604396	0.992	3665	tags=44%, list=18%, signal=54%
WP_ERBB_SIGNALING_PATHWAY	WP_ERBB_SIGNALING_PATHWAY	Details ...	91	0.383333	1.55094	0.03	0.594322	0.992	5306	tags=45%, list=27%, signal=61%
KEGG_INOSITOL_PHOSPHATE_METABOLISM	KEGG_INOSITOL_PHOSPHATE_METABOLISM	Details ...	54	0.424309	1.54817	0.0283976	0.593679	0.992	3111	tags=35%, list=16%, signal=42%
REACTOME_SIGNALING_BY_CTNNB1_PHOSPHO_SITE_MUTANTS	REACTOME_SIGNALING_BY_CTNNB1_PHOSPHO_SITE_MUTANTS	Details ...	15	0.530053	1.5432	0.0436508	0.601495	0.993	2433	tags=40%, list=12%, signal=46%
WP_FARNESOID_X_RECEPTOR_PATHWAY	WP_FARNESOID_X_RECEPTOR_PATHWAY	Details ...	19	0.519738	1.52867	0.0428016	0.643389	0.993	1375	tags=11%, list=7%, signal=11%
WP_DIFFERENTIATION_OF_WHITE_AND_BROWN_ADIPOCYTE	WP_DIFFERENTIATION_OF_WHITE_AND_BROWN_ADIPOCYTE	Details ...	25	0.501382	1.52613	0.0515873	0.641972	0.993	2879	tags=32%, list=14%, signal=37%
REACTOME_GOLGI_ASSOCIATED_VESICLE_BIOGENESIS	REACTOME_GOLGI_ASSOCIATED_VESICLE_BIOGENESIS	Details ...	56	0.412201	1.52605	0.0431373	0.63233	0.993	4437	tags=54%, list=22%, signal=69%
REACTOME_PYRUVATE_METABOLISM	REACTOME_PYRUVATE_METABOLISM	Details ...	31	0.466336	1.52246	0.062	0.63611	0.993	4981	tags=48%, list=25%, signal=64%
WP_TRANSCRIPTIONAL_ACTIVATION_BY_NRF2_IN_RESPONSE_TO_PHYTOCHEMICALS	WP_TRANSCRIPTIONAL_ACTIVATION_BY_NRF2_IN_RESPONSE_TO_PHYTOCHEMICALS	Details ...	15	0.500648	1.51955	0.0565657	0.637167	0.993	1401	tags=40%, list=7%, signal=43%
WP_DRUG_INDUCTION_OF_BILE_ACID_PATHWAY	WP_DRUG_INDUCTION_OF_BILE_ACID_PATHWAY	Details ...	17	0.59079	1.51723	0.0625	0.635075	0.994	6189	tags=65%, list=31%, signal=94%
WP_CODEINE_AND_MORPHINE_METABOLISM	WP_CODEINE_AND_MORPHINE_METABOLISM	Details ...	15	0.59142	1.51032	0.0684105	0.650012	0.995	5372	tags=67%, list=27%, signal=91%
KEGG_ENDOMETRIAL_CANCER	KEGG_ENDOMETRIAL_CANCER	Details ...	52	0.411388	1.50995	0.0433925	0.641947	0.995	2063	tags=27%, list=10%, signal=30%
WP_CHROMOSOMAL_AND_MICROSATELLITE_INSTABILITY_IN_COLORECTAL_CANCER	WP_CHROMOSOMAL_AND_MICROSATELLITE_INSTABILITY_IN_COLORECTAL_CANCER	Details ...	73	0.372489	1.50568	0.0632653	0.648109	0.995	1916	tags=23%, list=10%, signal=26%
KEGG_ERBB_SIGNALING_PATHWAY	KEGG_ERBB_SIGNALING_PATHWAY	Details ...	87	0.371547	1.50321	0.0264228	0.647458	0.995	1988	tags=24%, list=10%, signal=27%
REACTOME_REGULATION_OF_LIPID_METABOLISM_BY_PPARALPHA	REACTOME_REGULATION_OF_LIPID_METABOLISM_BY_PPARALPHA	Details ...	120	0.353451	1.50318	0.0201613	0.638712	0.995	2891	tags=28%, list=14%, signal=32%
WP_LEPTIN_SIGNALING_PATHWAY	WP_LEPTIN_SIGNALING_PATHWAY	Details ...	76	0.391037	1.50231	0.0435644	0.632901	0.995	4518	tags=41%, list=23%, signal=53%
WP_GLIOBLASTOMA_SIGNALING_PATHWAYS	WP_GLIOBLASTOMA_SIGNALING_PATHWAYS	Details ...	82	0.394575	1.49723	0.0583501	0.642416	0.995	3166	tags=32%, list=16%, signal=38%
KEGG_PROPANOATE_METABOLISM	KEGG_PROPANOATE_METABOLISM	Details ...	32	0.510592	1.4968	0.0852391	0.635512	0.995	4775	tags=41%, list=24%, signal=53%
REACTOME_DOWNSTREAM_SIGNALING_OF_ACTIVATED_FGFR3	REACTOME_DOWNSTREAM_SIGNALING_OF_ACTIVATED_FGFR3	Details ...	25	0.497301	1.49642	0.0480962	0.628436	0.995	1401	tags=28%, list=7%, signal=30%
REACTOME_ERBB2_REGULATES_CELL_MOTILITY	REACTOME_ERBB2_REGULATES_CELL_MOTILITY	Details ...	15	0.517418	1.49623	0.0391753	0.621032	0.995	6435	tags=73%, list=32%, signal=108%
KEGG_LONG_TERM_POTENTIATION	KEGG_LONG_TERM_POTENTIATION	Details ...	70	0.390243	1.49376	0.0399202	0.621459	0.995	3675	tags=33%, list=18%, signal=40%
REACTOME_APOPTOTIC_EXECUTION_PHASE	REACTOME_APOPTOTIC_EXECUTION_PHASE	Details ...	52	0.424501	1.49014	0.0649087	0.625648	0.995	2922	tags=37%, list=15%, signal=43%
REACTOME_VEGFR2_MEDIATED_CELL_PROLIFERATION	REACTOME_VEGFR2_MEDIATED_CELL_PROLIFERATION	Details ...	19	0.491414	1.48851	0.0531496	0.622936	0.996	2063	tags=32%, list=10%, signal=35%
REACTOME_RHOG_GTPASE_CYCLE	REACTOME_RHOG_GTPASE_CYCLE	Details ...	74	0.368433	1.48692	0.0402299	0.620201	0.996	3541	tags=35%, list=18%, signal=43%
REACTOME_SYNTHESIS_OF_PIPS_AT_THE_EARLY_ENDOSOME_MEMBRANE	REACTOME_SYNTHESIS_OF_PIPS_AT_THE_EARLY_ENDOSOME_MEMBRANE	Details ...	16	0.607015	1.48676	0.0618337	0.613383	0.996	3494	tags=75%, list=18%, signal=91%
REACTOME_RUNX1_INTERACTS_WITH_CO_FACTORS_WHOSE_PRECISE_EFFECT_ON_RUNX1_TARGETS_IS_NOT_KNOWN	REACTOME_RUNX1_INTERACTS_WITH_CO_FACTORS_WHOSE_PRECISE_EFFECT_ON_RUNX1_TARGETS_IS_NOT_KNOWN	Details ...	37	0.449915	1.48379	0.0804829	0.615398	0.996	2818	tags=38%, list=14%, signal=44%
REACTOME_BETA_CATENIN_PHOSPHORYLATION_CASCADE	REACTOME_BETA_CATENIN_PHOSPHORYLATION_CASCADE	Details ...	17	0.485441	1.47864	0.0821643	0.624166	0.997	2433	tags=35%, list=12%, signal=40%
WP_THYROID_HORMONES_PRODUCTION_AND_PERIPHERAL_DOWNSTREAM_SIGNALING_EFFECTS	WP_THYROID_HORMONES_PRODUCTION_AND_PERIPHERAL_DOWNSTREAM_SIGNALING_EFFECTS	Details ...	95	0.372119	1.47697	0.0256917	0.622886	0.997	3715	tags=28%, list=19%, signal=35%
REACTOME_SYNTHESIS_OF_BILE_ACIDS_AND_BILE_SALTS	REACTOME_SYNTHESIS_OF_BILE_ACIDS_AND_BILE_SALTS	Details ...	34	0.418157	1.47192	0.0485232	0.631122	0.997	1375	tags=21%, list=7%, signal=22%
KEGG_O_GLYCAN_BIOSYNTHESIS	KEGG_O_GLYCAN_BIOSYNTHESIS	Details ...	30	0.469024	1.47083	0.0957854	0.627395	0.997	1354	tags=23%, list=7%, signal=25%
REACTOME_DEFECTS_IN_VITAMIN_AND_COFACTOR_METABOLISM	REACTOME_DEFECTS_IN_VITAMIN_AND_COFACTOR_METABOLISM	Details ...	22	0.485808	1.47059	0.0708502	0.621193	0.997	3838	tags=41%, list=19%, signal=51%
REACTOME_INSULIN_RECEPTOR_SIGNALLING_CASCADE	REACTOME_INSULIN_RECEPTOR_SIGNALLING_CASCADE	Details ...	54	0.420676	1.46787	0.0459082	0.62263	0.997	3541	tags=31%, list=18%, signal=38%
WP_ANDROGEN_RECEPTOR_SIGNALING_PATHWAY	WP_ANDROGEN_RECEPTOR_SIGNALING_PATHWAY	Details ...	90	0.354836	1.46745	0.0450098	0.61698	0.997	2455	tags=31%, list=12%, signal=35%
REACTOME_SIGNALING_BY_ERBB2_ECD_MUTANTS	REACTOME_SIGNALING_BY_ERBB2_ECD_MUTANTS	Details ...	16	0.498907	1.46665	0.0700637	0.612628	0.997	1401	tags=38%, list=7%, signal=40%
REACTOME_SIGNALING_BY_ERBB2_IN_CANCER	REACTOME_SIGNALING_BY_ERBB2_IN_CANCER	Details ...	26	0.452769	1.46496	0.0666667	0.611207	0.997	1401	tags=31%, list=7%, signal=33%
REACTOME_SHC1_EVENTS_IN_ERBB2_SIGNALING	REACTOME_SHC1_EVENTS_IN_ERBB2_SIGNALING	Details ...	22	0.46606	1.46428	0.0764588	0.606621	0.997	6435	tags=73%, list=32%, signal=107%
REACTOME_CIRCADIAN_CLOCK	REACTOME_CIRCADIAN_CLOCK	Details ...	70	0.38846	1.46174	0.0593047	0.60816	0.997	2561	tags=27%, list=13%, signal=31%
WP_ERK_PATHWAY_IN_HUNTINGTONS_DISEASE	WP_ERK_PATHWAY_IN_HUNTINGTONS_DISEASE	Details ...	15	0.514173	1.46079	0.0666667	0.60501	0.997	3879	tags=53%, list=19%, signal=66%
REACTOME_SIGNALING_BY_EGFR	REACTOME_SIGNALING_BY_EGFR	Details ...	50	0.392131	1.46033	0.0750507	0.60017	0.997	1864	tags=32%, list=9%, signal=35%
WP_GLYCOGEN_SYNTHESIS_AND_DEGRADATION	WP_GLYCOGEN_SYNTHESIS_AND_DEGRADATION	Details ...	40	0.409511	1.45793	0.0537428	0.601536	0.997	4242	tags=40%, list=21%, signal=51%
KEGG_ASCORBATE_AND_ALDARATE_METABOLISM	KEGG_ASCORBATE_AND_ALDARATE_METABOLISM	Details ...	25	0.509361	1.45731	0.105477	0.597358	0.997	7085	tags=64%, list=36%, signal=99%
REACTOME_RHOBTB_GTPASE_CYCLE	REACTOME_RHOBTB_GTPASE_CYCLE	Details ...	35	0.447064	1.452	0.0698152	0.607377	0.999	3065	tags=40%, list=15%, signal=47%
REACTOME_SYNTHESIS_OF_PA	REACTOME_SYNTHESIS_OF_PA		39	0.398185	1.45096	0.0532787	0.604318	0.999	4361	tags=33%, list=22%, signal=43%
REACTOME_MISCELLANEOUS_TRANSPORT_AND_BINDING_EVENTS	REACTOME_MISCELLANEOUS_TRANSPORT_AND_BINDING_EVENTS		26	0.441539	1.45073	0.0657084	0.598934	0.999	2121	tags=23%, list=11%, signal=26%
WP_THERMOGENESIS	WP_THERMOGENESIS		108	0.342475	1.45048	0.0280374	0.593768	0.999	3264	tags=31%, list=16%, signal=37%
KEGG_ADHERENS_JUNCTION	KEGG_ADHERENS_JUNCTION		73	0.393853	1.44958	0.0808679	0.590789	0.999	2545	tags=30%, list=13%, signal=34%
REACTOME_SUMOYLATION_OF_TRANSCRIPTION_COFACTORS	REACTOME_SUMOYLATION_OF_TRANSCRIPTION_COFACTORS		43	0.408568	1.44838	0.0685484	0.58891	0.999	1797	tags=23%, list=9%, signal=26%
REACTOME_FOXO_MEDIATED_TRANSCRIPTION_OF_OXIDATIVE_STRESS_METABOLIC_AND_NEURONAL_GENES	REACTOME_FOXO_MEDIATED_TRANSCRIPTION_OF_OXIDATIVE_STRESS_METABOLIC_AND_NEURONAL_GENES		29	0.429528	1.44799	0.0661157	0.584545	0.999	1695	tags=14%, list=9%, signal=15%
REACTOME_REGULATION_OF_MECP2_EXPRESSION_AND_ACTIVITY	REACTOME_REGULATION_OF_MECP2_EXPRESSION_AND_ACTIVITY		31	0.459022	1.4442	0.102459	0.590397	0.999	3114	tags=42%, list=16%, signal=50%
REACTOME_FRS_MEDIATED_FGFR3_SIGNALING	REACTOME_FRS_MEDIATED_FGFR3_SIGNALING		20	0.490812	1.44327	0.0692308	0.587726	0.999	1003	tags=25%, list=5%, signal=26%
WP_NANOPARTICLE_TRIGGERED_AUTOPHAGIC_CELL_DEATH	WP_NANOPARTICLE_TRIGGERED_AUTOPHAGIC_CELL_DEATH		23	0.440325	1.44279	0.0753564	0.583668	0.999	4251	tags=48%, list=21%, signal=61%
REACTOME_BILE_ACID_AND_BILE_SALT_METABOLISM	REACTOME_BILE_ACID_AND_BILE_SALT_METABOLISM		45	0.391215	1.44124	0.0626305	0.582882	0.999	5089	tags=38%, list=26%, signal=51%
WP_PDGF_PATHWAY	WP_PDGF_PATHWAY		40	0.416682	1.44107	0.086785	0.578131	0.999	1417	tags=25%, list=7%, signal=27%
REACTOME_DEFECTIVE_C1GALT1C1_CAUSES_TNPS	REACTOME_DEFECTIVE_C1GALT1C1_CAUSES_TNPS		17	0.534842	1.43899	0.0900196	0.578514	0.999	6068	tags=53%, list=30%, signal=76%
REACTOME_RHO_GTPASE_CYCLE	REACTOME_RHO_GTPASE_CYCLE		450	0.323196	1.43835	0.066	0.575382	0.999	5026	tags=40%, list=25%, signal=53%
WP_ENDOPLASMIC_RETICULUM_STRESS_RESPONSE_IN_CORONAVIRUS_INFECTION	WP_ENDOPLASMIC_RETICULUM_STRESS_RESPONSE_IN_CORONAVIRUS_INFECTION		47	0.367314	1.43206	0.0649087	0.588442	0.999	2451	tags=23%, list=12%, signal=27%
KEGG_GNRH_SIGNALING_PATHWAY	KEGG_GNRH_SIGNALING_PATHWAY		101	0.347993	1.42797	0.0338983	0.595069	0.999	1045	tags=18%, list=5%, signal=19%
REACTOME_ION_TRANSPORT_BY_P_TYPE_ATPASES	REACTOME_ION_TRANSPORT_BY_P_TYPE_ATPASES		55	0.405319	1.42668	0.0555556	0.593868	0.999	1509	tags=18%, list=8%, signal=20%
REACTOME_SUMOYLATION_OF_INTRACELLULAR_RECEPTORS	REACTOME_SUMOYLATION_OF_INTRACELLULAR_RECEPTORS		30	0.410577	1.42064	0.0750507	0.605665	0.999	5746	tags=60%, list=29%, signal=84%
REACTOME_DOWNSTREAM_SIGNALING_OF_ACTIVATED_FGFR4	REACTOME_DOWNSTREAM_SIGNALING_OF_ACTIVATED_FGFR4		27	0.464278	1.41798	0.0777096	0.608347	0.999	1401	tags=26%, list=7%, signal=28%
WP_HOSTPATHOGEN_INTERACTION_OF_HUMAN_CORONAVIRUSES_AUTOPHAGY	WP_HOSTPATHOGEN_INTERACTION_OF_HUMAN_CORONAVIRUSES_AUTOPHAGY		19	0.46082	1.4173	0.0712831	0.605164	0.999	4251	tags=53%, list=21%, signal=67%
REACTOME_RAF_ACTIVATION	REACTOME_RAF_ACTIVATION		34	0.412363	1.4145	0.0857143	0.608546	0.999	2433	tags=32%, list=12%, signal=37%
KEGG_NITROGEN_METABOLISM	KEGG_NITROGEN_METABOLISM		23	0.447214	1.4145	0.0958084	0.603546	0.999	6420	tags=61%, list=32%, signal=90%
REACTOME_ONCOGENIC_MAPK_SIGNALING	REACTOME_ONCOGENIC_MAPK_SIGNALING		82	0.362661	1.41444	0.0730769	0.598795	0.999	2090	tags=26%, list=10%, signal=28%
REACTOME_IRS_MEDIATED_SIGNALLING	REACTOME_IRS_MEDIATED_SIGNALLING		48	0.419364	1.41379	0.0631365	0.595643	0.999	3541	tags=31%, list=18%, signal=38%
REACTOME_TRANSCRIPTIONAL_REGULATION_BY_MECP2	REACTOME_TRANSCRIPTIONAL_REGULATION_BY_MECP2		61	0.398877	1.41354	0.0894632	0.591481	0.999	3820	tags=34%, list=19%, signal=42%
WP_ENVELOPE_PROTEINS_AND_THEIR_POTENTIAL_ROLES_IN_EDMD_PHYSIOPATHOLOGY	WP_ENVELOPE_PROTEINS_AND_THEIR_POTENTIAL_ROLES_IN_EDMD_PHYSIOPATHOLOGY		45	0.381502	1.41275	0.0981964	0.588863	0.999	1284	tags=22%, list=6%, signal=24%
WP_CANNABINOID_RECEPTOR_SIGNALING	WP_CANNABINOID_RECEPTOR_SIGNALING		29	0.423881	1.41053	0.0693878	0.590136	0.999	783	tags=21%, list=4%, signal=22%
REACTOME_FGFR1_MUTANT_RECEPTOR_ACTIVATION	REACTOME_FGFR1_MUTANT_RECEPTOR_ACTIVATION		31	0.457047	1.4075	0.0847108	0.593827	1	6008	tags=55%, list=30%, signal=78%
REACTOME_DEFECTIVE_GALNT3_CAUSES_HFTC	REACTOME_DEFECTIVE_GALNT3_CAUSES_HFTC		16	0.545307	1.40595	0.116412	0.593399	1	6068	tags=56%, list=30%, signal=81%
KEGG_FATTY_ACID_METABOLISM	KEGG_FATTY_ACID_METABOLISM		42	0.452518	1.4053	0.135524	0.590521	1	3264	tags=36%, list=16%, signal=43%
REACTOME_SIGNALING_BY_FGFR3	REACTOME_SIGNALING_BY_FGFR3		40	0.388637	1.4048	0.0615079	0.587444	1	1864	tags=28%, list=9%, signal=30%
REACTOME_CONSTITUTIVE_SIGNALING_BY_EGFRVIII	REACTOME_CONSTITUTIVE_SIGNALING_BY_EGFRVIII		15	0.489063	1.40107	0.0932203	0.593027	1	3816	tags=53%, list=19%, signal=66%
REACTOME_TRANSPORT_OF_BILE_SALTS_AND_ORGANIC_ACIDS_METAL_IONS_AND_AMINE_COMPOUNDS	REACTOME_TRANSPORT_OF_BILE_SALTS_AND_ORGANIC_ACIDS_METAL_IONS_AND_AMINE_COMPOUNDS		86	0.359311	1.40106	0.0686275	0.588592	1	3585	tags=27%, list=18%, signal=32%
REACTOME_RHOBTB1_GTPASE_CYCLE	REACTOME_RHOBTB1_GTPASE_CYCLE		23	0.462448	1.39928	0.0916335	0.589117	1	3065	tags=43%, list=15%, signal=51%
KEGG_INSULIN_SIGNALING_PATHWAY	KEGG_INSULIN_SIGNALING_PATHWAY		136	0.329935	1.39748	0.0581162	0.589632	1	2356	tags=23%, list=12%, signal=26%
REACTOME_RHOBTB2_GTPASE_CYCLE	REACTOME_RHOBTB2_GTPASE_CYCLE		23	0.465576	1.39559	0.115152	0.590398	1	2026	tags=35%, list=10%, signal=39%
KEGG_UBIQUITIN_MEDIATED_PROTEOLYSIS	KEGG_UBIQUITIN_MEDIATED_PROTEOLYSIS		133	0.340232	1.39267	0.0841889	0.593436	1	4778	tags=44%, list=24%, signal=58%
REACTOME_SIGNALING_BY_FLT3_ITD_AND_TKD_MUTANTS	REACTOME_SIGNALING_BY_FLT3_ITD_AND_TKD_MUTANTS		16	0.493959	1.39262	0.0970297	0.589205	1	1401	tags=31%, list=7%, signal=34%
REACTOME_RHOA_GTPASE_CYCLE	REACTOME_RHOA_GTPASE_CYCLE		149	0.341464	1.39203	0.095723	0.586436	1	4712	tags=39%, list=24%, signal=51%
REACTOME_EPHB_MEDIATED_FORWARD_SIGNALING	REACTOME_EPHB_MEDIATED_FORWARD_SIGNALING		42	0.393071	1.38919	0.0929293	0.589427	1	1622	tags=26%, list=8%, signal=28%
REACTOME_SIGNALING_BY_ALK_IN_CANCER	REACTOME_SIGNALING_BY_ALK_IN_CANCER		55	0.377692	1.38727	0.1	0.590236	1	4163	tags=36%, list=21%, signal=46%
WP_ESTROGEN_SIGNALING_PATHWAY	WP_ESTROGEN_SIGNALING_PATHWAY		23	0.424094	1.38642	0.109312	0.588223	1	2312	tags=30%, list=12%, signal=34%
REACTOME_DOWNSTREAM_SIGNALING_OF_ACTIVATED_FGFR2	REACTOME_DOWNSTREAM_SIGNALING_OF_ACTIVATED_FGFR2		30	0.448856	1.38609	0.0885312	0.584955	1	1401	tags=23%, list=7%, signal=25%
REACTOME_RECYCLING_OF_BILE_ACIDS_AND_SALTS	REACTOME_RECYCLING_OF_BILE_ACIDS_AND_SALTS		18	0.487597	1.38494	0.12253	0.583928	1	5625	tags=50%, list=28%, signal=70%
REACTOME_DOWNSTREAM_SIGNALING_OF_ACTIVATED_FGFR1	REACTOME_DOWNSTREAM_SIGNALING_OF_ACTIVATED_FGFR1		31	0.449315	1.38149	0.0858896	0.588826	1	1401	tags=23%, list=7%, signal=24%
WP_SEROTONIN_RECEPTOR_2_AND_ELKSRFGATA4_SIGNALING	WP_SEROTONIN_RECEPTOR_2_AND_ELKSRFGATA4_SIGNALING		20	0.445971	1.37978	0.119342	0.589632	1	1003	tags=25%, list=5%, signal=26%
WP_ENDOMETRIAL_CANCER	WP_ENDOMETRIAL_CANCER		63	0.360171	1.37744	0.076	0.59129	1	2063	tags=24%, list=10%, signal=26%
REACTOME_RHOQ_GTPASE_CYCLE	REACTOME_RHOQ_GTPASE_CYCLE		59	0.374735	1.37716	0.103314	0.588038	1	3255	tags=31%, list=16%, signal=36%
WP_BDNFTRKB_SIGNALING	WP_BDNFTRKB_SIGNALING		33	0.409204	1.37242	0.108607	0.596461	1	1988	tags=27%, list=10%, signal=30%
WP_SPLICING_FACTOR_NOVA_REGULATED_SYNAPTIC_PROTEINS	WP_SPLICING_FACTOR_NOVA_REGULATED_SYNAPTIC_PROTEINS		42	0.399418	1.3708	0.100823	0.596256	1	2346	tags=19%, list=12%, signal=22%
WP_HEMATOPOIETIC_STEM_CELL_GENE_REGULATION_BY_GABP_ALPHABETA_COMPLEX	WP_HEMATOPOIETIC_STEM_CELL_GENE_REGULATION_BY_GABP_ALPHABETA_COMPLEX		20	0.484356	1.36567	0.146825	0.605268	1	2348	tags=40%, list=12%, signal=45%
REACTOME_O_LINKED_GLYCOSYLATION_OF_MUCINS	REACTOME_O_LINKED_GLYCOSYLATION_OF_MUCINS		62	0.376907	1.36415	0.0994264	0.605307	1	5438	tags=40%, list=27%, signal=55%
WP_PI3KAKTMTOR_SIGNALING_PATHWAY_AND_THERAPEUTIC_OPPORTUNITIES	WP_PI3KAKTMTOR_SIGNALING_PATHWAY_AND_THERAPEUTIC_OPPORTUNITIES		30	0.405506	1.36334	0.12369	0.603501	1	1937	tags=30%, list=10%, signal=33%
REACTOME_VITAMIN_B5_PANTOTHENATE_METABOLISM	REACTOME_VITAMIN_B5_PANTOTHENATE_METABOLISM		17	0.44103	1.36278	0.0844794	0.601051	1	2179	tags=29%, list=11%, signal=33%
WP_REGUCALCIN_IN_PROXIMAL_TUBULE_EPITHELIAL_KIDNEY_CELLS	WP_REGUCALCIN_IN_PROXIMAL_TUBULE_EPITHELIAL_KIDNEY_CELLS		33	0.407334	1.35619	0.113949	0.61437	1	2801	tags=36%, list=14%, signal=42%
WP_FATTY_ACID_TRANSPORTERS	WP_FATTY_ACID_TRANSPORTERS		18	0.458999	1.35558	0.133056	0.612124	1	4966	tags=50%, list=25%, signal=67%
WP_AIRWAY_SMOOTH_MUSCLE_CELL_CONTRACTION	WP_AIRWAY_SMOOTH_MUSCLE_CELL_CONTRACTION		17	0.462956	1.35453	0.114458	0.610926	1	1052	tags=24%, list=5%, signal=25%
WP_PHYSIOLOGICAL_AND_PATHOLOGICAL_HYPERTROPHY_OF_THE_HEART	WP_PHYSIOLOGICAL_AND_PATHOLOGICAL_HYPERTROPHY_OF_THE_HEART		25	0.43255	1.35283	0.146939	0.611523	1	3613	tags=32%, list=18%, signal=39%
REACTOME_FRS_MEDIATED_FGFR1_SIGNALING	REACTOME_FRS_MEDIATED_FGFR1_SIGNALING		23	0.460355	1.35169	0.111789	0.610646	1	1003	tags=22%, list=5%, signal=23%
WP_CIRCADIAN_RHYTHM_GENES	WP_CIRCADIAN_RHYTHM_GENES		201	0.299875	1.35051	0.039916	0.609743	1	3185	tags=23%, list=16%, signal=28%
WP_WNT_SIGNALING_PATHWAY	WP_WNT_SIGNALING_PATHWAY		52	0.370958	1.34947	0.106557	0.608545	1	2210	tags=27%, list=11%, signal=30%
REACTOME_APOPTOTIC_CLEAVAGE_OF_CELLULAR_PROTEINS	REACTOME_APOPTOTIC_CLEAVAGE_OF_CELLULAR_PROTEINS		38	0.396286	1.34742	0.113402	0.610291	1	2878	tags=37%, list=14%, signal=43%
WP_SEROTONIN_HTR1_GROUP_AND_FOS_PATHWAY	WP_SEROTONIN_HTR1_GROUP_AND_FOS_PATHWAY		33	0.407153	1.34677	0.125749	0.608292	1	3019	tags=33%, list=15%, signal=39%
REACTOME_RHOB_GTPASE_CYCLE	REACTOME_RHOB_GTPASE_CYCLE		70	0.38392	1.34673	0.129482	0.604642	1	3608	tags=37%, list=18%, signal=45%
REACTOME_FRS_MEDIATED_FGFR4_SIGNALING	REACTOME_FRS_MEDIATED_FGFR4_SIGNALING		22	0.449695	1.34253	0.123016	0.612008	1	1003	tags=23%, list=5%, signal=24%
REACTOME_GRB2_EVENTS_IN_ERBB2_SIGNALING	REACTOME_GRB2_EVENTS_IN_ERBB2_SIGNALING		16	0.467132	1.34055	0.12115	0.613394	1	6435	tags=75%, list=32%, signal=111%
REACTOME_SYNTHESIS_OF_VERY_LONG_CHAIN_FATTY_ACYL_COAS	REACTOME_SYNTHESIS_OF_VERY_LONG_CHAIN_FATTY_ACYL_COAS		24	0.415149	1.33462	0.129412	0.625799	1	3747	tags=42%, list=19%, signal=51%
WP_TRANSCRIPTION_FACTOR_REGULATION_IN_ADIPOGENESIS	WP_TRANSCRIPTION_FACTOR_REGULATION_IN_ADIPOGENESIS		22	0.440587	1.33299	0.134576	0.626388	1	2545	tags=27%, list=13%, signal=31%
WP_GALANIN_RECEPTOR_PATHWAY	WP_GALANIN_RECEPTOR_PATHWAY		21	0.426493	1.33204	0.136735	0.625132	1	5463	tags=43%, list=27%, signal=59%
REACTOME_RAC1_GTPASE_CYCLE	REACTOME_RAC1_GTPASE_CYCLE		184	0.336607	1.33161	0.147705	0.622565	1	4971	tags=40%, list=25%, signal=53%
REACTOME_SIGNALING_BY_FGFR1	REACTOME_SIGNALING_BY_FGFR1		50	0.364731	1.33147	0.0978044	0.619334	1	1864	tags=24%, list=9%, signal=26%
WP_OVARIAN_INFERTILITY	WP_OVARIAN_INFERTILITY		32	0.398135	1.32998	0.110204	0.619591	1	3705	tags=41%, list=19%, signal=50%
REACTOME_RHOJ_GTPASE_CYCLE	REACTOME_RHOJ_GTPASE_CYCLE		55	0.36421	1.32926	0.122288	0.617709	1	6054	tags=53%, list=30%, signal=76%
REACTOME_INTRA_GOLGI_AND_RETROGRADE_GOLGI_TO_ER_TRAFFIC	REACTOME_INTRA_GOLGI_AND_RETROGRADE_GOLGI_TO_ER_TRAFFIC		203	0.293455	1.32893	0.09375	0.615074	1	4038	tags=33%, list=20%, signal=41%
REACTOME_BMAL1_CLOCK_NPAS2_ACTIVATES_CIRCADIAN_GENE_EXPRESSION	REACTOME_BMAL1_CLOCK_NPAS2_ACTIVATES_CIRCADIAN_GENE_EXPRESSION		27	0.422638	1.32813	0.144928	0.613605	1	1124	tags=22%, list=6%, signal=24%
REACTOME_SYNTHESIS_OF_BILE_ACIDS_AND_BILE_SALTS_VIA_7ALPHA_HYDROXYCHOLESTEROL	REACTOME_SYNTHESIS_OF_BILE_ACIDS_AND_BILE_SALTS_VIA_7ALPHA_HYDROXYCHOLESTEROL		24	0.416048	1.32628	0.149068	0.614687	1	1375	tags=21%, list=7%, signal=22%
REACTOME_LISTERIA_MONOCYTOGENES_ENTRY_INTO_HOST_CELLS	REACTOME_LISTERIA_MONOCYTOGENES_ENTRY_INTO_HOST_CELLS		20	0.413641	1.32501	0.117424	0.614415	1	2321	tags=45%, list=12%, signal=51%
REACTOME_NUCLEAR_RECEPTOR_TRANSCRIPTION_PATHWAY	REACTOME_NUCLEAR_RECEPTOR_TRANSCRIPTION_PATHWAY		53	0.366143	1.32416	0.106426	0.613101	1	3209	tags=28%, list=16%, signal=34%
REACTOME_ZINC_TRANSPORTERS	REACTOME_ZINC_TRANSPORTERS		17	0.445711	1.32358	0.131737	0.611248	1	3585	tags=41%, list=18%, signal=50%
REACTOME_CA_DEPENDENT_EVENTS	REACTOME_CA_DEPENDENT_EVENTS		37	0.385486	1.32311	0.108571	0.609096	1	1972	tags=22%, list=10%, signal=24%
REACTOME_PI_3K_CASCADE_FGFR4	REACTOME_PI_3K_CASCADE_FGFR4		20	0.471369	1.32184	0.147773	0.608743	1	6008	tags=50%, list=30%, signal=71%
REACTOME_REGULATION_OF_RUNX1_EXPRESSION_AND_ACTIVITY	REACTOME_REGULATION_OF_RUNX1_EXPRESSION_AND_ACTIVITY		17	0.522118	1.31973	0.200409	0.610661	1	4480	tags=59%, list=22%, signal=76%
REACTOME_TIE2_SIGNALING	REACTOME_TIE2_SIGNALING		18	0.47	1.31962	0.163265	0.607512	1	1401	tags=33%, list=7%, signal=36%
REACTOME_SIGNALING_BY_HIPPO	REACTOME_SIGNALING_BY_HIPPO		20	0.459459	1.31787	0.175258	0.608596	1	4117	tags=40%, list=21%, signal=50%
WP_FRAGILE_X_SYNDROME	WP_FRAGILE_X_SYNDROME		120	0.318512	1.31512	0.108268	0.612171	1	4256	tags=37%, list=21%, signal=46%
REACTOME_DARPP_32_EVENTS	REACTOME_DARPP_32_EVENTS		24	0.41247	1.31361	0.163743	0.612588	1	1254	tags=25%, list=6%, signal=27%
WP_FATTY_ACID_BIOSYNTHESIS	WP_FATTY_ACID_BIOSYNTHESIS		22	0.468011	1.31284	0.18595	0.611136	1	4515	tags=50%, list=23%, signal=65%
REACTOME_RHOD_GTPASE_CYCLE	REACTOME_RHOD_GTPASE_CYCLE		53	0.354516	1.31037	0.124498	0.613837	1	5389	tags=45%, list=27%, signal=62%
REACTOME_SIGNALING_BY_BRAF_AND_RAF1_FUSIONS	REACTOME_SIGNALING_BY_BRAF_AND_RAF1_FUSIONS		65	0.3459	1.30963	0.131783	0.612292	1	1164	tags=20%, list=6%, signal=21%
WP_FATTY_ACID_BETAOXIDATION	WP_FATTY_ACID_BETAOXIDATION		34	0.429004	1.30849	0.179266	0.611922	1	4597	tags=44%, list=23%, signal=57%
REACTOME_BRANCHED_CHAIN_AMINO_ACID_CATABOLISM	REACTOME_BRANCHED_CHAIN_AMINO_ACID_CATABOLISM		21	0.478651	1.30759	0.193347	0.611113	1	3752	tags=48%, list=19%, signal=59%
REACTOME_SIGNALING_BY_KIT_IN_DISEASE	REACTOME_SIGNALING_BY_KIT_IN_DISEASE		20	0.456164	1.30662	0.168	0.610288	1	3554	tags=35%, list=18%, signal=43%
WP_NAD_METABOLISM	WP_NAD_METABOLISM		16	0.428303	1.30619	0.135246	0.608202	1	595	tags=13%, list=3%, signal=13%
REACTOME_PI_3K_CASCADE_FGFR3	REACTOME_PI_3K_CASCADE_FGFR3		18	0.483753	1.30579	0.174603	0.605981	1	6251	tags=56%, list=31%, signal=81%
WP_METABOLISM_OF_SPINGOLIPIDS_IN_ER_AND_GOLGI_APPARATUS	WP_METABOLISM_OF_SPINGOLIPIDS_IN_ER_AND_GOLGI_APPARATUS		20	0.448959	1.30528	0.161905	0.60396	1	4290	tags=55%, list=22%, signal=70%
KEGG_PHOSPHATIDYLINOSITOL_SIGNALING_SYSTEM	KEGG_PHOSPHATIDYLINOSITOL_SIGNALING_SYSTEM		76	0.349969	1.3045	0.149495	0.602685	1	4474	tags=36%, list=22%, signal=46%
REACTOME_TRANS_GOLGI_NETWORK_VESICLE_BUDDING	REACTOME_TRANS_GOLGI_NETWORK_VESICLE_BUDDING		72	0.337536	1.30328	0.131021	0.60269	1	2507	tags=32%, list=13%, signal=36%
WP_INSULIN_SIGNALING	WP_INSULIN_SIGNALING		160	0.313538	1.30013	0.128257	0.607764	1	3683	tags=30%, list=18%, signal=37%
REACTOME_FLT3_SIGNALING_IN_DISEASE	REACTOME_FLT3_SIGNALING_IN_DISEASE		28	0.399664	1.29839	0.188119	0.608862	1	3541	tags=46%, list=18%, signal=56%
REACTOME_RORA_ACTIVATES_GENE_EXPRESSION	REACTOME_RORA_ACTIVATES_GENE_EXPRESSION		18	0.478398	1.2968	0.193159	0.609795	1	2148	tags=39%, list=11%, signal=44%
REACTOME_MITOCHONDRIAL_BIOGENESIS	REACTOME_MITOCHONDRIAL_BIOGENESIS		94	0.335835	1.29325	0.16701	0.615529	1	4159	tags=34%, list=21%, signal=43%
REACTOME_SIGNALING_BY_TYPE_1_INSULIN_LIKE_GROWTH_FACTOR_1_RECEPTOR_IGF1R	REACTOME_SIGNALING_BY_TYPE_1_INSULIN_LIKE_GROWTH_FACTOR_1_RECEPTOR_IGF1R		54	0.375146	1.29231	0.145669	0.614951	1	3541	tags=28%, list=18%, signal=34%
REACTOME_G_PROTEIN_MEDIATED_EVENTS	REACTOME_G_PROTEIN_MEDIATED_EVENTS		54	0.359247	1.29094	0.13447	0.615558	1	3446	tags=28%, list=17%, signal=33%
REACTOME_PRE_NOTCH_PROCESSING_IN_GOLGI	REACTOME_PRE_NOTCH_PROCESSING_IN_GOLGI		18	0.464064	1.29073	0.19137	0.61301	1	4090	tags=50%, list=21%, signal=63%
WP_4HYDROXYTAMOXIFEN_DEXAMETHASONE_AND_RETINOIC_ACIDS_REGULATION_OF_P27_EXPRESSION	WP_4HYDROXYTAMOXIFEN_DEXAMETHASONE_AND_RETINOIC_ACIDS_REGULATION_OF_P27_EXPRESSION		18	0.453147	1.28967	0.190291	0.612535	1	1515	tags=28%, list=8%, signal=30%
WP_MFAP5_EFFECT_ON_PERMEABILITY_AND_MOTILITY_OF_ENDOTHELIAL_CELLS_VIA_CYTOSKELETON_REARRANGEMENT	WP_MFAP5_EFFECT_ON_PERMEABILITY_AND_MOTILITY_OF_ENDOTHELIAL_CELLS_VIA_CYTOSKELETON_REARRANGEMENT		18	0.480346	1.28941	0.211066	0.610109	1	3715	tags=33%, list=19%, signal=41%
KEGG_VALINE_LEUCINE_AND_ISOLEUCINE_DEGRADATION	KEGG_VALINE_LEUCINE_AND_ISOLEUCINE_DEGRADATION		44	0.453788	1.28898	0.215164	0.608121	1	3752	tags=36%, list=19%, signal=45%
REACTOME_CLASS_C_3_METABOTROPIC_GLUTAMATE_PHEROMONE_RECEPTORS	REACTOME_CLASS_C_3_METABOTROPIC_GLUTAMATE_PHEROMONE_RECEPTORS		39	0.510933	1.28896	0.248971	0.605229	1	5773	tags=56%, list=29%, signal=79%
REACTOME_SYNTHESIS_OF_PC	REACTOME_SYNTHESIS_OF_PC		28	0.383151	1.28861	0.151874	0.603129	1	4644	tags=39%, list=23%, signal=51%
REACTOME_RHOH_GTPASE_CYCLE	REACTOME_RHOH_GTPASE_CYCLE		37	0.365935	1.28844	0.127237	0.600573	1	2334	tags=32%, list=12%, signal=37%
KEGG_FC_EPSILON_RI_SIGNALING_PATHWAY	KEGG_FC_EPSILON_RI_SIGNALING_PATHWAY		79	0.32317	1.28843	0.137652	0.59772	1	1401	tags=16%, list=7%, signal=18%
WP_INTRACELLULAR_TRAFFICKING_PROTEINS_INVOLVED_IN_CMT_NEUROPATHY	WP_INTRACELLULAR_TRAFFICKING_PROTEINS_INVOLVED_IN_CMT_NEUROPATHY		27	0.382916	1.28677	0.166341	0.598708	1	3735	tags=37%, list=19%, signal=46%
REACTOME_FOXO_MEDIATED_TRANSCRIPTION_OF_CELL_CYCLE_GENES	REACTOME_FOXO_MEDIATED_TRANSCRIPTION_OF_CELL_CYCLE_GENES		17	0.464448	1.28653	0.169811	0.596491	1	5020	tags=47%, list=25%, signal=63%
REACTOME_TRANSCRIPTIONAL_REGULATION_OF_WHITE_ADIPOCYTE_DIFFERENTIATION	REACTOME_TRANSCRIPTIONAL_REGULATION_OF_WHITE_ADIPOCYTE_DIFFERENTIATION		84	0.323845	1.28209	0.109127	0.603901	1	2311	tags=24%, list=12%, signal=27%
WP_MAPK_PATHWAY_IN_CONGENITAL_THYROID_CANCER	WP_MAPK_PATHWAY_IN_CONGENITAL_THYROID_CANCER		16	0.436673	1.28209	0.154309	0.6011	1	1003	tags=25%, list=5%, signal=26%
WP_CAMKK2_PATHWAY	WP_CAMKK2_PATHWAY		34	0.367941	1.28068	0.161554	0.60161	1	1832	tags=24%, list=9%, signal=26%
WP_MIRNA_REGULATION_OF_P53_PATHWAY_IN_PROSTATE_CANCER	WP_MIRNA_REGULATION_OF_P53_PATHWAY_IN_PROSTATE_CANCER		24	0.402622	1.28033	0.163968	0.599666	1	2647	tags=38%, list=13%, signal=43%
REACTOME_FRS_MEDIATED_FGFR2_SIGNALING	REACTOME_FRS_MEDIATED_FGFR2_SIGNALING		25	0.431024	1.27997	0.163599	0.59776	1	1003	tags=20%, list=5%, signal=21%
REACTOME_ABC_TRANSPORTERS_IN_LIPID_HOMEOSTASIS	REACTOME_ABC_TRANSPORTERS_IN_LIPID_HOMEOSTASIS		18	0.424729	1.27949	0.186975	0.596152	1	4044	tags=33%, list=20%, signal=42%
WP_STEROL_REGULATORY_ELEMENTBINDING_PROTEINS_SREBP_SIGNALING	WP_STEROL_REGULATORY_ELEMENTBINDING_PROTEINS_SREBP_SIGNALING		69	0.353198	1.27918	0.168297	0.594198	1	4591	tags=42%, list=23%, signal=54%
WP_PDGFRBETA_PATHWAY	WP_PDGFRBETA_PATHWAY		29	0.410171	1.27487	0.192534	0.601591	1	1401	tags=24%, list=7%, signal=26%
REACTOME_INOSITOL_PHOSPHATE_METABOLISM	REACTOME_INOSITOL_PHOSPHATE_METABOLISM		48	0.340931	1.27463	0.156057	0.599412	1	3022	tags=27%, list=15%, signal=32%
REACTOME_DOWNSTREAM_SIGNAL_TRANSDUCTION	REACTOME_DOWNSTREAM_SIGNAL_TRANSDUCTION		29	0.40034	1.27397	0.205479	0.598156	1	1401	tags=24%, list=7%, signal=26%
WP_THYROID_STIMULATING_HORMONE_TSH_SIGNALING_PATHWAY	WP_THYROID_STIMULATING_HORMONE_TSH_SIGNALING_PATHWAY		66	0.316623	1.2715	0.140845	0.601543	1	4139	tags=36%, list=21%, signal=46%
REACTOME_TP53_REGULATES_TRANSCRIPTION_OF_ADDITIONAL_CELL_CYCLE_GENES_WHOSE_EXACT_ROLE_IN_THE_P53_PATHWAY_REMAIN_UNCERTAIN	REACTOME_TP53_REGULATES_TRANSCRIPTION_OF_ADDITIONAL_CELL_CYCLE_GENES_WHOSE_EXACT_ROLE_IN_THE_P53_PATHWAY_REMAIN_UNCERTAIN		21	0.401619	1.2707	0.191446	0.60069	1	5470	tags=43%, list=27%, signal=59%
KEGG_BUTANOATE_METABOLISM	KEGG_BUTANOATE_METABOLISM		34	0.433675	1.26965	0.217742	0.600365	1	7085	tags=56%, list=36%, signal=87%
WP_3Q29_COPY_NUMBER_VARIATION_SYNDROME	WP_3Q29_COPY_NUMBER_VARIATION_SYNDROME		62	0.318977	1.26929	0.163793	0.598671	1	3136	tags=32%, list=16%, signal=38%
WP_GASTRIN_SIGNALING_PATHWAY	WP_GASTRIN_SIGNALING_PATHWAY		114	0.312962	1.26774	0.143443	0.599541	1	4518	tags=35%, list=23%, signal=45%
KEGG_RENAL_CELL_CARCINOMA	KEGG_RENAL_CELL_CARCINOMA		70	0.333127	1.26773	0.144269	0.596927	1	2036	tags=24%, list=10%, signal=27%
REACTOME_REGULATION_OF_CHOLESTEROL_BIOSYNTHESIS_BY_SREBP_SREBF	REACTOME_REGULATION_OF_CHOLESTEROL_BIOSYNTHESIS_BY_SREBP_SREBF		55	0.373686	1.26769	0.229885	0.594409	1	4591	tags=42%, list=23%, signal=54%
KEGG_PANTOTHENATE_AND_COA_BIOSYNTHESIS	KEGG_PANTOTHENATE_AND_COA_BIOSYNTHESIS		16	0.424278	1.26666	0.15	0.593982	1	2179	tags=25%, list=11%, signal=28%
WP_MICROTUBULE_CYTOSKELETON_REGULATION	WP_MICROTUBULE_CYTOSKELETON_REGULATION		46	0.350973	1.26623	0.181818	0.59236	1	4450	tags=37%, list=22%, signal=47%
WP_EGFR_TYROSINE_KINASE_INHIBITOR_RESISTANCE	WP_EGFR_TYROSINE_KINASE_INHIBITOR_RESISTANCE		84	0.326886	1.2661	0.174349	0.590034	1	2312	tags=24%, list=12%, signal=27%
REACTOME_RET_SIGNALING	REACTOME_RET_SIGNALING		40	0.371858	1.26306	0.167969	0.59406	1	1401	tags=20%, list=7%, signal=21%
REACTOME_SIGNALING_BY_BMP	REACTOME_SIGNALING_BY_BMP		28	0.420755	1.26296	0.223108	0.591748	1	4965	tags=50%, list=25%, signal=66%
WP_MELANOMA	WP_MELANOMA		68	0.315914	1.26283	0.1417	0.589507	1	1832	tags=22%, list=9%, signal=24%
WP_DNA_DAMAGE_RESPONSE_ONLY_ATM_DEPENDENT	WP_DNA_DAMAGE_RESPONSE_ONLY_ATM_DEPENDENT		109	0.312777	1.26204	0.152263	0.58888	1	2947	tags=26%, list=15%, signal=30%
REACTOME_DAG_AND_IP3_SIGNALING	REACTOME_DAG_AND_IP3_SIGNALING		41	0.367168	1.26174	0.166987	0.587018	1	3446	tags=27%, list=17%, signal=32%
REACTOME_TRIGLYCERIDE_METABOLISM	REACTOME_TRIGLYCERIDE_METABOLISM		38	0.358622	1.25984	0.135903	0.588638	1	4795	tags=37%, list=24%, signal=48%
KEGG_GLYCOSYLPHOSPHATIDYLINOSITOL_GPI_ANCHOR_BIOSYNTHESIS	KEGG_GLYCOSYLPHOSPHATIDYLINOSITOL_GPI_ANCHOR_BIOSYNTHESIS		25	0.417315	1.25905	0.200787	0.588055	1	4200	tags=52%, list=21%, signal=66%
WP_COHESIN_COMPLEX_CORNELIA_DE_LANGE_SYNDROME	WP_COHESIN_COMPLEX_CORNELIA_DE_LANGE_SYNDROME		34	0.397843	1.25878	0.198783	0.586253	1	3349	tags=41%, list=17%, signal=49%
REACTOME_FOXO_MEDIATED_TRANSCRIPTION	REACTOME_FOXO_MEDIATED_TRANSCRIPTION		65	0.321641	1.25621	0.146586	0.589537	1	1695	tags=14%, list=9%, signal=15%
REACTOME_SIGNALING_BY_ERBB2	REACTOME_SIGNALING_BY_ERBB2		50	0.325185	1.25551	0.12731	0.588552	1	1401	tags=24%, list=7%, signal=26%
REACTOME_RAB_GEFS_EXCHANGE_GTP_FOR_GDP_ON_RABS	REACTOME_RAB_GEFS_EXCHANGE_GTP_FOR_GDP_ON_RABS		90	0.298559	1.25512	0.16	0.587001	1	3828	tags=32%, list=19%, signal=40%
KEGG_MTOR_SIGNALING_PATHWAY	KEGG_MTOR_SIGNALING_PATHWAY		52	0.322693	1.25502	0.158824	0.584827	1	3640	tags=35%, list=18%, signal=42%
REACTOME_BLOOD_GROUP_SYSTEMS_BIOSYNTHESIS	REACTOME_BLOOD_GROUP_SYSTEMS_BIOSYNTHESIS		21	0.436151	1.25304	0.185824	0.58668	1	5245	tags=48%, list=26%, signal=65%
REACTOME_SIGNALING_BY_ACTIVIN	REACTOME_SIGNALING_BY_ACTIVIN		15	0.436339	1.25251	0.20296	0.585276	1	2997	tags=40%, list=15%, signal=47%
REACTOME_SIGNALING_BY_ERYTHROPOIETIN	REACTOME_SIGNALING_BY_ERYTHROPOIETIN		25	0.418353	1.25243	0.220202	0.583118	1	1401	tags=24%, list=7%, signal=26%
REACTOME_SYNTHESIS_OF_PIPS_AT_THE_GOLGI_MEMBRANE	REACTOME_SYNTHESIS_OF_PIPS_AT_THE_GOLGI_MEMBRANE		18	0.424992	1.25113	0.17562	0.583504	1	4134	tags=56%, list=21%, signal=70%
WP_SPHINGOLIPID_PATHWAY	WP_SPHINGOLIPID_PATHWAY		30	0.393954	1.24997	0.213439	0.58378	1	4630	tags=47%, list=23%, signal=61%
REACTOME_ESTROGEN_DEPENDENT_NUCLEAR_EVENTS_DOWNSTREAM_OF_ESR_MEMBRANE_SIGNALING	REACTOME_ESTROGEN_DEPENDENT_NUCLEAR_EVENTS_DOWNSTREAM_OF_ESR_MEMBRANE_SIGNALING		24	0.392806	1.24975	0.20082	0.581937	1	6099	tags=58%, list=31%, signal=84%
WP_HISTONE_MODIFICATIONS	WP_HISTONE_MODIFICATIONS		67	0.424383	1.24757	0.285714	0.584355	1	3738	tags=30%, list=19%, signal=37%
REACTOME_SPHINGOLIPID_DE_NOVO_BIOSYNTHESIS	REACTOME_SPHINGOLIPID_DE_NOVO_BIOSYNTHESIS		45	0.359721	1.24585	0.188605	0.585678	1	2811	tags=31%, list=14%, signal=36%
REACTOME_CYTOSOLIC_SULFONATION_OF_SMALL_MOLECULES	REACTOME_CYTOSOLIC_SULFONATION_OF_SMALL_MOLECULES		24	0.376496	1.24501	0.19084	0.58517	1	2594	tags=25%, list=13%, signal=29%
WP_UNFOLDED_PROTEIN_RESPONSE	WP_UNFOLDED_PROTEIN_RESPONSE		24	0.410241	1.24489	0.202381	0.583187	1	5130	tags=46%, list=26%, signal=62%
WP_INTEGRATED_CANCER_PATHWAY	WP_INTEGRATED_CANCER_PATHWAY		44	0.371561	1.24399	0.22268	0.582867	1	2801	tags=32%, list=14%, signal=37%
WP_T_CELL_RECEPTOR_AND_COSTIMULATORY_SIGNALING	WP_T_CELL_RECEPTOR_AND_COSTIMULATORY_SIGNALING		29	0.415068	1.24159	0.235294	0.585965	1	1937	tags=28%, list=10%, signal=31%
WP_CARDIAC_HYPERTROPHIC_RESPONSE	WP_CARDIAC_HYPERTROPHIC_RESPONSE		55	0.330993	1.24131	0.183752	0.584352	1	1035	tags=16%, list=5%, signal=17%
KEGG_PENTOSE_AND_GLUCURONATE_INTERCONVERSIONS	KEGG_PENTOSE_AND_GLUCURONATE_INTERCONVERSIONS		28	0.42123	1.23997	0.211864	0.585079	1	4958	tags=46%, list=25%, signal=62%
WP_MELATONIN_METABOLISM_AND_EFFECTS	WP_MELATONIN_METABOLISM_AND_EFFECTS		37	0.359366	1.23899	0.179134	0.584852	1	4459	tags=30%, list=22%, signal=38%
WP_ENDODERM_DIFFERENTIATION	WP_ENDODERM_DIFFERENTIATION		141	0.310955	1.23847	0.162447	0.583572	1	4445	tags=32%, list=22%, signal=41%
REACTOME_DOWNREGULATION_OF_SMAD2_3_SMAD4_TRANSCRIPTIONAL_ACTIVITY	REACTOME_DOWNREGULATION_OF_SMAD2_3_SMAD4_TRANSCRIPTIONAL_ACTIVITY		28	0.376547	1.23657	0.206612	0.585604	1	1290	tags=25%, list=6%, signal=27%
REACTOME_APOPTOTIC_FACTOR_MEDIATED_RESPONSE	REACTOME_APOPTOTIC_FACTOR_MEDIATED_RESPONSE		20	0.389409	1.23593	0.191147	0.584749	1	2054	tags=35%, list=10%, signal=39%
REACTOME_SIGNALING_BY_NODAL	REACTOME_SIGNALING_BY_NODAL		22	0.404975	1.23559	0.190574	0.583264	1	4719	tags=36%, list=24%, signal=48%
REACTOME_TRANSCRIPTIONAL_ACTIVITY_OF_SMAD2_SMAD3_SMAD4_HETEROTRIMER	REACTOME_TRANSCRIPTIONAL_ACTIVITY_OF_SMAD2_SMAD3_SMAD4_HETEROTRIMER		46	0.330014	1.23388	0.185859	0.584655	1	1613	tags=24%, list=8%, signal=26%
REACTOME_NEGATIVE_REGULATION_OF_MET_ACTIVITY	REACTOME_NEGATIVE_REGULATION_OF_MET_ACTIVITY		21	0.374933	1.23207	0.177645	0.586122	1	1864	tags=38%, list=9%, signal=42%
WP_NUCLEAR_RECEPTORS	WP_NUCLEAR_RECEPTORS		38	0.369912	1.23043	0.200803	0.587523	1	3209	tags=26%, list=16%, signal=31%
KEGG_LYSINE_DEGRADATION	KEGG_LYSINE_DEGRADATION		44	0.353096	1.22837	0.188406	0.589827	1	3204	tags=30%, list=16%, signal=35%
KEGG_ETHER_LIPID_METABOLISM	KEGG_ETHER_LIPID_METABOLISM		33	0.343398	1.22575	0.173913	0.593581	1	2877	tags=21%, list=14%, signal=25%
REACTOME_MECP2_REGULATES_NEURONAL_RECEPTORS_AND_CHANNELS	REACTOME_MECP2_REGULATES_NEURONAL_RECEPTORS_AND_CHANNELS		18	0.440756	1.22521	0.241517	0.592551	1	1832	tags=22%, list=9%, signal=24%
KEGG_PROXIMAL_TUBULE_BICARBONATE_RECLAMATION	KEGG_PROXIMAL_TUBULE_BICARBONATE_RECLAMATION		23	0.389686	1.22504	0.208768	0.590708	1	2194	tags=22%, list=11%, signal=24%
REACTOME_RAS_ACTIVATION_UPON_CA2_INFLUX_THROUGH_NMDA_RECEPTOR	REACTOME_RAS_ACTIVATION_UPON_CA2_INFLUX_THROUGH_NMDA_RECEPTOR		20	0.405456	1.22459	0.205179	0.589553	1	1622	tags=25%, list=8%, signal=27%
WP_AMPACTIVATED_PROTEIN_KINASE_AMPK_SIGNALING	WP_AMPACTIVATED_PROTEIN_KINASE_AMPK_SIGNALING		68	0.317644	1.22404	0.198058	0.588656	1	4159	tags=34%, list=21%, signal=43%
REACTOME_SIGNALING_BY_FGFR4	REACTOME_SIGNALING_BY_FGFR4		41	0.345363	1.22379	0.174274	0.587019	1	1864	tags=24%, list=9%, signal=27%
REACTOME_N_GLYCAN_ANTENNAE_ELONGATION	REACTOME_N_GLYCAN_ANTENNAE_ELONGATION		15	0.443024	1.22377	0.202	0.584918	1	4913	tags=53%, list=25%, signal=71%
WP_VASOPRESSINREGULATED_WATER_REABSORPTION	WP_VASOPRESSINREGULATED_WATER_REABSORPTION		44	0.339438	1.223	0.191529	0.584391	1	1847	tags=23%, list=9%, signal=25%
REACTOME_SIGNALING_BY_INSULIN_RECEPTOR	REACTOME_SIGNALING_BY_INSULIN_RECEPTOR		78	0.306591	1.22096	0.165306	0.586652	1	3541	tags=24%, list=18%, signal=30%
REACTOME_CTLA4_INHIBITORY_SIGNALING	REACTOME_CTLA4_INHIBITORY_SIGNALING		21	0.397367	1.21844	0.237052	0.590023	1	2433	tags=29%, list=12%, signal=33%
WP_NANOPARTICLEMEDIATED_ACTIVATION_OF_RECEPTOR_SIGNALING	WP_NANOPARTICLEMEDIATED_ACTIVATION_OF_RECEPTOR_SIGNALING		28	0.376628	1.21763	0.237817	0.589619	1	1003	tags=21%, list=5%, signal=23%
REACTOME_NEGATIVE_REGULATION_OF_THE_PI3K_AKT_NETWORK	REACTOME_NEGATIVE_REGULATION_OF_THE_PI3K_AKT_NETWORK		113	0.30655	1.21564	0.189516	0.59183	1	6099	tags=42%, list=31%, signal=61%
REACTOME_PROLACTIN_RECEPTOR_SIGNALING	REACTOME_PROLACTIN_RECEPTOR_SIGNALING		15	0.424098	1.21499	0.206897	0.591185	1	1305	tags=20%, list=7%, signal=21%
KEGG_VASOPRESSIN_REGULATED_WATER_REABSORPTION	KEGG_VASOPRESSIN_REGULATED_WATER_REABSORPTION		44	0.333312	1.21442	0.202226	0.590275	1	1847	tags=23%, list=9%, signal=25%
REACTOME_ACTIVATION_OF_GENE_EXPRESSION_BY_SREBF_SREBP	REACTOME_ACTIVATION_OF_GENE_EXPRESSION_BY_SREBF_SREBP		42	0.389797	1.2119	0.266	0.593516	1	1301	tags=24%, list=7%, signal=25%
WP_GENES_RELATED_TO_PRIMARY_CILIUM_DEVELOPMENT_BASED_ON_CRISPR	WP_GENES_RELATED_TO_PRIMARY_CILIUM_DEVELOPMENT_BASED_ON_CRISPR		102	0.340583	1.21137	0.264463	0.592474	1	4993	tags=44%, list=25%, signal=59%
WP_FERROPTOSIS	WP_FERROPTOSIS		64	0.335805	1.21093	0.222222	0.59126	1	3612	tags=27%, list=18%, signal=32%
REACTOME_SIGNALING_BY_TGFB_FAMILY_MEMBERS	REACTOME_SIGNALING_BY_TGFB_FAMILY_MEMBERS		104	0.287779	1.21006	0.179012	0.591116	1	3795	tags=34%, list=19%, signal=41%
REACTOME_PEROXISOMAL_LIPID_METABOLISM	REACTOME_PEROXISOMAL_LIPID_METABOLISM		29	0.404823	1.2098	0.253579	0.589614	1	1710	tags=24%, list=9%, signal=26%
WP_ALPHA_6_BETA_4_SIGNALING_PATHWAY	WP_ALPHA_6_BETA_4_SIGNALING_PATHWAY		33	0.381487	1.20979	0.243354	0.587559	1	750	tags=18%, list=4%, signal=19%
REACTOME_PYRUVATE_METABOLISM_AND_CITRIC_ACID_TCA_CYCLE	REACTOME_PYRUVATE_METABOLISM_AND_CITRIC_ACID_TCA_CYCLE		55	0.379865	1.20959	0.276134	0.585919	1	4981	tags=38%, list=25%, signal=51%
WP_TARGET_OF_RAPAMYCIN_TOR_SIGNALING	WP_TARGET_OF_RAPAMYCIN_TOR_SIGNALING		36	0.328731	1.20809	0.202	0.587148	1	4159	tags=39%, list=21%, signal=49%
WP_ANGIOPOIETINLIKE_PROTEIN_8_REGULATORY_PATHWAY	WP_ANGIOPOIETINLIKE_PROTEIN_8_REGULATORY_PATHWAY		131	0.296588	1.20764	0.206759	0.585995	1	3649	tags=29%, list=18%, signal=35%
KEGG_WNT_SIGNALING_PATHWAY	KEGG_WNT_SIGNALING_PATHWAY		150	0.283088	1.20692	0.175732	0.585457	1	2222	tags=20%, list=11%, signal=22%
REACTOME_REGULATION_OF_KIT_SIGNALING	REACTOME_REGULATION_OF_KIT_SIGNALING		16	0.445704	1.20668	0.272	0.583949	1	2899	tags=38%, list=15%, signal=44%
REACTOME_NOTCH_HLH_TRANSCRIPTION_PATHWAY	REACTOME_NOTCH_HLH_TRANSCRIPTION_PATHWAY		28	0.393043	1.20661	0.245968	0.582098	1	1018	tags=21%, list=5%, signal=23%
WP_MBDNF_AND_PROBDNF_REGULATION_OF_GABA_NEUROTRANSMISSION	WP_MBDNF_AND_PROBDNF_REGULATION_OF_GABA_NEUROTRANSMISSION		38	0.378703	1.20576	0.228916	0.581837	1	3879	tags=29%, list=19%, signal=36%
REACTOME_NEPHRIN_FAMILY_INTERACTIONS	REACTOME_NEPHRIN_FAMILY_INTERACTIONS		23	0.414983	1.20564	0.239837	0.580164	1	1401	tags=22%, list=7%, signal=23%
REACTOME_DISEASES_OF_SIGNAL_TRANSDUCTION_BY_GROWTH_FACTOR_RECEPTORS_AND_SECOND_MESSENGERS	REACTOME_DISEASES_OF_SIGNAL_TRANSDUCTION_BY_GROWTH_FACTOR_RECEPTORS_AND_SECOND_MESSENGERS		432	0.250661	1.20559	0.145383	0.578274	1	2650	tags=22%, list=13%, signal=25%
WP_TAMOXIFEN_METABOLISM	WP_TAMOXIFEN_METABOLISM		21	0.417593	1.20518	0.212598	0.577196	1	5777	tags=48%, list=29%, signal=67%
REACTOME_METABOLISM_OF_STEROIDS	REACTOME_METABOLISM_OF_STEROIDS		153	0.281482	1.20472	0.178431	0.576161	1	5116	tags=35%, list=26%, signal=47%
REACTOME_CD209_DC_SIGN_SIGNALING	REACTOME_CD209_DC_SIGN_SIGNALING		21	0.397712	1.20332	0.247273	0.577225	1	1612	tags=29%, list=8%, signal=31%
REACTOME_GLYCOGEN_BREAKDOWN_GLYCOGENOLYSIS	REACTOME_GLYCOGEN_BREAKDOWN_GLYCOGENOLYSIS		15	0.412037	1.20309	0.210736	0.575801	1	2782	tags=27%, list=14%, signal=31%
REACTOME_RAP1_SIGNALLING	REACTOME_RAP1_SIGNALLING		16	0.409033	1.20232	0.233397	0.575434	1	5301	tags=50%, list=27%, signal=68%
REACTOME_YAP1_AND_WWTR1_TAZ_STIMULATED_GENE_EXPRESSION	REACTOME_YAP1_AND_WWTR1_TAZ_STIMULATED_GENE_EXPRESSION		15	0.448134	1.20231	0.268499	0.57356	1	1928	tags=27%, list=10%, signal=29%
REACTOME_PI_3K_CASCADE_FGFR2	REACTOME_PI_3K_CASCADE_FGFR2		23	0.427321	1.19956	0.241935	0.577175	1	6008	tags=43%, list=30%, signal=62%
WP_PRION_DISEASE_PATHWAY	WP_PRION_DISEASE_PATHWAY		32	0.387201	1.19818	0.257937	0.57796	1	3554	tags=38%, list=18%, signal=46%
REACTOME_SIGNALLING_TO_ERKS	REACTOME_SIGNALLING_TO_ERKS		34	0.333485	1.19739	0.219713	0.577654	1	2005	tags=24%, list=10%, signal=26%
REACTOME_UPTAKE_AND_ACTIONS_OF_BACTERIAL_TOXINS	REACTOME_UPTAKE_AND_ACTIONS_OF_BACTERIAL_TOXINS		29	0.369291	1.19701	0.232932	0.576595	1	3665	tags=34%, list=18%, signal=42%
REACTOME_GLYCEROPHOSPHOLIPID_BIOSYNTHESIS	REACTOME_GLYCEROPHOSPHOLIPID_BIOSYNTHESIS		127	0.280901	1.19623	0.204499	0.576267	1	3668	tags=27%, list=18%, signal=33%
WP_TRANSCRIPTION_COFACTORS_SKI_AND_SKIL_PROTEIN_PARTNERS	WP_TRANSCRIPTION_COFACTORS_SKI_AND_SKIL_PROTEIN_PARTNERS		18	0.390304	1.19541	0.267207	0.576013	1	1928	tags=28%, list=10%, signal=31%
REACTOME_PKMTS_METHYLATE_HISTONE_LYSINES	REACTOME_PKMTS_METHYLATE_HISTONE_LYSINES		71	0.398725	1.19365	0.316327	0.577737	1	3738	tags=30%, list=19%, signal=36%
REACTOME_XENOBIOTICS	REACTOME_XENOBIOTICS		25	0.397197	1.19362	0.267894	0.575953	1	6207	tags=44%, list=31%, signal=64%
REACTOME_RAB_REGULATION_OF_TRAFFICKING	REACTOME_RAB_REGULATION_OF_TRAFFICKING		122	0.271001	1.19355	0.196597	0.574233	1	3835	tags=30%, list=19%, signal=37%
REACTOME_TRAFFICKING_OF_AMPA_RECEPTORS	REACTOME_TRAFFICKING_OF_AMPA_RECEPTORS		31	0.369562	1.19305	0.234694	0.573351	1	1658	tags=23%, list=8%, signal=25%
REACTOME_SYNTHESIS_OF_GLYCOSYLPHOSPHATIDYLINOSITOL_GPI	REACTOME_SYNTHESIS_OF_GLYCOSYLPHOSPHATIDYLINOSITOL_GPI		18	0.421845	1.19247	0.248532	0.572711	1	4200	tags=56%, list=21%, signal=70%
REACTOME_RAC2_GTPASE_CYCLE	REACTOME_RAC2_GTPASE_CYCLE		88	0.302244	1.19238	0.224	0.57107	1	5389	tags=43%, list=27%, signal=59%
WP_HEPATITIS_B_INFECTION	WP_HEPATITIS_B_INFECTION		151	0.284469	1.19037	0.218324	0.573267	1	3595	tags=28%, list=18%, signal=34%
REACTOME_NRAGE_SIGNALS_DEATH_THROUGH_JNK	REACTOME_NRAGE_SIGNALS_DEATH_THROUGH_JNK		59	0.338353	1.18857	0.237425	0.574955	1	4687	tags=34%, list=24%, signal=44%
REACTOME_ERK_MAPK_TARGETS	REACTOME_ERK_MAPK_TARGETS		22	0.378579	1.1848	0.241636	0.580719	1	5721	tags=50%, list=29%, signal=70%
WP_HIPPO_SIGNALING_REGULATION_PATHWAYS	WP_HIPPO_SIGNALING_REGULATION_PATHWAYS		97	0.312884	1.18352	0.233202	0.581622	1	3185	tags=25%, list=16%, signal=29%
REACTOME_RAC3_GTPASE_CYCLE	REACTOME_RAC3_GTPASE_CYCLE		94	0.295787	1.18099	0.235772	0.584945	1	4971	tags=39%, list=25%, signal=52%
KEGG_CHRONIC_MYELOID_LEUKEMIA	KEGG_CHRONIC_MYELOID_LEUKEMIA		73	0.299665	1.17911	0.231076	0.586758	1	1864	tags=19%, list=9%, signal=21%
REACTOME_INTERLEUKIN_17_SIGNALING	REACTOME_INTERLEUKIN_17_SIGNALING		71	0.291417	1.17708	0.218147	0.58885	1	2650	tags=24%, list=13%, signal=28%
WP_G_PROTEIN_SIGNALING_PATHWAYS	WP_G_PROTEIN_SIGNALING_PATHWAYS		93	0.308597	1.17433	0.259332	0.592521	1	3019	tags=26%, list=15%, signal=30%
REACTOME_HDMS_DEMETHYLATE_HISTONES	REACTOME_HDMS_DEMETHYLATE_HISTONES		50	0.456423	1.17371	0.337526	0.591874	1	4425	tags=32%, list=22%, signal=41%
WP_NUCLEAR_RECEPTORS_IN_LIPID_METABOLISM_AND_TOXICITY	WP_NUCLEAR_RECEPTORS_IN_LIPID_METABOLISM_AND_TOXICITY		33	0.366023	1.17176	0.251984	0.593951	1	5372	tags=36%, list=27%, signal=50%
KEGG_DORSO_VENTRAL_AXIS_FORMATION	KEGG_DORSO_VENTRAL_AXIS_FORMATION		24	0.376044	1.17174	0.24902	0.592141	1	1816	tags=21%, list=9%, signal=23%
KEGG_NEUROTROPHIN_SIGNALING_PATHWAY	KEGG_NEUROTROPHIN_SIGNALING_PATHWAY		126	0.277173	1.17043	0.215415	0.592971	1	3879	tags=28%, list=19%, signal=34%
WP_PHOTODYNAMIC_THERAPYINDUCED_UNFOLDED_PROTEIN_RESPONSE	WP_PHOTODYNAMIC_THERAPYINDUCED_UNFOLDED_PROTEIN_RESPONSE		27	0.401621	1.16809	0.280808	0.596036	1	3514	tags=37%, list=18%, signal=45%
KEGG_ADIPOCYTOKINE_SIGNALING_PATHWAY	KEGG_ADIPOCYTOKINE_SIGNALING_PATHWAY		66	0.306117	1.16758	0.237721	0.595219	1	4518	tags=35%, list=23%, signal=45%
REACTOME_NOTCH4_INTRACELLULAR_DOMAIN_REGULATES_TRANSCRIPTION	REACTOME_NOTCH4_INTRACELLULAR_DOMAIN_REGULATES_TRANSCRIPTION		20	0.429831	1.16652	0.277328	0.595667	1	1553	tags=25%, list=8%, signal=27%
KEGG_PEROXISOME	KEGG_PEROXISOME		78	0.347281	1.1638	0.292	0.599506	1	1710	tags=21%, list=9%, signal=22%
REACTOME_TOLL_LIKE_RECEPTOR_9_TLR9_CASCADE	REACTOME_TOLL_LIKE_RECEPTOR_9_TLR9_CASCADE		94	0.279008	1.16142	0.237911	0.602539	1	3537	tags=32%, list=18%, signal=39%
KEGG_GLIOMA	KEGG_GLIOMA		65	0.307996	1.1599	0.240741	0.603856	1	1684	tags=18%, list=8%, signal=20%
WP_RAS_SIGNALING	WP_RAS_SIGNALING		184	0.276129	1.15632	0.248532	0.609219	1	1068	tags=15%, list=5%, signal=15%
WP_RETT_SYNDROME_CAUSING_GENES	WP_RETT_SYNDROME_CAUSING_GENES		48	0.344528	1.15535	0.278	0.609354	1	3454	tags=31%, list=17%, signal=38%
REACTOME_SIGNALING_BY_TGF_BETA_RECEPTOR_COMPLEX	REACTOME_SIGNALING_BY_TGF_BETA_RECEPTOR_COMPLEX		75	0.287969	1.15406	0.245361	0.610121	1	3795	tags=35%, list=19%, signal=43%
REACTOME_PI_3K_CASCADE_FGFR1	REACTOME_PI_3K_CASCADE_FGFR1		21	0.422117	1.15282	0.276074	0.610655	1	1401	tags=19%, list=7%, signal=20%
WP_COPPER_HOMEOSTASIS	WP_COPPER_HOMEOSTASIS		52	0.327887	1.15132	0.272545	0.611918	1	3651	tags=35%, list=18%, signal=42%
REACTOME_CDC42_GTPASE_CYCLE	REACTOME_CDC42_GTPASE_CYCLE		155	0.301565	1.14891	0.270707	0.614919	1	4984	tags=38%, list=25%, signal=50%
WP_MIRNA_REGULATION_OF_PROSTATE_CANCER_SIGNALING_PATHWAYS	WP_MIRNA_REGULATION_OF_PROSTATE_CANCER_SIGNALING_PATHWAYS		33	0.344598	1.14846	0.276134	0.613952	1	2312	tags=21%, list=12%, signal=24%
REACTOME_FATTY_ACYL_COA_BIOSYNTHESIS	REACTOME_FATTY_ACYL_COA_BIOSYNTHESIS		37	0.327522	1.1472	0.265107	0.614807	1	3838	tags=35%, list=19%, signal=43%
WP_NUCLEAR_RECEPTORS_METAPATHWAY	WP_NUCLEAR_RECEPTORS_METAPATHWAY		317	0.242353	1.14541	0.203219	0.616417	1	5093	tags=30%, list=26%, signal=39%
REACTOME_SLC_MEDIATED_TRANSMEMBRANE_TRANSPORT	REACTOME_SLC_MEDIATED_TRANSMEMBRANE_TRANSPORT		249	0.267702	1.1449	0.236364	0.615628	1	3386	tags=21%, list=17%, signal=25%
WP_MAP3K1_ROLE_IN_PROMOTING_AND_BLOCKING_GONADAL_DETERMINATION	WP_MAP3K1_ROLE_IN_PROMOTING_AND_BLOCKING_GONADAL_DETERMINATION		17	0.391042	1.14344	0.290984	0.616978	1	1052	tags=18%, list=5%, signal=19%
WP_HOSTPATHOGEN_INTERACTION_OF_HUMAN_CORONAVIRUSES_MAPK_SIGNALING	WP_HOSTPATHOGEN_INTERACTION_OF_HUMAN_CORONAVIRUSES_MAPK_SIGNALING		36	0.331623	1.13829	0.309859	0.62564	1	966	tags=19%, list=5%, signal=20%
KEGG_ENDOCYTOSIS	KEGG_ENDOCYTOSIS		181	0.262632	1.13646	0.252354	0.627444	1	5001	tags=39%, list=25%, signal=52%
REACTOME_NR1H2_AND_NR1H3_MEDIATED_SIGNALING	REACTOME_NR1H2_AND_NR1H3_MEDIATED_SIGNALING		47	0.331113	1.13475	0.302605	0.629227	1	2274	tags=30%, list=11%, signal=34%
WP_RELATIONSHIP_BETWEEN_INFLAMMATION_COX2_AND_EGFR	WP_RELATIONSHIP_BETWEEN_INFLAMMATION_COX2_AND_EGFR		25	0.366394	1.13456	0.305389	0.62781	1	3563	tags=36%, list=18%, signal=44%
WP_KISSPEPTINKISSPEPTIN_RECEPTOR_SYSTEM_IN_THE_OVARY	WP_KISSPEPTINKISSPEPTIN_RECEPTOR_SYSTEM_IN_THE_OVARY		39	0.322826	1.13167	0.307692	0.631978	1	3184	tags=31%, list=16%, signal=37%
KEGG_GLYCOSPHINGOLIPID_BIOSYNTHESIS_LACTO_AND_NEOLACTO_SERIES	KEGG_GLYCOSPHINGOLIPID_BIOSYNTHESIS_LACTO_AND_NEOLACTO_SERIES		26	0.364531	1.13136	0.313725	0.630841	1	4259	tags=42%, list=21%, signal=54%
WP_CILIOPATHIES	WP_CILIOPATHIES		176	0.292417	1.12852	0.313978	0.635014	1	5052	tags=36%, list=25%, signal=48%
REACTOME_METABOLISM_OF_NITRIC_OXIDE_NOS3_ACTIVATION_AND_REGULATION	REACTOME_METABOLISM_OF_NITRIC_OXIDE_NOS3_ACTIVATION_AND_REGULATION		15	0.397793	1.128	0.314852	0.634199	1	1042	tags=27%, list=5%, signal=28%
WP_IL6_SIGNALING_PATHWAY	WP_IL6_SIGNALING_PATHWAY		43	0.331744	1.1276	0.296443	0.633336	1	1988	tags=26%, list=10%, signal=28%
KEGG_PPAR_SIGNALING_PATHWAY	KEGG_PPAR_SIGNALING_PATHWAY		69	0.300824	1.12489	0.302469	0.637155	1	4102	tags=28%, list=21%, signal=35%
REACTOME_GLYOXYLATE_METABOLISM_AND_GLYCINE_DEGRADATION	REACTOME_GLYOXYLATE_METABOLISM_AND_GLYCINE_DEGRADATION		31	0.361292	1.12353	0.34	0.638177	1	2139	tags=23%, list=11%, signal=25%
REACTOME_CELL_DEATH_SIGNALLING_VIA_NRAGE_NRIF_AND_NADE	REACTOME_CELL_DEATH_SIGNALLING_VIA_NRAGE_NRIF_AND_NADE		76	0.278494	1.12006	0.291339	0.643571	1	4687	tags=36%, list=24%, signal=46%
REACTOME_PRE_NOTCH_EXPRESSION_AND_PROCESSING	REACTOME_PRE_NOTCH_EXPRESSION_AND_PROCESSING		107	0.380371	1.11854	0.366316	0.644845	1	4090	tags=26%, list=21%, signal=33%
WP_NEPHROTIC_SYNDROME	WP_NEPHROTIC_SYNDROME		45	0.301607	1.11752	0.292829	0.645108	1	2744	tags=20%, list=14%, signal=23%
REACTOME_ER_QUALITY_CONTROL_COMPARTMENT_ERQC	REACTOME_ER_QUALITY_CONTROL_COMPARTMENT_ERQC		21	0.357509	1.11659	0.317269	0.645235	1	3777	tags=52%, list=19%, signal=65%
REACTOME_MYD88_INDEPENDENT_TLR4_CASCADE	REACTOME_MYD88_INDEPENDENT_TLR4_CASCADE		97	0.269675	1.11301	0.29703	0.650633	1	2650	tags=26%, list=13%, signal=30%
REACTOME_TERMINATION_OF_O_GLYCAN_BIOSYNTHESIS	REACTOME_TERMINATION_OF_O_GLYCAN_BIOSYNTHESIS		23	0.385403	1.11205	0.323755	0.650813	1	5264	tags=48%, list=26%, signal=65%
WP_MESODERMAL_COMMITMENT_PATHWAY	WP_MESODERMAL_COMMITMENT_PATHWAY		146	0.28552	1.11052	0.344538	0.652196	1	4293	tags=32%, list=22%, signal=40%
REACTOME_COPII_MEDIATED_VESICLE_TRANSPORT	REACTOME_COPII_MEDIATED_VESICLE_TRANSPORT		68	0.299007	1.11046	0.312	0.650546	1	5339	tags=50%, list=27%, signal=68%
WP_PPAR_SIGNALING_PATHWAY	WP_PPAR_SIGNALING_PATHWAY		67	0.298737	1.10877	0.309572	0.652145	1	5059	tags=33%, list=25%, signal=44%
WP_NONSMALL_CELL_LUNG_CANCER	WP_NONSMALL_CELL_LUNG_CANCER		72	0.268705	1.1082	0.268102	0.651477	1	4117	tags=31%, list=21%, signal=38%
REACTOME_SIGNALING_BY_SCF_KIT	REACTOME_SIGNALING_BY_SCF_KIT		43	0.332443	1.10718	0.31	0.651782	1	3554	tags=33%, list=18%, signal=40%
REACTOME_RHOF_GTPASE_CYCLE	REACTOME_RHOF_GTPASE_CYCLE		42	0.312673	1.10694	0.333333	0.650499	1	5389	tags=48%, list=27%, signal=65%
WP_INTERLEUKIN11_SIGNALING_PATHWAY	WP_INTERLEUKIN11_SIGNALING_PATHWAY		44	0.316016	1.10664	0.310941	0.64932	1	2312	tags=27%, list=12%, signal=31%
WP_KALLMANN_SYNDROME	WP_KALLMANN_SYNDROME		24	0.355434	1.10571	0.330784	0.6494	1	1537	tags=21%, list=8%, signal=23%
REACTOME_EGFR_DOWNREGULATION	REACTOME_EGFR_DOWNREGULATION		31	0.320579	1.10463	0.308448	0.649945	1	1864	tags=26%, list=9%, signal=28%
WP_PHYSICOCHEMICAL_FEATURES_AND_TOXICITYASSOCIATED_PATHWAYS	WP_PHYSICOCHEMICAL_FEATURES_AND_TOXICITYASSOCIATED_PATHWAYS		66	0.273585	1.10335	0.298805	0.650838	1	1960	tags=18%, list=10%, signal=20%
REACTOME_SIGNALING_BY_MET	REACTOME_SIGNALING_BY_MET		79	0.309303	1.102	0.337278	0.651784	1	2005	tags=22%, list=10%, signal=24%
WP_REGULATION_OF_ACTIN_CYTOSKELETON	WP_REGULATION_OF_ACTIN_CYTOSKELETON		150	0.279428	1.10122	0.312992	0.651678	1	3166	tags=24%, list=16%, signal=28%
WP_B_CELL_RECEPTOR_SIGNALING_PATHWAY	WP_B_CELL_RECEPTOR_SIGNALING_PATHWAY		97	0.300335	1.10087	0.352	0.650744	1	2898	tags=23%, list=15%, signal=26%
KEGG_ALPHA_LINOLENIC_ACID_METABOLISM	KEGG_ALPHA_LINOLENIC_ACID_METABOLISM		19	0.36586	1.09937	0.327519	0.651924	1	524	tags=11%, list=3%, signal=11%
REACTOME_CA2_PATHWAY	REACTOME_CA2_PATHWAY		62	0.318563	1.09781	0.349896	0.653255	1	2457	tags=26%, list=12%, signal=29%
REACTOME_TRANSPORT_OF_INORGANIC_CATIONS_ANIONS_AND_AMINO_ACIDS_OLIGOPEPTIDES	REACTOME_TRANSPORT_OF_INORGANIC_CATIONS_ANIONS_AND_AMINO_ACIDS_OLIGOPEPTIDES		106	0.276078	1.09684	0.313953	0.653454	1	3316	tags=22%, list=17%, signal=26%
WP_BRAINDERIVED_NEUROTROPHIC_FACTOR_BDNF_SIGNALING_PATHWAY	WP_BRAINDERIVED_NEUROTROPHIC_FACTOR_BDNF_SIGNALING_PATHWAY		144	0.255156	1.09615	0.307241	0.653068	1	4256	tags=29%, list=21%, signal=37%
REACTOME_NR1H3_NR1H2_REGULATE_GENE_EXPRESSION_LINKED_TO_CHOLESTEROL_TRANSPORT_AND_EFFLUX	REACTOME_NR1H3_NR1H2_REGULATE_GENE_EXPRESSION_LINKED_TO_CHOLESTEROL_TRANSPORT_AND_EFFLUX		37	0.333113	1.09528	0.350202	0.653064	1	2075	tags=32%, list=10%, signal=36%
REACTOME_NOTCH3_INTRACELLULAR_DOMAIN_REGULATES_TRANSCRIPTION	REACTOME_NOTCH3_INTRACELLULAR_DOMAIN_REGULATES_TRANSCRIPTION		25	0.36122	1.09317	0.328063	0.655692	1	1553	tags=20%, list=8%, signal=22%
REACTOME_BASIGIN_INTERACTIONS	REACTOME_BASIGIN_INTERACTIONS		25	0.347741	1.09222	0.327902	0.655907	1	903	tags=16%, list=5%, signal=17%
KEGG_PROSTATE_CANCER	KEGG_PROSTATE_CANCER		89	0.27148	1.09173	0.295547	0.655205	1	4603	tags=33%, list=23%, signal=42%
WP_ARYL_HYDROCARBON_RECEPTOR_PATHWAY_WP2586	WP_ARYL_HYDROCARBON_RECEPTOR_PATHWAY_WP2586		46	0.287861	1.091	0.298174	0.654916	1	1564	tags=17%, list=8%, signal=19%
REACTOME_CARGO_CONCENTRATION_IN_THE_ER	REACTOME_CARGO_CONCENTRATION_IN_THE_ER		33	0.348693	1.09054	0.362348	0.654175	1	5066	tags=48%, list=25%, signal=65%
KEGG_JAK_STAT_SIGNALING_PATHWAY	KEGG_JAK_STAT_SIGNALING_PATHWAY		155	0.294564	1.09006	0.34902	0.653507	1	1864	tags=17%, list=9%, signal=18%
REACTOME_REGULATION_OF_BETA_CELL_DEVELOPMENT	REACTOME_REGULATION_OF_BETA_CELL_DEVELOPMENT		42	0.33418	1.08956	0.323413	0.652799	1	1553	tags=17%, list=8%, signal=18%
KEGG_NICOTINATE_AND_NICOTINAMIDE_METABOLISM	KEGG_NICOTINATE_AND_NICOTINAMIDE_METABOLISM		24	0.317811	1.08921	0.312369	0.65179	1	4271	tags=38%, list=21%, signal=48%
WP_IL1_SIGNALING_PATHWAY	WP_IL1_SIGNALING_PATHWAY		55	0.295926	1.08833	0.338174	0.651808	1	3541	tags=31%, list=18%, signal=37%
WP_ZINC_HOMEOSTASIS	WP_ZINC_HOMEOSTASIS		36	0.33363	1.08325	0.354651	0.660245	1	2739	tags=28%, list=14%, signal=32%
WP_SPHINGOLIPID_METABOLISM_OVERVIEW	WP_SPHINGOLIPID_METABOLISM_OVERVIEW		24	0.369988	1.08144	0.377016	0.662058	1	5570	tags=50%, list=28%, signal=69%
KEGG_PROTEIN_EXPORT	KEGG_PROTEIN_EXPORT		23	0.411043	1.08133	0.396266	0.660568	1	4401	tags=48%, list=22%, signal=61%
KEGG_PANCREATIC_CANCER	KEGG_PANCREATIC_CANCER		70	0.276029	1.07859	0.347305	0.664365	1	3909	tags=30%, list=20%, signal=37%
REACTOME_ORGANELLE_BIOGENESIS_AND_MAINTENANCE	REACTOME_ORGANELLE_BIOGENESIS_AND_MAINTENANCE		293	0.234299	1.07776	0.319502	0.664341	1	3735	tags=26%, list=19%, signal=31%
WP_LIPID_METABOLISM_PATHWAY	WP_LIPID_METABOLISM_PATHWAY		29	0.321258	1.0774	0.355641	0.663331	1	4159	tags=34%, list=21%, signal=44%
WP_TRANSSULFURATION_AND_ONECARBON_METABOLISM	WP_TRANSSULFURATION_AND_ONECARBON_METABOLISM		31	0.337631	1.07569	0.364729	0.665272	1	2636	tags=23%, list=13%, signal=26%
REACTOME_SLC_TRANSPORTER_DISORDERS	REACTOME_SLC_TRANSPORTER_DISORDERS		99	0.256856	1.07503	0.317269	0.66495	1	5545	tags=34%, list=28%, signal=47%
WP_EICOSANOID_METABOLISM_VIA_LIPOOXYGENASES_LOX	WP_EICOSANOID_METABOLISM_VIA_LIPOOXYGENASES_LOX		29	0.327021	1.07407	0.360784	0.665115	1	2336	tags=17%, list=12%, signal=20%
WP_APOPTOSIS_MODULATION_BY_HSP70	WP_APOPTOSIS_MODULATION_BY_HSP70		19	0.37344	1.07188	0.38193	0.66756	1	5588	tags=58%, list=28%, signal=80%
REACTOME_CALNEXIN_CALRETICULIN_CYCLE	REACTOME_CALNEXIN_CALRETICULIN_CYCLE		26	0.338491	1.07176	0.369048	0.666126	1	3777	tags=46%, list=19%, signal=57%
WP_GLYCEROPHOSPHOLIPID_BIOSYNTHETIC_PATHWAY	WP_GLYCEROPHOSPHOLIPID_BIOSYNTHETIC_PATHWAY		30	0.303668	1.06491	0.371717	0.678195	1	1401	tags=20%, list=7%, signal=21%
REACTOME_VXPX_CARGO_TARGETING_TO_CILIUM	REACTOME_VXPX_CARGO_TARGETING_TO_CILIUM		21	0.346522	1.06354	0.395582	0.679208	1	2513	tags=24%, list=13%, signal=27%
WP_TCA_CYCLE_AND_DEFICIENCY_OF_PYRUVATE_DEHYDROGENASE_COMPLEX_PDHC	WP_TCA_CYCLE_AND_DEFICIENCY_OF_PYRUVATE_DEHYDROGENASE_COMPLEX_PDHC		16	0.449973	1.06234	0.44227	0.679892	1	3517	tags=31%, list=18%, signal=38%
KEGG_GLYCEROPHOSPHOLIPID_METABOLISM	KEGG_GLYCEROPHOSPHOLIPID_METABOLISM		76	0.260693	1.06212	0.335294	0.678593	1	524	tags=11%, list=3%, signal=11%
KEGG_NON_SMALL_CELL_LUNG_CANCER	KEGG_NON_SMALL_CELL_LUNG_CANCER		54	0.275246	1.05732	0.374	0.686754	1	1401	tags=17%, list=7%, signal=18%
WP_VITAMIN_D_IN_INFLAMMATORY_DISEASES	WP_VITAMIN_D_IN_INFLAMMATORY_DISEASES		22	0.340083	1.05727	0.384	0.685137	1	1284	tags=18%, list=6%, signal=19%
KEGG_RETINOL_METABOLISM	KEGG_RETINOL_METABOLISM		64	0.308455	1.05454	0.364	0.688809	1	7621	tags=53%, list=38%, signal=86%
WP_EMBRYONIC_STEM_CELL_PLURIPOTENCY_PATHWAYS	WP_EMBRYONIC_STEM_CELL_PLURIPOTENCY_PATHWAYS		116	0.273353	1.05304	0.380478	0.689981	1	1960	tags=19%, list=10%, signal=21%
KEGG_LONG_TERM_DEPRESSION	KEGG_LONG_TERM_DEPRESSION		70	0.275555	1.0508	0.387097	0.692763	1	1003	tags=13%, list=5%, signal=13%
WP_NAD_BIOSYNTHETIC_PATHWAYS	WP_NAD_BIOSYNTHETIC_PATHWAYS		22	0.312791	1.05062	0.385246	0.691407	1	1807	tags=18%, list=9%, signal=20%
REACTOME_REGULATION_OF_INSULIN_SECRETION	REACTOME_REGULATION_OF_INSULIN_SECRETION		78	0.27676	1.04786	0.377609	0.695301	1	1453	tags=17%, list=7%, signal=18%
REACTOME_N_GLYCAN_ANTENNAE_ELONGATION_IN_THE_MEDIAL_TRANS_GOLGI	REACTOME_N_GLYCAN_ANTENNAE_ELONGATION_IN_THE_MEDIAL_TRANS_GOLGI		26	0.326613	1.04743	0.368836	0.694349	1	2634	tags=27%, list=13%, signal=31%
REACTOME_CLATHRIN_MEDIATED_ENDOCYTOSIS	REACTOME_CLATHRIN_MEDIATED_ENDOCYTOSIS		145	0.241641	1.04705	0.363985	0.693408	1	4377	tags=32%, list=22%, signal=41%
KEGG_PROGESTERONE_MEDIATED_OOCYTE_MATURATION	KEGG_PROGESTERONE_MEDIATED_OOCYTE_MATURATION		85	0.256936	1.04339	0.369261	0.69917	1	1691	tags=16%, list=8%, signal=18%
REACTOME_INTERLEUKIN_37_SIGNALING	REACTOME_INTERLEUKIN_37_SIGNALING		21	0.341805	1.0431	0.401544	0.698059	1	3554	tags=33%, list=18%, signal=41%
REACTOME_DISEASES_OF_DNA_REPAIR	REACTOME_DISEASES_OF_DNA_REPAIR		34	0.372789	1.04306	0.420319	0.696436	1	5137	tags=44%, list=26%, signal=59%
KEGG_MAPK_SIGNALING_PATHWAY	KEGG_MAPK_SIGNALING_PATHWAY		267	0.237918	1.04079	0.370588	0.699399	1	1251	tags=13%, list=6%, signal=14%
REACTOME_METABOLIC_DISORDERS_OF_BIOLOGICAL_OXIDATION_ENZYMES	REACTOME_METABOLIC_DISORDERS_OF_BIOLOGICAL_OXIDATION_ENZYMES		34	0.310608	1.04037	0.39	0.698557	1	3370	tags=26%, list=17%, signal=32%
REACTOME_ROLE_OF_LAT2_NTAL_LAB_ON_CALCIUM_MOBILIZATION	REACTOME_ROLE_OF_LAT2_NTAL_LAB_ON_CALCIUM_MOBILIZATION		16	0.385527	1.04	0.430799	0.697647	1	2063	tags=25%, list=10%, signal=28%
REACTOME_SIGNALING_BY_NTRK3_TRKC	REACTOME_SIGNALING_BY_NTRK3_TRKC		17	0.342596	1.0397	0.395161	0.696624	1	1401	tags=24%, list=7%, signal=25%
WP_CANONICAL_AND_NONCANONICAL_TGFB_SIGNALING	WP_CANONICAL_AND_NONCANONICAL_TGFB_SIGNALING		17	0.42105	1.03895	0.422701	0.696496	1	1814	tags=35%, list=9%, signal=39%
REACTOME_ORGANIC_CATION_ANION_ZWITTERION_TRANSPORT	REACTOME_ORGANIC_CATION_ANION_ZWITTERION_TRANSPORT		15	0.4208	1.03858	0.414873	0.695668	1	1418	tags=13%, list=7%, signal=14%
REACTOME_CITRIC_ACID_CYCLE_TCA_CYCLE	REACTOME_CITRIC_ACID_CYCLE_TCA_CYCLE		22	0.435642	1.03766	0.472727	0.69587	1	1434	tags=23%, list=7%, signal=24%
REACTOME_FACTORS_INVOLVED_IN_MEGAKARYOCYTE_DEVELOPMENT_AND_PLATELET_PRODUCTION	REACTOME_FACTORS_INVOLVED_IN_MEGAKARYOCYTE_DEVELOPMENT_AND_PLATELET_PRODUCTION		170	0.238707	1.03461	0.411067	0.700633	1	3490	tags=21%, list=18%, signal=25%
WP_WNT_SIGNALING_PATHWAY_AND_PLURIPOTENCY	WP_WNT_SIGNALING_PATHWAY_AND_PLURIPOTENCY		102	0.252661	1.03431	0.393574	0.699591	1	3346	tags=23%, list=17%, signal=27%
REACTOME_TRANSLOCATION_OF_SLC2A4_GLUT4_TO_THE_PLASMA_MEMBRANE	REACTOME_TRANSLOCATION_OF_SLC2A4_GLUT4_TO_THE_PLASMA_MEMBRANE		72	0.259943	1.03379	0.419878	0.698971	1	3735	tags=29%, list=19%, signal=36%
WP_PANCREATIC_ADENOCARCINOMA_PATHWAY	WP_PANCREATIC_ADENOCARCINOMA_PATHWAY		89	0.259198	1.0337	0.37827	0.697517	1	3909	tags=29%, list=20%, signal=36%
REACTOME_TRANSCRIPTIONAL_REGULATION_BY_E2F6	REACTOME_TRANSCRIPTIONAL_REGULATION_BY_E2F6		34	0.334509	1.03277	0.402806	0.697612	1	2806	tags=29%, list=14%, signal=34%
REACTOME_CLASS_I_PEROXISOMAL_MEMBRANE_PROTEIN_IMPORT	REACTOME_CLASS_I_PEROXISOMAL_MEMBRANE_PROTEIN_IMPORT		20	0.34283	1.03258	0.388889	0.696412	1	3270	tags=30%, list=16%, signal=36%
WP_BMP_SIGNALING_IN_EYELID_DEVELOPMENT	WP_BMP_SIGNALING_IN_EYELID_DEVELOPMENT		20	0.32868	1.03162	0.421158	0.696646	1	1586	tags=20%, list=8%, signal=22%
WP_MAPK_SIGNALING_PATHWAY	WP_MAPK_SIGNALING_PATHWAY		245	0.239664	1.03157	0.397638	0.695131	1	1251	tags=13%, list=6%, signal=14%
REACTOME_SIGNALING_BY_ERBB4	REACTOME_SIGNALING_BY_ERBB4		58	0.268409	1.03112	0.39759	0.694351	1	3906	tags=34%, list=20%, signal=43%
REACTOME_RUNX2_REGULATES_OSTEOBLAST_DIFFERENTIATION	REACTOME_RUNX2_REGULATES_OSTEOBLAST_DIFFERENTIATION		24	0.331053	1.03089	0.400424	0.693213	1	426	tags=13%, list=2%, signal=13%
REACTOME_NETRIN_1_SIGNALING	REACTOME_NETRIN_1_SIGNALING		50	0.286739	1.02958	0.418468	0.694151	1	5078	tags=34%, list=25%, signal=46%
WP_IL5_SIGNALING_PATHWAY	WP_IL5_SIGNALING_PATHWAY		40	0.293997	1.02868	0.41683	0.694271	1	2312	tags=23%, list=12%, signal=25%
KEGG_LINOLEIC_ACID_METABOLISM	KEGG_LINOLEIC_ACID_METABOLISM		29	0.318684	1.02611	0.436399	0.69776	1	3171	tags=21%, list=16%, signal=25%
WP_ONCOSTATIN_M_SIGNALING_PATHWAY	WP_ONCOSTATIN_M_SIGNALING_PATHWAY		65	0.292368	1.02308	0.410853	0.702181	1	1916	tags=20%, list=10%, signal=22%
WP_ENDOTHELIN_PATHWAYS	WP_ENDOTHELIN_PATHWAYS		33	0.304358	1.02257	0.426136	0.701569	1	4125	tags=30%, list=21%, signal=38%
WP_EXERCISEINDUCED_CIRCADIAN_REGULATION	WP_EXERCISEINDUCED_CIRCADIAN_REGULATION		48	0.292023	1.02156	0.418327	0.702022	1	3527	tags=29%, list=18%, signal=35%
WP_MICRORNAS_IN_CARDIOMYOCYTE_HYPERTROPHY	WP_MICRORNAS_IN_CARDIOMYOCYTE_HYPERTROPHY		84	0.259071	1.02105	0.40381	0.701412	1	2063	tags=17%, list=10%, signal=19%
REACTOME_SIALIC_ACID_METABOLISM	REACTOME_SIALIC_ACID_METABOLISM		33	0.303327	1.01875	0.428571	0.704218	1	5000	tags=33%, list=25%, signal=44%
WP_NONGENOMIC_ACTIONS_OF_125_DIHYDROXYVITAMIN_D3	WP_NONGENOMIC_ACTIONS_OF_125_DIHYDROXYVITAMIN_D3		71	0.279971	1.01822	0.451677	0.703626	1	3078	tags=23%, list=15%, signal=27%
WP_APOPTOSISRELATED_NETWORK_DUE_TO_ALTERED_NOTCH3_IN_OVARIAN_CANCER	WP_APOPTOSISRELATED_NETWORK_DUE_TO_ALTERED_NOTCH3_IN_OVARIAN_CANCER		53	0.269529	1.01749	0.428291	0.703464	1	3712	tags=28%, list=19%, signal=35%
WP_CORTICOTROPINRELEASING_HORMONE_SIGNALING_PATHWAY	WP_CORTICOTROPINRELEASING_HORMONE_SIGNALING_PATHWAY		92	0.266667	1.01642	0.415663	0.703993	1	4174	tags=28%, list=21%, signal=36%
WP_ONECARBON_METABOLISM_AND_RELATED_PATHWAYS	WP_ONECARBON_METABOLISM_AND_RELATED_PATHWAYS		52	0.262517	1.01617	0.437113	0.702874	1	805	tags=12%, list=4%, signal=12%
REACTOME_DISASSEMBLY_OF_THE_DESTRUCTION_COMPLEX_AND_RECRUITMENT_OF_AXIN_TO_THE_MEMBRANE	REACTOME_DISASSEMBLY_OF_THE_DESTRUCTION_COMPLEX_AND_RECRUITMENT_OF_AXIN_TO_THE_MEMBRANE		31	0.294851	1.01567	0.421053	0.702276	1	2433	tags=26%, list=12%, signal=29%
REACTOME_RAB_GERANYLGERANYLATION	REACTOME_RAB_GERANYLGERANYLATION		65	0.26006	1.01489	0.420949	0.702204	1	3835	tags=32%, list=19%, signal=40%
WP_NEUROINFLAMMATION_AND_GLUTAMATERGIC_SIGNALING	WP_NEUROINFLAMMATION_AND_GLUTAMATERGIC_SIGNALING		141	0.252729	1.01428	0.449799	0.701863	1	3625	tags=22%, list=18%, signal=27%
REACTOME_ACYL_CHAIN_REMODELLING_OF_PG	REACTOME_ACYL_CHAIN_REMODELLING_OF_PG		18	0.327893	1.01159	0.427146	0.705537	1	524	tags=11%, list=3%, signal=11%
KEGG_ABC_TRANSPORTERS	KEGG_ABC_TRANSPORTERS		44	0.284373	1.01107	0.45738	0.705011	1	4347	tags=27%, list=22%, signal=35%
KEGG_BETA_ALANINE_METABOLISM	KEGG_BETA_ALANINE_METABOLISM		22	0.330129	1.01036	0.428571	0.704825	1	1589	tags=18%, list=8%, signal=20%
WP_AUTOPHAGY	WP_AUTOPHAGY		30	0.302847	1.01022	0.414286	0.703586	1	4159	tags=43%, list=21%, signal=55%
REACTOME_SHC_MEDIATED_CASCADE_FGFR3	REACTOME_SHC_MEDIATED_CASCADE_FGFR3		18	0.344535	1.00994	0.460227	0.702624	1	1003	tags=17%, list=5%, signal=18%
WP_OVERLAP_BETWEEN_SIGNAL_TRANSDUCTION_PATHWAYS_CONTRIBUTING_TO_LMNA_LAMINOPATHIES	WP_OVERLAP_BETWEEN_SIGNAL_TRANSDUCTION_PATHWAYS_CONTRIBUTING_TO_LMNA_LAMINOPATHIES		55	0.260197	1.00642	0.434156	0.707643	1	2479	tags=22%, list=12%, signal=25%
REACTOME_BETA_DEFENSINS	REACTOME_BETA_DEFENSINS		42	0.368966	1.00274	0.49375	0.713263	1	8708	tags=60%, list=44%, signal=105%
REACTOME_RUNX2_REGULATES_BONE_DEVELOPMENT	REACTOME_RUNX2_REGULATES_BONE_DEVELOPMENT		31	0.302331	1.00176	0.438	0.713475	1	1586	tags=16%, list=8%, signal=17%
WP_TYPE_II_DIABETES_MELLITUS	WP_TYPE_II_DIABETES_MELLITUS		22	0.320303	1.00115	0.430303	0.713097	1	2545	tags=23%, list=13%, signal=26%
WP_PHOSPHODIESTERASES_IN_NEURONAL_FUNCTION	WP_PHOSPHODIESTERASES_IN_NEURONAL_FUNCTION		52	0.308224	1.00033	0.457256	0.713165	1	4969	tags=35%, list=25%, signal=46%
REACTOME_P75_NTR_RECEPTOR_MEDIATED_SIGNALLING	REACTOME_P75_NTR_RECEPTOR_MEDIATED_SIGNALLING		97	0.228975	0.997377	0.452794	0.717649	1	3906	tags=28%, list=20%, signal=34%
KEGG_STEROID_HORMONE_BIOSYNTHESIS	KEGG_STEROID_HORMONE_BIOSYNTHESIS		55	0.290604	0.997026	0.456033	0.716761	1	3442	tags=24%, list=17%, signal=28%
WP_HEAD_AND_NECK_SQUAMOUS_CELL_CARCINOMA	WP_HEAD_AND_NECK_SQUAMOUS_CELL_CARCINOMA		73	0.254319	0.996521	0.451613	0.71627	1	4349	tags=38%, list=22%, signal=49%
KEGG_DRUG_METABOLISM_CYTOCHROME_P450	KEGG_DRUG_METABOLISM_CYTOCHROME_P450		70	0.284714	0.99587	0.456967	0.715954	1	5397	tags=33%, list=27%, signal=45%
REACTOME_CONSTITUTIVE_SIGNALING_BY_ABERRANT_PI3K_IN_CANCER	REACTOME_CONSTITUTIVE_SIGNALING_BY_ABERRANT_PI3K_IN_CANCER		78	0.273385	0.995141	0.471845	0.715747	1	6804	tags=44%, list=34%, signal=66%
WP_DISRUPTION_OF_POSTSYNAPTIC_SIGNALING_BY_CNV	WP_DISRUPTION_OF_POSTSYNAPTIC_SIGNALING_BY_CNV		33	0.324707	0.993649	0.459245	0.717099	1	3719	tags=21%, list=19%, signal=26%
REACTOME_SUMOYLATION	REACTOME_SUMOYLATION		187	0.242376	0.993421	0.415479	0.715933	1	3292	tags=22%, list=17%, signal=26%
WP_INTERFERON_TYPE_I_SIGNALING_PATHWAYS	WP_INTERFERON_TYPE_I_SIGNALING_PATHWAYS		54	0.284157	0.993262	0.443114	0.714685	1	2005	tags=24%, list=10%, signal=27%
KEGG_TIGHT_JUNCTION	KEGG_TIGHT_JUNCTION		131	0.24416	0.992955	0.468687	0.713767	1	3095	tags=21%, list=16%, signal=24%
REACTOME_SPHINGOLIPID_METABOLISM	REACTOME_SPHINGOLIPID_METABOLISM		90	0.252716	0.99219	0.441233	0.713701	1	4539	tags=30%, list=23%, signal=39%
WP_ACUTE_VIRAL_MYOCARDITIS	WP_ACUTE_VIRAL_MYOCARDITIS		86	0.258837	0.991705	0.44227	0.713126	1	3554	tags=30%, list=18%, signal=37%
WP_FGF23_SIGNALING_IN_HYPOPHOSPHATEMIC_RICKETS_AND_RELATED_DISORDERS	WP_FGF23_SIGNALING_IN_HYPOPHOSPHATEMIC_RICKETS_AND_RELATED_DISORDERS		22	0.318851	0.990944	0.465483	0.713055	1	4769	tags=32%, list=24%, signal=42%
WP_SULFATION_BIOTRANSFORMATION_REACTION	WP_SULFATION_BIOTRANSFORMATION_REACTION		16	0.344693	0.990669	0.481781	0.712048	1	6365	tags=63%, list=32%, signal=92%
REACTOME_ADHERENS_JUNCTIONS_INTERACTIONS	REACTOME_ADHERENS_JUNCTIONS_INTERACTIONS		33	0.295951	0.990551	0.434944	0.710762	1	1234	tags=12%, list=6%, signal=13%
REACTOME_MYOGENESIS	REACTOME_MYOGENESIS		29	0.315494	0.988676	0.476834	0.712785	1	1035	tags=14%, list=5%, signal=15%
WP_SPHINGOLIPID_METABOLISM_INTEGRATED_PATHWAY	WP_SPHINGOLIPID_METABOLISM_INTEGRATED_PATHWAY		27	0.325498	0.988434	0.476096	0.711741	1	5570	tags=44%, list=28%, signal=62%
WP_INFLUENCE_OF_LAMINOPATHIES_ON_WNT_SIGNALING	WP_INFLUENCE_OF_LAMINOPATHIES_ON_WNT_SIGNALING		35	0.276533	0.988309	0.452282	0.710446	1	2210	tags=20%, list=11%, signal=22%
KEGG_TASTE_TRANSDUCTION	KEGG_TASTE_TRANSDUCTION		51	0.325841	0.987453	0.486922	0.710502	1	6715	tags=53%, list=34%, signal=80%
REACTOME_CHROMATIN_MODIFYING_ENZYMES	REACTOME_CHROMATIN_MODIFYING_ENZYMES		272	0.26603	0.986792	0.428866	0.710382	1	3552	tags=24%, list=18%, signal=29%
REACTOME_MAPK_FAMILY_SIGNALING_CASCADES	REACTOME_MAPK_FAMILY_SIGNALING_CASCADES		325	0.206721	0.986519	0.448141	0.709423	1	2107	tags=16%, list=11%, signal=18%
REACTOME_OPIOID_SIGNALLING	REACTOME_OPIOID_SIGNALLING		90	0.248134	0.986248	0.466793	0.708465	1	2222	tags=17%, list=11%, signal=19%
REACTOME_PLATELET_SENSITIZATION_BY_LDL	REACTOME_PLATELET_SENSITIZATION_BY_LDL		17	0.326139	0.984762	0.466934	0.709756	1	2433	tags=29%, list=12%, signal=33%
REACTOME_SIGNALING_BY_NOTCH1_PEST_DOMAIN_MUTANTS_IN_CANCER	REACTOME_SIGNALING_BY_NOTCH1_PEST_DOMAIN_MUTANTS_IN_CANCER		58	0.248591	0.983699	0.467327	0.71039	1	1725	tags=19%, list=9%, signal=21%
WP_NEURODEGENERATION_WITH_BRAIN_IRON_ACCUMULATION_NBIA_SUBTYPES_PATHWAY	WP_NEURODEGENERATION_WITH_BRAIN_IRON_ACCUMULATION_NBIA_SUBTYPES_PATHWAY		44	0.278787	0.982219	0.457529	0.711713	1	4251	tags=36%, list=21%, signal=46%
REACTOME_TRANSPORT_TO_THE_GOLGI_AND_SUBSEQUENT_MODIFICATION	REACTOME_TRANSPORT_TO_THE_GOLGI_AND_SUBSEQUENT_MODIFICATION		186	0.238422	0.981748	0.456814	0.711139	1	2867	tags=23%, list=14%, signal=26%
KEGG_TGF_BETA_SIGNALING_PATHWAY	KEGG_TGF_BETA_SIGNALING_PATHWAY		85	0.254784	0.981155	0.477046	0.710812	1	2278	tags=21%, list=11%, signal=24%
REACTOME_ONCOGENE_INDUCED_SENESCENCE	REACTOME_ONCOGENE_INDUCED_SENESCENCE		33	0.280893	0.980928	0.466387	0.70973	1	3909	tags=39%, list=20%, signal=49%
REACTOME_PEROXISOMAL_PROTEIN_IMPORT	REACTOME_PEROXISOMAL_PROTEIN_IMPORT		63	0.299307	0.980703	0.480885	0.708691	1	2945	tags=25%, list=15%, signal=30%
REACTOME_CYTOCHROME_P450_ARRANGED_BY_SUBSTRATE_TYPE	REACTOME_CYTOCHROME_P450_ARRANGED_BY_SUBSTRATE_TYPE		66	0.273126	0.980496	0.449304	0.707578	1	3171	tags=20%, list=16%, signal=23%
REACTOME_PKA_MEDIATED_PHOSPHORYLATION_OF_CREB	REACTOME_PKA_MEDIATED_PHOSPHORYLATION_OF_CREB		20	0.331328	0.980138	0.473988	0.706828	1	1832	tags=20%, list=9%, signal=22%
WP_INTERLEUKIN1_IL1_STRUCTURAL_PATHWAY	WP_INTERLEUKIN1_IL1_STRUCTURAL_PATHWAY		49	0.268686	0.980101	0.485944	0.705438	1	3537	tags=29%, list=18%, signal=35%
WP_HYPOTHESIZED_PATHWAYS_IN_PATHOGENESIS_OF_CARDIOVASCULAR_DISEASE	WP_HYPOTHESIZED_PATHWAYS_IN_PATHOGENESIS_OF_CARDIOVASCULAR_DISEASE		25	0.376387	0.978954	0.488978	0.706233	1	1284	tags=20%, list=6%, signal=21%
REACTOME_SIGNALING_BY_NTRKS	REACTOME_SIGNALING_BY_NTRKS		134	0.237076	0.977581	0.473684	0.707416	1	2005	tags=16%, list=10%, signal=18%
WP_PPARALPHA_PATHWAY	WP_PPARALPHA_PATHWAY		26	0.309164	0.975777	0.489796	0.709416	1	4581	tags=35%, list=23%, signal=45%
REACTOME_PHASE_II_CONJUGATION_OF_COMPOUNDS	REACTOME_PHASE_II_CONJUGATION_OF_COMPOUNDS		107	0.24519	0.975668	0.473251	0.708198	1	6250	tags=41%, list=31%, signal=60%
REACTOME_EFFECTS_OF_PIP2_HYDROLYSIS	REACTOME_EFFECTS_OF_PIP2_HYDROLYSIS		27	0.312209	0.972998	0.50501	0.711913	1	5726	tags=41%, list=29%, signal=57%
REACTOME_G_ALPHA_12_13_SIGNALLING_EVENTS	REACTOME_G_ALPHA_12_13_SIGNALLING_EVENTS		80	0.265873	0.970763	0.501006	0.714777	1	1147	tags=15%, list=6%, signal=16%
REACTOME_ASPARAGINE_N_LINKED_GLYCOSYLATION	REACTOME_ASPARAGINE_N_LINKED_GLYCOSYLATION		305	0.229838	0.968042	0.497076	0.718348	1	3374	tags=25%, list=17%, signal=29%
KEGG_TYPE_II_DIABETES_MELLITUS	KEGG_TYPE_II_DIABETES_MELLITUS		47	0.281113	0.966736	0.538462	0.719324	1	3541	tags=26%, list=18%, signal=31%
REACTOME_SIGNALING_BY_FGFR_IN_DISEASE	REACTOME_SIGNALING_BY_FGFR_IN_DISEASE		63	0.246158	0.961701	0.502024	0.727412	1	3554	tags=27%, list=18%, signal=33%
WP_RENINANGIOTENSINALDOSTERONE_SYSTEM_RAAS	WP_RENINANGIOTENSINALDOSTERONE_SYSTEM_RAAS		44	0.261457	0.960992	0.517787	0.727285	1	3217	tags=25%, list=16%, signal=30%
REACTOME_DAP12_SIGNALING	REACTOME_DAP12_SIGNALING		29	0.297658	0.960237	0.496139	0.727265	1	1401	tags=17%, list=7%, signal=19%
REACTOME_ACTIVATION_OF_NMDA_RECEPTORS_AND_POSTSYNAPTIC_EVENTS	REACTOME_ACTIVATION_OF_NMDA_RECEPTORS_AND_POSTSYNAPTIC_EVENTS		94	0.241193	0.958928	0.53831	0.728355	1	3446	tags=22%, list=17%, signal=27%
REACTOME_ENDOGENOUS_STEROLS	REACTOME_ENDOGENOUS_STEROLS		28	0.312437	0.958203	0.503953	0.72824	1	2796	tags=21%, list=14%, signal=25%
KEGG_CYSTEINE_AND_METHIONINE_METABOLISM	KEGG_CYSTEINE_AND_METHIONINE_METABOLISM		34	0.271412	0.957518	0.502008	0.728056	1	2480	tags=24%, list=12%, signal=27%
WP_JOUBERT_SYNDROME	WP_JOUBERT_SYNDROME		76	0.251988	0.957307	0.508299	0.727051	1	4924	tags=38%, list=25%, signal=50%
REACTOME_SYNTHESIS_OF_IP3_AND_IP4_IN_THE_CYTOSOL	REACTOME_SYNTHESIS_OF_IP3_AND_IP4_IN_THE_CYTOSOL		26	0.299783	0.956125	0.495951	0.727969	1	4474	tags=31%, list=22%, signal=40%
WP_RAC1PAK1P38MMP2_PATHWAY	WP_RAC1PAK1P38MMP2_PATHWAY		68	0.238188	0.953897	0.510848	0.73084	1	1401	tags=15%, list=7%, signal=16%
WP_CILIARY_LANDSCAPE	WP_CILIARY_LANDSCAPE		214	0.217824	0.953373	0.498965	0.730396	1	2877	tags=22%, list=14%, signal=25%
REACTOME_RESOLUTION_OF_D_LOOP_STRUCTURES_THROUGH_SYNTHESIS_DEPENDENT_STRAND_ANNEALING_SDSA	REACTOME_RESOLUTION_OF_D_LOOP_STRUCTURES_THROUGH_SYNTHESIS_DEPENDENT_STRAND_ANNEALING_SDSA		26	0.364138	0.950835	0.511765	0.733603	1	4576	tags=46%, list=23%, signal=60%
KEGG_B_CELL_RECEPTOR_SIGNALING_PATHWAY	KEGG_B_CELL_RECEPTOR_SIGNALING_PATHWAY		75	0.256309	0.948308	0.493359	0.736919	1	1779	tags=16%, list=9%, signal=18%
REACTOME_NEGATIVE_REGULATION_OF_MAPK_PATHWAY	REACTOME_NEGATIVE_REGULATION_OF_MAPK_PATHWAY		43	0.267485	0.94671	0.520468	0.738421	1	2650	tags=26%, list=13%, signal=29%
KEGG_TERPENOID_BACKBONE_BIOSYNTHESIS	KEGG_TERPENOID_BACKBONE_BIOSYNTHESIS		15	0.404091	0.945994	0.533333	0.738322	1	3204	tags=40%, list=16%, signal=48%
REACTOME_FCERI_MEDIATED_CA_2_MOBILIZATION	REACTOME_FCERI_MEDIATED_CA_2_MOBILIZATION		31	0.30956	0.945259	0.512	0.738318	1	4225	tags=26%, list=21%, signal=33%
REACTOME_PI3K_AKT_SIGNALING_IN_CANCER	REACTOME_PI3K_AKT_SIGNALING_IN_CANCER		105	0.237051	0.94438	0.535156	0.738425	1	5230	tags=30%, list=26%, signal=41%
WP_INTRAFLAGELLAR_TRANSPORT_PROTEINS_BINDING_TO_DYNEIN	WP_INTRAFLAGELLAR_TRANSPORT_PROTEINS_BINDING_TO_DYNEIN		26	0.297658	0.942669	0.520833	0.740237	1	2052	tags=23%, list=10%, signal=26%
REACTOME_TRIGLYCERIDE_CATABOLISM	REACTOME_TRIGLYCERIDE_CATABOLISM		24	0.310126	0.942094	0.549898	0.739929	1	5225	tags=38%, list=26%, signal=51%
WP_EXTRACELLULAR_VESICLEMEDIATED_SIGNALING_IN_RECIPIENT_CELLS	WP_EXTRACELLULAR_VESICLEMEDIATED_SIGNALING_IN_RECIPIENT_CELLS		30	0.298241	0.938665	0.543788	0.744945	1	4455	tags=37%, list=22%, signal=47%
REACTOME_KINESINS	REACTOME_KINESINS		61	0.262126	0.934391	0.53719	0.75156	1	2493	tags=18%, list=13%, signal=21%
KEGG_BIOSYNTHESIS_OF_UNSATURATED_FATTY_ACIDS	KEGG_BIOSYNTHESIS_OF_UNSATURATED_FATTY_ACIDS		22	0.316948	0.934074	0.541502	0.750669	1	762	tags=14%, list=4%, signal=14%
REACTOME_SHC_MEDIATED_CASCADE_FGFR1	REACTOME_SHC_MEDIATED_CASCADE_FGFR1		21	0.317697	0.932617	0.551793	0.751956	1	1003	tags=14%, list=5%, signal=15%
WP_OSTEOBLAST_DIFFERENTIATION_AND_RELATED_DISEASES	WP_OSTEOBLAST_DIFFERENTIATION_AND_RELATED_DISEASES		118	0.245614	0.929167	0.543478	0.756999	1	3628	tags=25%, list=18%, signal=30%
WP_ARYL_HYDROCARBON_RECEPTOR_PATHWAY_WP2873	WP_ARYL_HYDROCARBON_RECEPTOR_PATHWAY_WP2873		46	0.249927	0.926527	0.562628	0.760534	1	4487	tags=33%, list=23%, signal=42%
REACTOME_NUCLEAR_EVENTS_STIMULATED_BY_ALK_SIGNALING_IN_CANCER	REACTOME_NUCLEAR_EVENTS_STIMULATED_BY_ALK_SIGNALING_IN_CANCER		19	0.296571	0.926345	0.569672	0.759457	1	1767	tags=21%, list=9%, signal=23%
KEGG_VEGF_SIGNALING_PATHWAY	KEGG_VEGF_SIGNALING_PATHWAY		76	0.227415	0.926093	0.588803	0.758496	1	1779	tags=13%, list=9%, signal=14%
WP_FATTY_ACID_OMEGAOXIDATION	WP_FATTY_ACID_OMEGAOXIDATION		15	0.342488	0.924334	0.53937	0.760354	1	5372	tags=40%, list=27%, signal=55%
REACTOME_TP53_REGULATES_METABOLIC_GENES	REACTOME_TP53_REGULATES_METABOLIC_GENES		87	0.250881	0.922113	0.536082	0.763073	1	4208	tags=36%, list=21%, signal=45%
WP_OXIDATIVE_STRESS_RESPONSE	WP_OXIDATIVE_STRESS_RESPONSE		32	0.274774	0.921749	0.56	0.762212	1	4546	tags=31%, list=23%, signal=40%
WP_PROSTAGLANDIN_SYNTHESIS_AND_REGULATION	WP_PROSTAGLANDIN_SYNTHESIS_AND_REGULATION		45	0.274407	0.921135	0.562118	0.761928	1	3563	tags=18%, list=18%, signal=22%
WP_ANGIOTENSIN_II_RECEPTOR_TYPE_1_PATHWAY	WP_ANGIOTENSIN_II_RECEPTOR_TYPE_1_PATHWAY		28	0.305299	0.918221	0.540984	0.765897	1	1774	tags=21%, list=9%, signal=23%
REACTOME_ENERGY_DEPENDENT_REGULATION_OF_MTOR_BY_LKB1_AMPK	REACTOME_ENERGY_DEPENDENT_REGULATION_OF_MTOR_BY_LKB1_AMPK		29	0.281521	0.918063	0.558648	0.764756	1	4159	tags=38%, list=21%, signal=48%
REACTOME_SHC_MEDIATED_CASCADE_FGFR4	REACTOME_SHC_MEDIATED_CASCADE_FGFR4		20	0.309222	0.917885	0.577381	0.763669	1	2562	tags=20%, list=13%, signal=23%
REACTOME_RHO_GTPASES_ACTIVATE_WASPS_AND_WAVES	REACTOME_RHO_GTPASES_ACTIVATE_WASPS_AND_WAVES		36	0.269859	0.915787	0.578529	0.766147	1	1994	tags=19%, list=10%, signal=22%
REACTOME_ANCHORING_OF_THE_BASAL_BODY_TO_THE_PLASMA_MEMBRANE	REACTOME_ANCHORING_OF_THE_BASAL_BODY_TO_THE_PLASMA_MEMBRANE		97	0.229663	0.91542	0.537402	0.765436	1	3912	tags=29%, list=20%, signal=36%
WP_AGERAGE_PATHWAY	WP_AGERAGE_PATHWAY		66	0.253605	0.914466	0.52549	0.76573	1	2647	tags=20%, list=13%, signal=23%
REACTOME_CD28_CO_STIMULATION	REACTOME_CD28_CO_STIMULATION		33	0.258338	0.914034	0.55408	0.765087	1	2063	tags=18%, list=10%, signal=20%
WP_FAMILIAL_PARTIAL_LIPODYSTROPHY_FPLD	WP_FAMILIAL_PARTIAL_LIPODYSTROPHY_FPLD		30	0.287353	0.912937	0.547945	0.765687	1	2571	tags=23%, list=13%, signal=27%
REACTOME_FATTY_ACID_METABOLISM	REACTOME_FATTY_ACID_METABOLISM		177	0.218558	0.911789	0.585366	0.766414	1	3270	tags=20%, list=16%, signal=24%
REACTOME_SYNTHESIS_OF_BILE_ACIDS_AND_BILE_SALTS_VIA_27_HYDROXYCHOLESTEROL	REACTOME_SYNTHESIS_OF_BILE_ACIDS_AND_BILE_SALTS_VIA_27_HYDROXYCHOLESTEROL		15	0.344128	0.909511	0.566462	0.769277	1	1124	tags=13%, list=6%, signal=14%
KEGG_AMINO_SUGAR_AND_NUCLEOTIDE_SUGAR_METABOLISM	KEGG_AMINO_SUGAR_AND_NUCLEOTIDE_SUGAR_METABOLISM		44	0.282239	0.905444	0.548193	0.775656	1	3039	tags=30%, list=15%, signal=35%
WP_MECP2_AND_ASSOCIATED_RETT_SYNDROME	WP_MECP2_AND_ASSOCIATED_RETT_SYNDROME		72	0.254312	0.905222	0.569358	0.7746	1	4657	tags=31%, list=23%, signal=40%
WP_GPR40_PATHWAY	WP_GPR40_PATHWAY		15	0.336596	0.903383	0.576132	0.776567	1	3246	tags=27%, list=16%, signal=32%
REACTOME_INTERLEUKIN_6_FAMILY_SIGNALING	REACTOME_INTERLEUKIN_6_FAMILY_SIGNALING		24	0.320347	0.903101	0.566406	0.775621	1	1864	tags=21%, list=9%, signal=23%
REACTOME_SIGNALING_BY_MODERATE_KINASE_ACTIVITY_BRAF_MUTANTS	REACTOME_SIGNALING_BY_MODERATE_KINASE_ACTIVITY_BRAF_MUTANTS		45	0.26356	0.901792	0.599214	0.776568	1	2090	tags=18%, list=10%, signal=20%
KEGG_REGULATION_OF_ACTIN_CYTOSKELETON	KEGG_REGULATION_OF_ACTIN_CYTOSKELETON		212	0.220137	0.901625	0.557282	0.775462	1	1610	tags=14%, list=8%, signal=15%
REACTOME_RAF_INDEPENDENT_MAPK1_3_ACTIVATION	REACTOME_RAF_INDEPENDENT_MAPK1_3_ACTIVATION		23	0.291728	0.89876	0.589322	0.779332	1	2650	tags=22%, list=13%, signal=25%
REACTOME_OXIDATIVE_STRESS_INDUCED_SENESCENCE	REACTOME_OXIDATIVE_STRESS_INDUCED_SENESCENCE		122	0.279993	0.896386	0.508163	0.782279	1	3866	tags=22%, list=19%, signal=27%
KEGG_SPHINGOLIPID_METABOLISM	KEGG_SPHINGOLIPID_METABOLISM		39	0.261495	0.896004	0.579962	0.781526	1	5570	tags=38%, list=28%, signal=53%
REACTOME_SIGNALING_BY_NOTCH2	REACTOME_SIGNALING_BY_NOTCH2		33	0.26748	0.895497	0.611111	0.780963	1	1832	tags=24%, list=9%, signal=27%
WP_NEOVASCULARISATION_PROCESSES	WP_NEOVASCULARISATION_PROCESSES		37	0.292975	0.894082	0.560606	0.782123	1	1725	tags=22%, list=9%, signal=24%
WP_INTEGRINMEDIATED_CELL_ADHESION	WP_INTEGRINMEDIATED_CELL_ADHESION		101	0.241057	0.8903	0.602713	0.787866	1	4895	tags=34%, list=25%, signal=44%
REACTOME_DIGESTION_AND_ABSORPTION	REACTOME_DIGESTION_AND_ABSORPTION		27	0.288399	0.889975	0.594059	0.787039	1	970	tags=11%, list=5%, signal=12%
WP_P38_MAPK_SIGNALING_PATHWAY	WP_P38_MAPK_SIGNALING_PATHWAY		34	0.249112	0.88915	0.640244	0.78714	1	2801	tags=24%, list=14%, signal=27%
REACTOME_UNBLOCKING_OF_NMDA_RECEPTORS_GLUTAMATE_BINDING_AND_ACTIVATION	REACTOME_UNBLOCKING_OF_NMDA_RECEPTORS_GLUTAMATE_BINDING_AND_ACTIVATION		21	0.315875	0.888611	0.604888	0.786727	1	1622	tags=14%, list=8%, signal=16%
KEGG_MELANOMA	KEGG_MELANOMA		71	0.237712	0.88599	0.589691	0.790166	1	1684	tags=14%, list=8%, signal=15%
WP_OVERVIEW_OF_INTERFERONSMEDIATED_SIGNALING_PATHWAY	WP_OVERVIEW_OF_INTERFERONSMEDIATED_SIGNALING_PATHWAY		36	0.305068	0.885815	0.599206	0.78904	1	1578	tags=14%, list=8%, signal=15%
REACTOME_CELL_CELL_COMMUNICATION	REACTOME_CELL_CELL_COMMUNICATION		129	0.228211	0.885777	0.626719	0.787678	1	5155	tags=31%, list=26%, signal=42%
KEGG_RENIN_ANGIOTENSIN_SYSTEM	KEGG_RENIN_ANGIOTENSIN_SYSTEM		17	0.296645	0.884943	0.587649	0.787826	1	596	tags=12%, list=3%, signal=12%
REACTOME_ION_CHANNEL_TRANSPORT	REACTOME_ION_CHANNEL_TRANSPORT		183	0.20841	0.884175	0.65	0.787822	1	4287	tags=22%, list=22%, signal=28%
WP_NOTCH_SIGNALING_PATHWAY	WP_NOTCH_SIGNALING_PATHWAY		61	0.229422	0.883482	0.60076	0.787684	1	4090	tags=28%, list=21%, signal=35%
KEGG_ACUTE_MYELOID_LEUKEMIA	KEGG_ACUTE_MYELOID_LEUKEMIA		57	0.249365	0.88004	0.639376	0.792433	1	1401	tags=16%, list=7%, signal=17%
REACTOME_BIOSYNTHESIS_OF_THE_N_GLYCAN_PRECURSOR_DOLICHOL_LIPID_LINKED_OLIGOSACCHARIDE_LLO_AND_TRANSFER_TO_A_NASCENT_PROTEIN	REACTOME_BIOSYNTHESIS_OF_THE_N_GLYCAN_PRECURSOR_DOLICHOL_LIPID_LINKED_OLIGOSACCHARIDE_LLO_AND_TRANSFER_TO_A_NASCENT_PROTEIN		78	0.239258	0.879366	0.589744	0.792281	1	3536	tags=26%, list=18%, signal=31%
REACTOME_CILIUM_ASSEMBLY	REACTOME_CILIUM_ASSEMBLY		199	0.201337	0.878626	0.651546	0.792261	1	2877	tags=21%, list=14%, signal=24%
WP_WNT_SIGNALING	WP_WNT_SIGNALING		115	0.21947	0.878558	0.658849	0.790974	1	2222	tags=16%, list=11%, signal=18%
KEGG_AXON_GUIDANCE	KEGG_AXON_GUIDANCE		129	0.223946	0.878458	0.63189	0.78975	1	3870	tags=22%, list=19%, signal=28%
REACTOME_SENSORY_PERCEPTION_OF_TASTE	REACTOME_SENSORY_PERCEPTION_OF_TASTE		47	0.297305	0.878257	0.608163	0.788714	1	4380	tags=34%, list=22%, signal=44%
REACTOME_SIGNALING_BY_VEGF	REACTOME_SIGNALING_BY_VEGF		106	0.220549	0.877635	0.639155	0.788417	1	2063	tags=17%, list=10%, signal=19%
KEGG_N_GLYCAN_BIOSYNTHESIS	KEGG_N_GLYCAN_BIOSYNTHESIS		46	0.2567	0.873258	0.611969	0.794878	1	2634	tags=24%, list=13%, signal=27%
WP_KIT_RECEPTOR_SIGNALING_PATHWAY	WP_KIT_RECEPTOR_SIGNALING_PATHWAY		59	0.236721	0.870949	0.638384	0.797762	1	2439	tags=20%, list=12%, signal=23%
KEGG_T_CELL_RECEPTOR_SIGNALING_PATHWAY	KEGG_T_CELL_RECEPTOR_SIGNALING_PATHWAY		108	0.230515	0.870046	0.604331	0.797991	1	2063	tags=17%, list=10%, signal=18%
REACTOME_PKA_ACTIVATION_IN_GLUCAGON_SIGNALLING	REACTOME_PKA_ACTIVATION_IN_GLUCAGON_SIGNALLING		17	0.312441	0.869618	0.6171	0.797395	1	1061	tags=18%, list=5%, signal=19%
WP_GLUCOCORTICOID_RECEPTOR_PATHWAY	WP_GLUCOCORTICOID_RECEPTOR_PATHWAY		70	0.246342	0.864318	0.623457	0.805451	1	3856	tags=24%, list=19%, signal=30%
WP_AMINO_ACID_METABOLISM	WP_AMINO_ACID_METABOLISM		91	0.247887	0.863377	0.61875	0.805858	1	4172	tags=25%, list=21%, signal=32%
WP_FOLLICLE_STIMULATING_HORMONE_FSH_SIGNALING_PATHWAY	WP_FOLLICLE_STIMULATING_HORMONE_FSH_SIGNALING_PATHWAY		27	0.261119	0.86336	0.667343	0.80448	1	4445	tags=33%, list=22%, signal=43%
WP_FBXL10_ENHANCEMENT_OF_MAPERK_SIGNALING_IN_DIFFUSE_LARGE_BCELL_LYMPHOMA	WP_FBXL10_ENHANCEMENT_OF_MAPERK_SIGNALING_IN_DIFFUSE_LARGE_BCELL_LYMPHOMA		35	0.287422	0.863023	0.57377	0.803694	1	3490	tags=23%, list=18%, signal=28%
WP_MALIGNANT_PLEURAL_MESOTHELIOMA	WP_MALIGNANT_PLEURAL_MESOTHELIOMA		437	0.19272	0.862266	0.668616	0.803542	1	2410	tags=14%, list=12%, signal=16%
WP_MYD88_DISTINCT_INPUTOUTPUT_PATHWAY	WP_MYD88_DISTINCT_INPUTOUTPUT_PATHWAY		18	0.30789	0.860027	0.617934	0.806085	1	4140	tags=28%, list=21%, signal=35%
WP_EPITHELIAL_TO_MESENCHYMAL_TRANSITION_IN_COLORECTAL_CANCER	WP_EPITHELIAL_TO_MESENCHYMAL_TRANSITION_IN_COLORECTAL_CANCER		159	0.210648	0.857221	0.654691	0.809888	1	2195	tags=16%, list=11%, signal=18%
KEGG_OOCYTE_MEIOSIS	KEGG_OOCYTE_MEIOSIS		112	0.208989	0.856325	0.675097	0.810119	1	1753	tags=13%, list=9%, signal=15%
KEGG_METABOLISM_OF_XENOBIOTICS_BY_CYTOCHROME_P450	KEGG_METABOLISM_OF_XENOBIOTICS_BY_CYTOCHROME_P450		68	0.242606	0.854675	0.654618	0.811675	1	6250	tags=35%, list=31%, signal=51%
REACTOME_FCGR3A_MEDIATED_IL10_SYNTHESIS	REACTOME_FCGR3A_MEDIATED_IL10_SYNTHESIS		38	0.265204	0.852779	0.645038	0.813698	1	1832	tags=16%, list=9%, signal=17%
REACTOME_NUCLEAR_SIGNALING_BY_ERBB4	REACTOME_NUCLEAR_SIGNALING_BY_ERBB4		32	0.248495	0.852633	0.672515	0.812584	1	5896	tags=50%, list=30%, signal=71%
REACTOME_DEPOLYMERISATION_OF_THE_NUCLEAR_LAMINA	REACTOME_DEPOLYMERISATION_OF_THE_NUCLEAR_LAMINA		15	0.287438	0.850918	0.641822	0.814209	1	436	tags=13%, list=2%, signal=14%
WP_15Q133_COPY_NUMBER_VARIATION_SYNDROME	WP_15Q133_COPY_NUMBER_VARIATION_SYNDROME		18	0.320216	0.848029	0.634387	0.818151	1	4165	tags=33%, list=21%, signal=42%
REACTOME_GRB2_SOS_PROVIDES_LINKAGE_TO_MAPK_SIGNALING_FOR_INTEGRINS	REACTOME_GRB2_SOS_PROVIDES_LINKAGE_TO_MAPK_SIGNALING_FOR_INTEGRINS		15	0.321676	0.848019	0.6238	0.816751	1	3675	tags=27%, list=18%, signal=33%
REACTOME_EPH_EPHRIN_SIGNALING	REACTOME_EPH_EPHRIN_SIGNALING		92	0.21682	0.847845	0.693712	0.815712	1	1622	tags=15%, list=8%, signal=16%
WP_DNA_IRDOUBLE_STRAND_BREAKS_AND_CELLULAR_RESPONSE_VIA_ATM	WP_DNA_IRDOUBLE_STRAND_BREAKS_AND_CELLULAR_RESPONSE_VIA_ATM		55	0.245622	0.847487	0.631902	0.81495	1	4205	tags=35%, list=21%, signal=44%
WP_HEART_DEVELOPMENT	WP_HEART_DEVELOPMENT		44	0.253185	0.844605	0.653465	0.818817	1	1814	tags=16%, list=9%, signal=17%
REACTOME_ROLE_OF_PHOSPHOLIPIDS_IN_PHAGOCYTOSIS	REACTOME_ROLE_OF_PHOSPHOLIPIDS_IN_PHAGOCYTOSIS		25	0.282329	0.842301	0.647638	0.821663	1	1401	tags=16%, list=7%, signal=17%
REACTOME_EPHA_MEDIATED_GROWTH_CONE_COLLAPSE	REACTOME_EPHA_MEDIATED_GROWTH_CONE_COLLAPSE		29	0.256493	0.840308	0.707415	0.823771	1	1052	tags=10%, list=5%, signal=11%
WP_IL9_SIGNALING_PATHWAY	WP_IL9_SIGNALING_PATHWAY		17	0.30675	0.839709	0.668571	0.823383	1	372	tags=12%, list=2%, signal=12%
WP_NANOMATERIAL_INDUCED_APOPTOSIS	WP_NANOMATERIAL_INDUCED_APOPTOSIS		20	0.289832	0.837175	0.640385	0.826537	1	2647	tags=35%, list=13%, signal=40%
WP_HEPATITIS_C_AND_HEPATOCELLULAR_CARCINOMA	WP_HEPATITIS_C_AND_HEPATOCELLULAR_CARCINOMA		49	0.237854	0.836654	0.680154	0.826043	1	1916	tags=14%, list=10%, signal=16%
REACTOME_INTRINSIC_PATHWAY_FOR_APOPTOSIS	REACTOME_INTRINSIC_PATHWAY_FOR_APOPTOSIS		55	0.217547	0.83598	0.715431	0.82584	1	3935	tags=29%, list=20%, signal=36%
WP_MECHANOREGULATION_AND_PATHOLOGY_OF_YAPTAZ_VIA_HIPPO_AND_NONHIPPO_MECHANISMS	WP_MECHANOREGULATION_AND_PATHOLOGY_OF_YAPTAZ_VIA_HIPPO_AND_NONHIPPO_MECHANISMS		46	0.235584	0.835939	0.698413	0.824511	1	5500	tags=41%, list=28%, signal=57%
WP_SPHINGOLIPID_METABOLISM_IN_SENESCENCE	WP_SPHINGOLIPID_METABOLISM_IN_SENESCENCE		28	0.256059	0.834254	0.712871	0.826028	1	4387	tags=36%, list=22%, signal=46%
REACTOME_NCAM_SIGNALING_FOR_NEURITE_OUT_GROWTH	REACTOME_NCAM_SIGNALING_FOR_NEURITE_OUT_GROWTH		63	0.252046	0.833855	0.658103	0.825374	1	2878	tags=19%, list=14%, signal=22%
REACTOME_CELL_CELL_JUNCTION_ORGANIZATION	REACTOME_CELL_CELL_JUNCTION_ORGANIZATION		64	0.217059	0.8333	0.717308	0.824958	1	4967	tags=28%, list=25%, signal=37%
KEGG_REGULATION_OF_AUTOPHAGY	KEGG_REGULATION_OF_AUTOPHAGY		35	0.263582	0.832321	0.690283	0.82526	1	3494	tags=26%, list=18%, signal=31%
WP_PROTEOGLYCAN_BIOSYNTHESIS	WP_PROTEOGLYCAN_BIOSYNTHESIS		18	0.299855	0.831856	0.677239	0.824658	1	826	tags=17%, list=4%, signal=17%
REACTOME_SUMOYLATION_OF_CHROMATIN_ORGANIZATION_PROTEINS	REACTOME_SUMOYLATION_OF_CHROMATIN_ORGANIZATION_PROTEINS		71	0.251517	0.830487	0.636175	0.825615	1	5476	tags=34%, list=27%, signal=46%
WP_VITAMIN_DSENSITIVE_CALCIUM_SIGNALING_IN_DEPRESSION	WP_VITAMIN_DSENSITIVE_CALCIUM_SIGNALING_IN_DEPRESSION		40	0.238242	0.830396	0.731855	0.824397	1	4546	tags=28%, list=23%, signal=36%
REACTOME_INTEGRATION_OF_ENERGY_METABOLISM	REACTOME_INTEGRATION_OF_ENERGY_METABOLISM		108	0.207715	0.830364	0.757752	0.82308	1	1141	tags=12%, list=6%, signal=13%
REACTOME_FATTY_ACIDS	REACTOME_FATTY_ACIDS		15	0.312201	0.827324	0.672377	0.826982	1	7560	tags=47%, list=38%, signal=75%
WP_SUDDEN_INFANT_DEATH_SYNDROME_SIDS_SUSCEPTIBILITY_PATHWAYS	WP_SUDDEN_INFANT_DEATH_SYNDROME_SIDS_SUSCEPTIBILITY_PATHWAYS		156	0.210132	0.827129	0.759921	0.825966	1	3971	tags=19%, list=20%, signal=24%
REACTOME_DIGESTION	REACTOME_DIGESTION		22	0.284229	0.826473	0.706478	0.825765	1	7257	tags=45%, list=36%, signal=71%
KEGG_EPITHELIAL_CELL_SIGNALING_IN_HELICOBACTER_PYLORI_INFECTION	KEGG_EPITHELIAL_CELL_SIGNALING_IN_HELICOBACTER_PYLORI_INFECTION		68	0.209251	0.824849	0.760163	0.827256	1	4523	tags=26%, list=23%, signal=34%
REACTOME_INTERLEUKIN_RECEPTOR_SHC_SIGNALING	REACTOME_INTERLEUKIN_RECEPTOR_SHC_SIGNALING		27	0.28537	0.824797	0.648111	0.82597	1	4474	tags=30%, list=22%, signal=38%
WP_EXTRACELLULAR_VESICLES_IN_THE_CROSSTALK_OF_CARDIAC_CELLS	WP_EXTRACELLULAR_VESICLES_IN_THE_CROSSTALK_OF_CARDIAC_CELLS		19	0.269297	0.823531	0.683112	0.826799	1	3816	tags=32%, list=19%, signal=39%
REACTOME_ESR_MEDIATED_SIGNALING	REACTOME_ESR_MEDIATED_SIGNALING		219	0.215233	0.823208	0.619342	0.826003	1	3820	tags=23%, list=19%, signal=28%
WP_IL7_SIGNALING_PATHWAY	WP_IL7_SIGNALING_PATHWAY		25	0.260986	0.821588	0.672316	0.827562	1	500	tags=12%, list=3%, signal=12%
WP_ESTROGEN_METABOLISM	WP_ESTROGEN_METABOLISM		18	0.29585	0.819537	0.692784	0.82982	1	5777	tags=50%, list=29%, signal=70%
REACTOME_SIGNALING_BY_NUCLEAR_RECEPTORS	REACTOME_SIGNALING_BY_NUCLEAR_RECEPTORS		295	0.194444	0.818785	0.65261	0.829827	1	3820	tags=22%, list=19%, signal=26%
WP_GPCRS_CLASS_C_METABOTROPIC_GLUTAMATE_PHEROMONE	WP_GPCRS_CLASS_C_METABOTROPIC_GLUTAMATE_PHEROMONE		15	0.317204	0.81834	0.67319	0.829196	1	1408	tags=13%, list=7%, signal=14%
REACTOME_LONG_TERM_POTENTIATION	REACTOME_LONG_TERM_POTENTIATION		23	0.273304	0.817438	0.713718	0.829376	1	1622	tags=13%, list=8%, signal=14%
REACTOME_THE_CANONICAL_RETINOID_CYCLE_IN_RODS_TWILIGHT_VISION	REACTOME_THE_CANONICAL_RETINOID_CYCLE_IN_RODS_TWILIGHT_VISION		23	0.259481	0.815666	0.738866	0.831111	1	250	tags=9%, list=1%, signal=9%
REACTOME_ION_HOMEOSTASIS	REACTOME_ION_HOMEOSTASIS		54	0.248213	0.814761	0.674	0.831272	1	1456	tags=11%, list=7%, signal=12%
REACTOME_FCGAMMA_RECEPTOR_FCGR_DEPENDENT_PHAGOCYTOSIS	REACTOME_FCGAMMA_RECEPTOR_FCGR_DEPENDENT_PHAGOCYTOSIS		86	0.210173	0.813788	0.706226	0.831582	1	1550	tags=13%, list=8%, signal=14%
REACTOME_SEMA4D_IN_SEMAPHORIN_SIGNALING	REACTOME_SEMA4D_IN_SEMAPHORIN_SIGNALING		24	0.266679	0.812137	0.672481	0.833013	1	3569	tags=29%, list=18%, signal=35%
REACTOME_RESOLUTION_OF_D_LOOP_STRUCTURES	REACTOME_RESOLUTION_OF_D_LOOP_STRUCTURES		34	0.282914	0.811672	0.652259	0.832472	1	4576	tags=38%, list=23%, signal=50%
KEGG_PRIMARY_BILE_ACID_BIOSYNTHESIS	KEGG_PRIMARY_BILE_ACID_BIOSYNTHESIS		16	0.278753	0.809847	0.714588	0.834208	1	1317	tags=13%, list=7%, signal=13%
REACTOME_NUCLEAR_EVENTS_KINASE_AND_TRANSCRIPTION_FACTOR_ACTIVATION	REACTOME_NUCLEAR_EVENTS_KINASE_AND_TRANSCRIPTION_FACTOR_ACTIVATION		61	0.227182	0.809213	0.687861	0.833964	1	2650	tags=18%, list=13%, signal=21%
WP_RESISTIN_AS_A_REGULATOR_OF_INFLAMMATION	WP_RESISTIN_AS_A_REGULATOR_OF_INFLAMMATION		33	0.238913	0.808624	0.723529	0.833677	1	212	tags=9%, list=1%, signal=9%
WP_TGFBETA_RECEPTOR_SIGNALING	WP_TGFBETA_RECEPTOR_SIGNALING		54	0.235254	0.806817	0.705996	0.835313	1	1586	tags=17%, list=8%, signal=18%
REACTOME_IL_6_TYPE_CYTOKINE_RECEPTOR_LIGAND_INTERACTIONS	REACTOME_IL_6_TYPE_CYTOKINE_RECEPTOR_LIGAND_INTERACTIONS		17	0.291904	0.805936	0.695652	0.835427	1	1774	tags=18%, list=9%, signal=19%
REACTOME_BIOLOGICAL_OXIDATIONS	REACTOME_BIOLOGICAL_OXIDATIONS		219	0.184492	0.805628	0.807157	0.834589	1	3442	tags=18%, list=17%, signal=21%
WP_COMMON_PATHWAYS_UNDERLYING_DRUG_ADDICTION	WP_COMMON_PATHWAYS_UNDERLYING_DRUG_ADDICTION		42	0.22514	0.805269	0.753346	0.833809	1	3114	tags=19%, list=16%, signal=23%
WP_GASTRIC_CANCER_NETWORK_1	WP_GASTRIC_CANCER_NETWORK_1		28	0.278394	0.804964	0.692784	0.832998	1	3322	tags=25%, list=17%, signal=30%
REACTOME_RUNX1_REGULATES_GENES_INVOLVED_IN_MEGAKARYOCYTE_DIFFERENTIATION_AND_PLATELET_FUNCTION	REACTOME_RUNX1_REGULATES_GENES_INVOLVED_IN_MEGAKARYOCYTE_DIFFERENTIATION_AND_PLATELET_FUNCTION		95	0.285785	0.804357	0.600832	0.832693	1	3780	tags=19%, list=19%, signal=23%
KEGG_P53_SIGNALING_PATHWAY	KEGG_P53_SIGNALING_PATHWAY		68	0.212633	0.804201	0.728953	0.831615	1	4208	tags=28%, list=21%, signal=35%
REACTOME_PHASE_2_PLATEAU_PHASE	REACTOME_PHASE_2_PLATEAU_PHASE		15	0.289989	0.803616	0.741483	0.831259	1	1141	tags=13%, list=6%, signal=14%
REACTOME_INTERLEUKIN_3_INTERLEUKIN_5_AND_GM_CSF_SIGNALING	REACTOME_INTERLEUKIN_3_INTERLEUKIN_5_AND_GM_CSF_SIGNALING		48	0.234051	0.803069	0.699219	0.830822	1	3993	tags=27%, list=20%, signal=34%
REACTOME_NEGATIVE_REGULATION_OF_NMDA_RECEPTOR_MEDIATED_NEURONAL_TRANSMISSION	REACTOME_NEGATIVE_REGULATION_OF_NMDA_RECEPTOR_MEDIATED_NEURONAL_TRANSMISSION		21	0.271768	0.801205	0.720559	0.832552	1	3318	tags=24%, list=17%, signal=29%
WP_HYPERTROPHY_MODEL	WP_HYPERTROPHY_MODEL		20	0.266741	0.798511	0.741273	0.835777	1	2479	tags=20%, list=12%, signal=23%
KEGG_ALANINE_ASPARTATE_AND_GLUTAMATE_METABOLISM	KEGG_ALANINE_ASPARTATE_AND_GLUTAMATE_METABOLISM		32	0.231424	0.798293	0.777778	0.834824	1	2194	tags=16%, list=11%, signal=18%
WP_MALE_INFERTILITY	WP_MALE_INFERTILITY		145	0.191491	0.797291	0.849206	0.835202	1	5679	tags=32%, list=28%, signal=45%
KEGG_PHENYLALANINE_METABOLISM	KEGG_PHENYLALANINE_METABOLISM		18	0.27347	0.795963	0.708661	0.836141	1	2367	tags=22%, list=12%, signal=25%
REACTOME_EGR2_AND_SOX10_MEDIATED_INITIATION_OF_SCHWANN_CELL_MYELINATION	REACTOME_EGR2_AND_SOX10_MEDIATED_INITIATION_OF_SCHWANN_CELL_MYELINATION		29	0.248643	0.794359	0.714851	0.837553	1	3842	tags=24%, list=19%, signal=30%
REACTOME_HDR_THROUGH_SINGLE_STRAND_ANNEALING_SSA	REACTOME_HDR_THROUGH_SINGLE_STRAND_ANNEALING_SSA		37	0.270473	0.793445	0.665979	0.837727	1	4576	tags=41%, list=23%, signal=53%
REACTOME_NUCLEOTIDE_CATABOLISM	REACTOME_NUCLEOTIDE_CATABOLISM		35	0.224579	0.791956	0.777996	0.838829	1	4616	tags=31%, list=23%, signal=41%
WP_ADIPOGENESIS	WP_ADIPOGENESIS		130	0.204356	0.789025	0.765182	0.842434	1	2210	tags=14%, list=11%, signal=15%
WP_ANGIOGENESIS	WP_ANGIOGENESIS		24	0.289971	0.788254	0.669323	0.842388	1	3166	tags=25%, list=16%, signal=30%
REACTOME_CGMP_EFFECTS	REACTOME_CGMP_EFFECTS		16	0.337685	0.787072	0.695096	0.842908	1	6256	tags=50%, list=31%, signal=73%
WP_NOCGMPPKG_MEDIATED_NEUROPROTECTION	WP_NOCGMPPKG_MEDIATED_NEUROPROTECTION		47	0.222478	0.785228	0.777132	0.844575	1	2355	tags=17%, list=12%, signal=19%
REACTOME_CELLULAR_SENESCENCE	REACTOME_CELLULAR_SENESCENCE		194	0.216897	0.784617	0.647182	0.844216	1	4205	tags=23%, list=21%, signal=29%
WP_IL3_SIGNALING_PATHWAY	WP_IL3_SIGNALING_PATHWAY		49	0.229256	0.784337	0.722986	0.843351	1	2312	tags=16%, list=12%, signal=18%
REACTOME_NEUREXINS_AND_NEUROLIGINS	REACTOME_NEUREXINS_AND_NEUROLIGINS		56	0.223627	0.781731	0.757576	0.846334	1	4890	tags=27%, list=25%, signal=35%
REACTOME_SIGNALING_BY_ALK	REACTOME_SIGNALING_BY_ALK		27	0.236968	0.781562	0.782197	0.845276	1	1553	tags=15%, list=8%, signal=16%
WP_ID_SIGNALING_PATHWAY	WP_ID_SIGNALING_PATHWAY		16	0.257705	0.780509	0.772908	0.845704	1	3909	tags=25%, list=20%, signal=31%
KEGG_VIBRIO_CHOLERAE_INFECTION	KEGG_VIBRIO_CHOLERAE_INFECTION		54	0.211125	0.778985	0.795367	0.846775	1	4031	tags=24%, list=20%, signal=30%
REACTOME_RHO_GTPASES_ACTIVATE_PAKS	REACTOME_RHO_GTPASES_ACTIVATE_PAKS		21	0.277127	0.775301	0.727092	0.851311	1	788	tags=14%, list=4%, signal=15%
REACTOME_AMINO_ACID_TRANSPORT_ACROSS_THE_PLASMA_MEMBRANE	REACTOME_AMINO_ACID_TRANSPORT_ACROSS_THE_PLASMA_MEMBRANE		33	0.230812	0.771652	0.768	0.85584	1	4855	tags=30%, list=24%, signal=40%
KEGG_SMALL_CELL_LUNG_CANCER	KEGG_SMALL_CELL_LUNG_CANCER		84	0.201288	0.767555	0.784431	0.861215	1	4112	tags=25%, list=21%, signal=31%
WP_TCA_CYCLE_AKA_KREBS_OR_CITRIC_ACID_CYCLE	WP_TCA_CYCLE_AKA_KREBS_OR_CITRIC_ACID_CYCLE		18	0.339468	0.767544	0.695918	0.85991	1	1434	tags=17%, list=7%, signal=18%
WP_HEDGEHOG_SIGNALING_PATHWAY_WP4249	WP_HEDGEHOG_SIGNALING_PATHWAY_WP4249		44	0.240897	0.766793	0.729459	0.859726	1	2312	tags=20%, list=12%, signal=23%
REACTOME_DEFENSINS	REACTOME_DEFENSINS		52	0.254652	0.766563	0.720978	0.858804	1	8708	tags=56%, list=44%, signal=99%
REACTOME_TRAFFICKING_OF_GLUR2_CONTAINING_AMPA_RECEPTORS	REACTOME_TRAFFICKING_OF_GLUR2_CONTAINING_AMPA_RECEPTORS		17	0.264735	0.764934	0.760563	0.860114	1	578	tags=12%, list=3%, signal=12%
KEGG_SELENOAMINO_ACID_METABOLISM	KEGG_SELENOAMINO_ACID_METABOLISM		26	0.246687	0.76403	0.762097	0.860235	1	826	tags=12%, list=4%, signal=12%
REACTOME_VEGFR2_MEDIATED_VASCULAR_PERMEABILITY	REACTOME_VEGFR2_MEDIATED_VASCULAR_PERMEABILITY		27	0.224791	0.763155	0.831758	0.860269	1	4967	tags=33%, list=25%, signal=44%
WP_HIPPOMERLIN_SIGNALING_DYSREGULATION	WP_HIPPOMERLIN_SIGNALING_DYSREGULATION		119	0.19917	0.759595	0.8	0.864514	1	4967	tags=29%, list=25%, signal=39%
WP_EPO_RECEPTOR_SIGNALING	WP_EPO_RECEPTOR_SIGNALING		26	0.254417	0.758381	0.777563	0.865047	1	636	tags=12%, list=3%, signal=12%
REACTOME_MITOTIC_PROMETAPHASE	REACTOME_MITOTIC_PROMETAPHASE		203	0.208006	0.757508	0.726708	0.86504	1	3259	tags=22%, list=16%, signal=26%
REACTOME_TIGHT_JUNCTION_INTERACTIONS	REACTOME_TIGHT_JUNCTION_INTERACTIONS		29	0.233661	0.757261	0.823651	0.864073	1	4896	tags=38%, list=25%, signal=50%
REACTOME_SEMA4D_INDUCED_CELL_MIGRATION_AND_GROWTH_CONE_COLLAPSE	REACTOME_SEMA4D_INDUCED_CELL_MIGRATION_AND_GROWTH_CONE_COLLAPSE		20	0.256902	0.754148	0.757752	0.867454	1	1052	tags=15%, list=5%, signal=16%
KEGG_OTHER_GLYCAN_DEGRADATION	KEGG_OTHER_GLYCAN_DEGRADATION		16	0.295086	0.750723	0.744141	0.871347	1	1979	tags=19%, list=10%, signal=21%
REACTOME_TRAF3_DEPENDENT_IRF_ACTIVATION_PATHWAY	REACTOME_TRAF3_DEPENDENT_IRF_ACTIVATION_PATHWAY		15	0.256143	0.749081	0.776923	0.87254	1	1553	tags=20%, list=8%, signal=22%
WP_ATM_SIGNALING_PATHWAY	WP_ATM_SIGNALING_PATHWAY		40	0.228246	0.748334	0.775424	0.872274	1	4576	tags=33%, list=23%, signal=42%
REACTOME_ANTIGEN_ACTIVATES_B_CELL_RECEPTOR_BCR_LEADING_TO_GENERATION_OF_SECOND_MESSENGERS	REACTOME_ANTIGEN_ACTIVATES_B_CELL_RECEPTOR_BCR_LEADING_TO_GENERATION_OF_SECOND_MESSENGERS		30	0.260243	0.748242	0.704501	0.871077	1	1769	tags=13%, list=9%, signal=15%
REACTOME_MITOTIC_SPINDLE_CHECKPOINT	REACTOME_MITOTIC_SPINDLE_CHECKPOINT		111	0.232824	0.743999	0.689655	0.876144	1	3195	tags=23%, list=16%, signal=28%
WP_PKCGAMMA_CALCIUM_SIGNALING_PATHWAY_IN_ATAXIA	WP_PKCGAMMA_CALCIUM_SIGNALING_PATHWAY_IN_ATAXIA		22	0.255528	0.743463	0.781563	0.875618	1	3380	tags=23%, list=17%, signal=27%
REACTOME_PHASE_I_FUNCTIONALIZATION_OF_COMPOUNDS	REACTOME_PHASE_I_FUNCTIONALIZATION_OF_COMPOUNDS		106	0.182584	0.738489	0.875984	0.881761	1	3219	tags=16%, list=16%, signal=19%
REACTOME_COBALAMIN_CBL_VITAMIN_B12_TRANSPORT_AND_METABOLISM	REACTOME_COBALAMIN_CBL_VITAMIN_B12_TRANSPORT_AND_METABOLISM		21	0.245183	0.736529	0.795635	0.883259	1	5996	tags=38%, list=30%, signal=54%
REACTOME_SIGNALING_BY_RETINOIC_ACID	REACTOME_SIGNALING_BY_RETINOIC_ACID		43	0.204389	0.73628	0.856311	0.882311	1	3219	tags=16%, list=16%, signal=19%
REACTOME_O_LINKED_GLYCOSYLATION	REACTOME_O_LINKED_GLYCOSYLATION		110	0.194822	0.736231	0.83301	0.881074	1	4032	tags=22%, list=20%, signal=27%
REACTOME_NONHOMOLOGOUS_END_JOINING_NHEJ	REACTOME_NONHOMOLOGOUS_END_JOINING_NHEJ		69	0.270232	0.733833	0.67579	0.883211	1	4576	tags=26%, list=23%, signal=34%
KEGG_DRUG_METABOLISM_OTHER_ENZYMES	KEGG_DRUG_METABOLISM_OTHER_ENZYMES		51	0.206562	0.733791	0.853414	0.88197	1	4958	tags=33%, list=25%, signal=44%
REACTOME_MATURATION_OF_SARS_COV_2_NUCLEOPROTEIN	REACTOME_MATURATION_OF_SARS_COV_2_NUCLEOPROTEIN		15	0.243994	0.732313	0.823413	0.882911	1	4519	tags=40%, list=23%, signal=52%
WP_CLASSICAL_PATHWAY_OF_STEROIDOGENESIS_WITH_GLUCOCORTICOID_AND_MINERALOCORTICOID_METABOLISM	WP_CLASSICAL_PATHWAY_OF_STEROIDOGENESIS_WITH_GLUCOCORTICOID_AND_MINERALOCORTICOID_METABOLISM		16	0.272003	0.729396	0.812749	0.885625	1	5246	tags=38%, list=26%, signal=51%
REACTOME_SURFACTANT_METABOLISM	REACTOME_SURFACTANT_METABOLISM		30	0.260448	0.725953	0.831683	0.889244	1	14752	tags=100%, list=74%, signal=384%
WP_AMPLIFICATION_AND_EXPANSION_OF_ONCOGENIC_PATHWAYS_AS_METASTATIC_TRAITS	WP_AMPLIFICATION_AND_EXPANSION_OF_ONCOGENIC_PATHWAYS_AS_METASTATIC_TRAITS		17	0.270055	0.72372	0.776265	0.891091	1	2036	tags=18%, list=10%, signal=20%
KEGG_OLFACTORY_TRANSDUCTION	KEGG_OLFACTORY_TRANSDUCTION		383	0.281979	0.721733	0.731855	0.89245	1	7473	tags=43%, list=37%, signal=67%
WP_OXIDATION_BY_CYTOCHROME_P450	WP_OXIDATION_BY_CYTOCHROME_P450		61	0.202268	0.721464	0.830986	0.891504	1	3182	tags=16%, list=16%, signal=19%
REACTOME_INTERLEUKIN_7_SIGNALING	REACTOME_INTERLEUKIN_7_SIGNALING		36	0.238326	0.715822	0.748047	0.897836	1	4187	tags=19%, list=21%, signal=25%
KEGG_FC_GAMMA_R_MEDIATED_PHAGOCYTOSIS	KEGG_FC_GAMMA_R_MEDIATED_PHAGOCYTOSIS		95	0.185003	0.715479	0.869396	0.896998	1	5406	tags=32%, list=27%, signal=43%
WP_FOCAL_ADHESION_PI3KAKTMTORSIGNALING_PATHWAY	WP_FOCAL_ADHESION_PI3KAKTMTORSIGNALING_PATHWAY		303	0.174921	0.714833	0.852336	0.896609	1	2433	tags=13%, list=12%, signal=14%
REACTOME_MITOCHONDRIAL_FATTY_ACID_BETA_OXIDATION	REACTOME_MITOCHONDRIAL_FATTY_ACID_BETA_OXIDATION		37	0.243113	0.713191	0.76569	0.897553	1	3210	tags=22%, list=16%, signal=26%
REACTOME_PARASITE_INFECTION	REACTOME_PARASITE_INFECTION		59	0.19541	0.712713	0.84466	0.896903	1	831	tags=10%, list=4%, signal=11%
WP_NETRINUNC5B_SIGNALING_PATHWAY	WP_NETRINUNC5B_SIGNALING_PATHWAY		52	0.202091	0.712263	0.85086	0.896256	1	4897	tags=31%, list=25%, signal=41%
WP_CELL_DIFFERENTIATION_EXPANDED_INDEX	WP_CELL_DIFFERENTIATION_EXPANDED_INDEX		19	0.235598	0.711004	0.846449	0.896653	1	3554	tags=21%, list=18%, signal=26%
REACTOME_INTERLEUKIN_2_FAMILY_SIGNALING	REACTOME_INTERLEUKIN_2_FAMILY_SIGNALING		44	0.230899	0.709547	0.761538	0.897257	1	3993	tags=23%, list=20%, signal=28%
WP_NRF2_PATHWAY	WP_NRF2_PATHWAY		144	0.162004	0.70601	0.944223	0.900437	1	5397	tags=28%, list=27%, signal=38%
WP_TRIACYLGLYCERIDE_SYNTHESIS	WP_TRIACYLGLYCERIDE_SYNTHESIS		24	0.224043	0.703177	0.869919	0.902988	1	7156	tags=50%, list=36%, signal=78%
WP_PROXIMAL_TUBULE_TRANSPORT	WP_PROXIMAL_TUBULE_TRANSPORT		57	0.197503	0.703082	0.885827	0.901795	1	5344	tags=28%, list=27%, signal=38%
KEGG_ARRHYTHMOGENIC_RIGHT_VENTRICULAR_CARDIOMYOPATHY_ARVC	KEGG_ARRHYTHMOGENIC_RIGHT_VENTRICULAR_CARDIOMYOPATHY_ARVC		74	0.206021	0.698819	0.852427	0.906315	1	5282	tags=30%, list=26%, signal=40%
WP_ARRHYTHMOGENIC_RIGHT_VENTRICULAR_CARDIOMYOPATHY	WP_ARRHYTHMOGENIC_RIGHT_VENTRICULAR_CARDIOMYOPATHY		74	0.206021	0.698819	0.852427	0.905003	1	5282	tags=30%, list=26%, signal=40%
REACTOME_MET_PROMOTES_CELL_MOTILITY	REACTOME_MET_PROMOTES_CELL_MOTILITY		41	0.247356	0.696487	0.75835	0.906731	1	5206	tags=27%, list=26%, signal=36%
REACTOME_GROWTH_HORMONE_RECEPTOR_SIGNALING	REACTOME_GROWTH_HORMONE_RECEPTOR_SIGNALING		24	0.232525	0.695792	0.853846	0.90633	1	1305	tags=13%, list=7%, signal=13%
REACTOME_ESTROGEN_DEPENDENT_GENE_EXPRESSION	REACTOME_ESTROGEN_DEPENDENT_GENE_EXPRESSION		148	0.210058	0.695159	0.726496	0.905872	1	3780	tags=21%, list=19%, signal=26%
KEGG_CALCIUM_SIGNALING_PATHWAY	KEGG_CALCIUM_SIGNALING_PATHWAY		177	0.17947	0.69423	0.875984	0.905695	1	4225	tags=19%, list=21%, signal=23%
WP_FOCAL_ADHESION	WP_FOCAL_ADHESION		198	0.187641	0.693477	0.838966	0.905311	1	4938	tags=27%, list=25%, signal=36%
REACTOME_DOPAMINE_NEUROTRANSMITTER_RELEASE_CYCLE	REACTOME_DOPAMINE_NEUROTRANSMITTER_RELEASE_CYCLE		23	0.223768	0.692337	0.887755	0.905386	1	3665	tags=26%, list=18%, signal=32%
REACTOME_CELL_JUNCTION_ORGANIZATION	REACTOME_CELL_JUNCTION_ORGANIZATION		91	0.18759	0.691257	0.925049	0.905473	1	4967	tags=27%, list=25%, signal=36%
WP_PI3KAKT_SIGNALING_PATHWAY	WP_PI3KAKT_SIGNALING_PATHWAY		339	0.163566	0.690755	0.92803	0.904769	1	4926	tags=24%, list=25%, signal=32%
REACTOME_PEPTIDE_HORMONE_METABOLISM	REACTOME_PEPTIDE_HORMONE_METABOLISM		91	0.171945	0.688101	0.964435	0.906897	1	3767	tags=19%, list=19%, signal=23%
REACTOME_HOMOLOGOUS_DNA_PAIRING_AND_STRAND_EXCHANGE	REACTOME_HOMOLOGOUS_DNA_PAIRING_AND_STRAND_EXCHANGE		42	0.246235	0.68235	0.756198	0.912645	1	4576	tags=38%, list=23%, signal=49%
REACTOME_CARDIAC_CONDUCTION	REACTOME_CARDIAC_CONDUCTION		127	0.192897	0.680404	0.835341	0.913666	1	1456	tags=9%, list=7%, signal=9%
REACTOME_SIGNAL_REGULATORY_PROTEIN_FAMILY_INTERACTIONS	REACTOME_SIGNAL_REGULATORY_PROTEIN_FAMILY_INTERACTIONS		16	0.259906	0.676034	0.877432	0.917462	1	6008	tags=56%, list=30%, signal=80%
KEGG_CITRATE_CYCLE_TCA_CYCLE	KEGG_CITRATE_CYCLE_TCA_CYCLE		30	0.270491	0.674918	0.781893	0.91747	1	3517	tags=20%, list=18%, signal=24%
REACTOME_SYNTHESIS_SECRETION_AND_DEACYLATION_OF_GHRELIN	REACTOME_SYNTHESIS_SECRETION_AND_DEACYLATION_OF_GHRELIN		19	0.228739	0.673226	0.89858	0.918118	1	5549	tags=37%, list=28%, signal=51%
REACTOME_NITRIC_OXIDE_STIMULATES_GUANYLATE_CYCLASE	REACTOME_NITRIC_OXIDE_STIMULATES_GUANYLATE_CYCLASE		22	0.269261	0.671819	0.803681	0.918397	1	5368	tags=36%, list=27%, signal=50%
REACTOME_STIMULI_SENSING_CHANNELS	REACTOME_STIMULI_SENSING_CHANNELS		106	0.169035	0.670819	0.953125	0.918223	1	7008	tags=45%, list=35%, signal=69%
WP_PRIMARY_FOCAL_SEGMENTAL_GLOMERULOSCLEROSIS_FSGS	WP_PRIMARY_FOCAL_SEGMENTAL_GLOMERULOSCLEROSIS_FSGS		72	0.188369	0.668721	0.892368	0.919252	1	3715	tags=21%, list=19%, signal=26%
REACTOME_METABOLISM_OF_AMINE_DERIVED_HORMONES	REACTOME_METABOLISM_OF_AMINE_DERIVED_HORMONES		18	0.232573	0.668494	0.904	0.91822	1	6639	tags=44%, list=33%, signal=67%
REACTOME_RESOLUTION_OF_SISTER_CHROMATID_COHESION	REACTOME_RESOLUTION_OF_SISTER_CHROMATID_COHESION		126	0.198105	0.666405	0.802817	0.919273	1	3195	tags=21%, list=16%, signal=24%
REACTOME_NOREPINEPHRINE_NEUROTRANSMITTER_RELEASE_CYCLE	REACTOME_NOREPINEPHRINE_NEUROTRANSMITTER_RELEASE_CYCLE		18	0.226562	0.664645	0.878193	0.919965	1	3665	tags=28%, list=18%, signal=34%
WP_DEVELOPMENT_OF_URETERIC_COLLECTION_SYSTEM	WP_DEVELOPMENT_OF_URETERIC_COLLECTION_SYSTEM		60	0.197121	0.664636	0.888016	0.918681	1	4965	tags=32%, list=25%, signal=42%
REACTOME_TRANSMISSION_ACROSS_CHEMICAL_SYNAPSES	REACTOME_TRANSMISSION_ACROSS_CHEMICAL_SYNAPSES		269	0.162057	0.663074	0.96124	0.919119	1	3446	tags=17%, list=17%, signal=20%
REACTOME_NEUROTRANSMITTER_RECEPTORS_AND_POSTSYNAPTIC_SIGNAL_TRANSMISSION	REACTOME_NEUROTRANSMITTER_RECEPTORS_AND_POSTSYNAPTIC_SIGNAL_TRANSMISSION		205	0.16316	0.660828	0.969112	0.920371	1	3446	tags=17%, list=17%, signal=20%
REACTOME_SEROTONIN_NEUROTRANSMITTER_RELEASE_CYCLE	REACTOME_SEROTONIN_NEUROTRANSMITTER_RELEASE_CYCLE		18	0.224504	0.657838	0.888016	0.922453	1	3665	tags=28%, list=18%, signal=34%
WP_OREXIN_RECEPTOR_PATHWAY	WP_OREXIN_RECEPTOR_PATHWAY		153	0.154333	0.634016	0.969697	0.945156	1	2549	tags=12%, list=13%, signal=13%
KEGG_GLYCOSPHINGOLIPID_BIOSYNTHESIS_GANGLIO_SERIES	KEGG_GLYCOSPHINGOLIPID_BIOSYNTHESIS_GANGLIO_SERIES		15	0.226282	0.633126	0.903922	0.944683	1	1130	tags=13%, list=6%, signal=14%
REACTOME_OLFACTORY_SIGNALING_PATHWAY	REACTOME_OLFACTORY_SIGNALING_PATHWAY		65	0.260856	0.626463	0.810976	0.949522	1	14753	tags=100%, list=74%, signal=383%
KEGG_FOCAL_ADHESION	KEGG_FOCAL_ADHESION		199	0.172126	0.624776	0.885659	0.949768	1	4938	tags=26%, list=25%, signal=34%
REACTOME_EPHRIN_SIGNALING	REACTOME_EPHRIN_SIGNALING		19	0.210101	0.619918	0.934426	0.95279	1	15752	tags=100%, list=79%, signal=476%
REACTOME_NEUROTRANSMITTER_RELEASE_CYCLE	REACTOME_NEUROTRANSMITTER_RELEASE_CYCLE		51	0.177173	0.618914	0.955734	0.95238	1	7481	tags=51%, list=38%, signal=81%
REACTOME_SENSORY_PROCESSING_OF_SOUND	REACTOME_SENSORY_PROCESSING_OF_SOUND		77	0.167095	0.614489	0.982422	0.954854	1	2785	tags=13%, list=14%, signal=15%
REACTOME_CELLULAR_HEXOSE_TRANSPORT	REACTOME_CELLULAR_HEXOSE_TRANSPORT		21	0.200252	0.611549	0.944334	0.956027	1	2749	tags=14%, list=14%, signal=17%
WP_BIOGENIC_AMINE_SYNTHESIS	WP_BIOGENIC_AMINE_SYNTHESIS		15	0.220141	0.607396	0.949698	0.958037	1	3555	tags=20%, list=18%, signal=24%
REACTOME_ACYL_CHAIN_REMODELLING_OF_PC	REACTOME_ACYL_CHAIN_REMODELLING_OF_PC		27	0.175167	0.599453	0.957935	0.963253	1	5408	tags=26%, list=27%, signal=36%
REACTOME_TRAF6_MEDIATED_IRF7_ACTIVATION	REACTOME_TRAF6_MEDIATED_IRF7_ACTIVATION		30	0.205484	0.596487	0.929577	0.964131	1	6858	tags=50%, list=34%, signal=76%
REACTOME_PHASE_0_RAPID_DEPOLARISATION	REACTOME_PHASE_0_RAPID_DEPOLARISATION		32	0.205557	0.595926	0.916667	0.96324	1	6648	tags=41%, list=33%, signal=61%
REACTOME_GLUTAMATE_NEUROTRANSMITTER_RELEASE_CYCLE	REACTOME_GLUTAMATE_NEUROTRANSMITTER_RELEASE_CYCLE		24	0.190399	0.590804	0.951807	0.965686	1	3665	tags=25%, list=18%, signal=31%
KEGG_HYPERTROPHIC_CARDIOMYOPATHY_HCM	KEGG_HYPERTROPHIC_CARDIOMYOPATHY_HCM		83	0.167225	0.584786	0.970179	0.968692	1	4851	tags=25%, list=24%, signal=33%
WP_ECTODERM_DIFFERENTIATION	WP_ECTODERM_DIFFERENTIATION		137	0.144473	0.579869	0.98994	0.970723	1	5467	tags=26%, list=27%, signal=35%
KEGG_PYRUVATE_METABOLISM	KEGG_PYRUVATE_METABOLISM		40	0.187965	0.577569	0.937626	0.97084	1	6457	tags=40%, list=32%, signal=59%
REACTOME_HATS_ACETYLATE_HISTONES	REACTOME_HATS_ACETYLATE_HISTONES		140	0.187755	0.577526	0.811839	0.969541	1	3843	tags=17%, list=19%, signal=21%
REACTOME_REPRODUCTION	REACTOME_REPRODUCTION		143	0.175829	0.572169	0.868476	0.971633	1	4576	tags=20%, list=23%, signal=26%
REACTOME_TRANSCRIPTIONAL_REGULATION_OF_PLURIPOTENT_STEM_CELLS	REACTOME_TRANSCRIPTIONAL_REGULATION_OF_PLURIPOTENT_STEM_CELLS		31	0.169087	0.56972	0.961014	0.971801	1	1284	tags=10%, list=6%, signal=10%
WP_GPCRS_CLASS_B_SECRETINLIKE	WP_GPCRS_CLASS_B_SECRETINLIKE		24	0.192619	0.569385	0.955513	0.970684	1	2541	tags=13%, list=13%, signal=14%
REACTOME_MEIOSIS	REACTOME_MEIOSIS		117	0.188242	0.559248	0.837553	0.975369	1	4205	tags=19%, list=21%, signal=24%
REACTOME_LAMININ_INTERACTIONS	REACTOME_LAMININ_INTERACTIONS		30	0.2244	0.550548	0.888224	0.978794	1	4926	tags=27%, list=25%, signal=35%
REACTOME_G2_M_DNA_DAMAGE_CHECKPOINT	REACTOME_G2_M_DNA_DAMAGE_CHECKPOINT		95	0.186108	0.550419	0.890295	0.977556	1	4232	tags=22%, list=21%, signal=28%
REACTOME_E2F_MEDIATED_REGULATION_OF_DNA_REPLICATION	REACTOME_E2F_MEDIATED_REGULATION_OF_DNA_REPLICATION		22	0.213071	0.547355	0.9182	0.97789	1	5715	tags=41%, list=29%, signal=57%
REACTOME_SIGNAL_TRANSDUCTION_BY_L1	REACTOME_SIGNAL_TRANSDUCTION_BY_L1		21	0.179296	0.536366	0.974257	0.982072	1	4705	tags=24%, list=24%, signal=31%
REACTOME_MEIOTIC_RECOMBINATION	REACTOME_MEIOTIC_RECOMBINATION		85	0.207889	0.536262	0.818182	0.980782	1	3721	tags=16%, list=19%, signal=20%
REACTOME_SENSORY_PERCEPTION	REACTOME_SENSORY_PERCEPTION		284	0.143709	0.532401	0.988212	0.981157	1	5868	tags=26%, list=29%, signal=36%
REACTOME_ASSEMBLY_OF_THE_ORC_COMPLEX_AT_THE_ORIGIN_OF_REPLICATION	REACTOME_ASSEMBLY_OF_THE_ORC_COMPLEX_AT_THE_ORIGIN_OF_REPLICATION		67	0.224395	0.521602	0.814346	0.984526	1	3490	tags=13%, list=18%, signal=16%
REACTOME_DECTIN_2_FAMILY	REACTOME_DECTIN_2_FAMILY		26	0.178684	0.511043	0.98249	0.987426	1	5264	tags=27%, list=26%, signal=37%
REACTOME_FOXO_MEDIATED_TRANSCRIPTION_OF_CELL_DEATH_GENES	REACTOME_FOXO_MEDIATED_TRANSCRIPTION_OF_CELL_DEATH_GENES		16	0.188242	0.508377	0.986248	0.987091	1	6858	tags=50%, list=34%, signal=76%
WP_GPCRS_OTHER	WP_GPCRS_OTHER		91	0.15717	0.491197	0.972656	0.991446	1	4368	tags=20%, list=22%, signal=25%
REACTOME_RA_BIOSYNTHESIS_PATHWAY	REACTOME_RA_BIOSYNTHESIS_PATHWAY		22	0.157612	0.484267	0.990385	0.992238	1	16798	tags=100%, list=84%, signal=634%
REACTOME_RHO_GTPASES_ACTIVATE_PKNS	REACTOME_RHO_GTPASES_ACTIVATE_PKNS		92	0.168962	0.484106	0.898167	0.990961	1	3490	tags=13%, list=18%, signal=16%
REACTOME_HDACS_DEACETYLATE_HISTONES	REACTOME_HDACS_DEACETYLATE_HISTONES		92	0.185553	0.481088	0.843683	0.990508	1	3490	tags=13%, list=18%, signal=16%
REACTOME_FORMATION_OF_THE_BETA_CATENIN_TCF_TRANSACTIVATING_COMPLEX	REACTOME_FORMATION_OF_THE_BETA_CATENIN_TCF_TRANSACTIVATING_COMPLEX		90	0.170584	0.477292	0.878407	0.990186	1	3490	tags=14%, list=18%, signal=17%
WP_MONOAMINE_GPCRS	WP_MONOAMINE_GPCRS		33	0.158415	0.466614	0.994163	0.991447	1	2499	tags=12%, list=13%, signal=14%
REACTOME_SYNTHESIS_SECRETION_AND_INACTIVATION_OF_GLUCAGON_LIKE_PEPTIDE_1_GLP_1	REACTOME_SYNTHESIS_SECRETION_AND_INACTIVATION_OF_GLUCAGON_LIKE_PEPTIDE_1_GLP_1		21	0.158284	0.464742	1	0.990553	1	1702	tags=10%, list=9%, signal=10%
WP_SEROTONIN_AND_ANXIETY	WP_SEROTONIN_AND_ANXIETY		17	0.178525	0.460373	0.993789	0.99021	1	684	tags=6%, list=3%, signal=6%
REACTOME_PHOSPHOLIPASE_C_MEDIATED_CASCADE_FGFR4	REACTOME_PHOSPHOLIPASE_C_MEDIATED_CASCADE_FGFR4		15	0.158544	0.421233	0.995976	0.995373	1	5987	tags=27%, list=30%, signal=38%
REACTOME_ACTIVATED_PKN1_STIMULATES_TRANSCRIPTION_OF_AR_ANDROGEN_RECEPTOR_REGULATED_GENES_KLK2_AND_KLK3	REACTOME_ACTIVATED_PKN1_STIMULATES_TRANSCRIPTION_OF_AR_ANDROGEN_RECEPTOR_REGULATED_GENES_KLK2_AND_KLK3		65	0.175436	0.413081	0.878914	0.995061	1	4118	tags=12%, list=21%, signal=15%
REACTOME_PRC2_METHYLATES_HISTONES_AND_DNA	REACTOME_PRC2_METHYLATES_HISTONES_AND_DNA		71	0.164446	0.396413	0.92735	0.995378	1	3490	tags=11%, list=18%, signal=14%

## Sheet: Sheet2
gene sets are upregulated in phenotype PPARGC1A_low
NAME	GS<br> follow link to MSigDB	GS DETAILS	SIZE	ES	NES	NOM p-val	FDR q-val	FWER p-val	RANK AT MAX	LEADING EDGE
REACTOME_P75NTR_SIGNALS_VIA_NF_KB	REACTOME_P75NTR_SIGNALS_VIA_NF_KB	Details ...	16	-0.751633	-2.08458	0	0.289671	0.089	1914	tags=63%, list=10%, signal=69%
REACTOME_TNFR2_NON_CANONICAL_NF_KB_PATHWAY	REACTOME_TNFR2_NON_CANONICAL_NF_KB_PATHWAY	Details ...	101	-0.560785	-1.88751	0.00606061	1	0.492	3953	tags=52%, list=20%, signal=65%
REACTOME_ANTIGEN_PROCESSING_CROSS_PRESENTATION	REACTOME_ANTIGEN_PROCESSING_CROSS_PRESENTATION	Details ...	106	-0.556573	-1.85205	0.010101	1	0.579	3953	tags=52%, list=20%, signal=64%
WP_EBSTEINBARR_VIRUS_LMP1_SIGNALING	WP_EBSTEINBARR_VIRUS_LMP1_SIGNALING	Details ...	23	-0.589046	-1.84449	0.00402414	1	0.59	2317	tags=52%, list=12%, signal=59%
REACTOME_DNA_DAMAGE_RECOGNITION_IN_GG_NER	REACTOME_DNA_DAMAGE_RECOGNITION_IN_GG_NER	Details ...	38	-0.609128	-1.82627	0.00587084	1	0.634	4016	tags=58%, list=20%, signal=72%
WP_PROTEASOME_DEGRADATION	WP_PROTEASOME_DEGRADATION	Details ...	62	-0.66005	-1.81102	0.0199203	1	0.678	2578	tags=56%, list=13%, signal=65%
REACTOME_TAK1_ACTIVATES_NFKB_BY_PHOSPHORYLATION_AND_ACTIVATION_OF_IKKS_COMPLEX	REACTOME_TAK1_ACTIVATES_NFKB_BY_PHOSPHORYLATION_AND_ACTIVATION_OF_IKKS_COMPLEX	Details ...	32	-0.514963	-1.80823	0.00204918	1	0.689	2344	tags=41%, list=12%, signal=46%
REACTOME_COOPERATION_OF_PREFOLDIN_AND_TRIC_CCT_IN_ACTIN_AND_TUBULIN_FOLDING	REACTOME_COOPERATION_OF_PREFOLDIN_AND_TRIC_CCT_IN_ACTIN_AND_TUBULIN_FOLDING	Details ...	33	-0.639315	-1.80507	0.00204082	0.932675	0.699	3818	tags=52%, list=19%, signal=64%
REACTOME_SIGNALING_BY_FGFR2_IIIA_TM	REACTOME_SIGNALING_BY_FGFR2_IIIA_TM	Details ...	19	-0.659257	-1.80443	0.00411523	0.834176	0.701	2021	tags=47%, list=10%, signal=53%
REACTOME_ASYMMETRIC_LOCALIZATION_OF_PCP_PROTEINS	REACTOME_ASYMMETRIC_LOCALIZATION_OF_PCP_PROTEINS	Details ...	64	-0.587898	-1.80363	0.0163265	0.755994	0.703	2147	tags=45%, list=11%, signal=51%
REACTOME_CYTOSOLIC_SENSORS_OF_PATHOGEN_ASSOCIATED_DNA	REACTOME_CYTOSOLIC_SENSORS_OF_PATHOGEN_ASSOCIATED_DNA	Details ...	64	-0.501083	-1.79113	0.00204499	0.760673	0.734	3562	tags=44%, list=18%, signal=53%
REACTOME_SYNTHESIS_OF_LEUKOTRIENES_LT_AND_EOXINS_EX	REACTOME_SYNTHESIS_OF_LEUKOTRIENES_LT_AND_EOXINS_EX	Details ...	21	-0.591347	-1.77695	0.012	0.778773	0.763	3974	tags=43%, list=20%, signal=53%
REACTOME_PCP_CE_PATHWAY	REACTOME_PCP_CE_PATHWAY	Details ...	92	-0.528001	-1.77418	0.01417	0.736705	0.771	3501	tags=49%, list=18%, signal=59%
REACTOME_REGULATION_OF_RUNX3_EXPRESSION_AND_ACTIVITY	REACTOME_REGULATION_OF_RUNX3_EXPRESSION_AND_ACTIVITY	Details ...	55	-0.636827	-1.77323	0.0202429	0.690243	0.773	1261	tags=47%, list=6%, signal=50%
REACTOME_PROTEIN_FOLDING	REACTOME_PROTEIN_FOLDING	Details ...	98	-0.445141	-1.76414	0.00414079	0.692779	0.791	3973	tags=43%, list=20%, signal=53%
REACTOME_TCR_SIGNALING	REACTOME_TCR_SIGNALING	Details ...	117	-0.480662	-1.76401	0.019802	0.650425	0.791	2147	tags=37%, list=11%, signal=41%
REACTOME_DECTIN_1_MEDIATED_NONCANONICAL_NF_KB_SIGNALING	REACTOME_DECTIN_1_MEDIATED_NONCANONICAL_NF_KB_SIGNALING	Details ...	62	-0.626928	-1.75506	0.0189474	0.657962	0.814	2147	tags=50%, list=11%, signal=56%
REACTOME_THE_ROLE_OF_GTSE1_IN_G2_M_PROGRESSION_AFTER_G2_CHECKPOINT	REACTOME_THE_ROLE_OF_GTSE1_IN_G2_M_PROGRESSION_AFTER_G2_CHECKPOINT	Details ...	79	-0.596287	-1.75343	0.0162272	0.628161	0.815	2147	tags=42%, list=11%, signal=47%
WP_CYTOSOLIC_DNASENSING_PATHWAY	WP_CYTOSOLIC_DNASENSING_PATHWAY	Details ...	73	-0.481878	-1.75103	0.00385356	0.605707	0.819	3023	tags=36%, list=15%, signal=42%
REACTOME_HEDGEHOG_ON_STATE	REACTOME_HEDGEHOG_ON_STATE	Details ...	86	-0.486054	-1.74428	0.0204082	0.604884	0.827	4377	tags=53%, list=22%, signal=68%
REACTOME_UCH_PROTEINASES	REACTOME_UCH_PROTEINASES	Details ...	100	-0.520903	-1.74089	0.027451	0.591686	0.833	3395	tags=42%, list=17%, signal=50%
REACTOME_NUCLEOTIDE_SALVAGE	REACTOME_NUCLEOTIDE_SALVAGE	Details ...	23	-0.599181	-1.73771	0.006	0.578826	0.843	2538	tags=48%, list=13%, signal=55%
REACTOME_ABORTIVE_ELONGATION_OF_HIV_1_TRANSCRIPT_IN_THE_ABSENCE_OF_TAT	REACTOME_ABORTIVE_ELONGATION_OF_HIV_1_TRANSCRIPT_IN_THE_ABSENCE_OF_TAT	Details ...	23	-0.687558	-1.73449	0.00621118	0.568035	0.848	2021	tags=57%, list=10%, signal=63%
REACTOME_FORMATION_OF_TUBULIN_FOLDING_INTERMEDIATES_BY_CCT_TRIC	REACTOME_FORMATION_OF_TUBULIN_FOLDING_INTERMEDIATES_BY_CCT_TRIC	Details ...	26	-0.636615	-1.73267	0.00808081	0.552053	0.853	3818	tags=54%, list=19%, signal=67%
REACTOME_SCF_SKP2_MEDIATED_DEGRADATION_OF_P27_P21	REACTOME_SCF_SKP2_MEDIATED_DEGRADATION_OF_P27_P21	Details ...	60	-0.644888	-1.72496	0.026694	0.562455	0.87	2147	tags=47%, list=11%, signal=52%
REACTOME_REGULATION_OF_EXPRESSION_OF_SLITS_AND_ROBOS	REACTOME_REGULATION_OF_EXPRESSION_OF_SLITS_AND_ROBOS	Details ...	172	-0.613925	-1.72429	0.0398406	0.543697	0.872	3544	tags=57%, list=18%, signal=69%
REACTOME_HSF1_ACTIVATION	REACTOME_HSF1_ACTIVATION	Details ...	31	-0.591414	-1.71634	0.0136452	0.55337	0.884	5384	tags=61%, list=27%, signal=84%
KEGG_ASTHMA	KEGG_ASTHMA	Details ...	28	-0.658706	-1.71523	0.0250522	0.538716	0.885	2523	tags=54%, list=13%, signal=61%
REACTOME_INTERLEUKIN_1_SIGNALING	REACTOME_INTERLEUKIN_1_SIGNALING	Details ...	102	-0.480443	-1.71411	0.0261569	0.524017	0.889	2344	tags=37%, list=12%, signal=42%
REACTOME_FORMATION_OF_THE_EARLY_ELONGATION_COMPLEX	REACTOME_FORMATION_OF_THE_EARLY_ELONGATION_COMPLEX	Details ...	33	-0.600052	-1.71285	0.02	0.510663	0.89	2021	tags=45%, list=10%, signal=50%
REACTOME_FGFR2_MUTANT_RECEPTOR_ACTIVATION	REACTOME_FGFR2_MUTANT_RECEPTOR_ACTIVATION	Details ...	33	-0.50279	-1.7128	0.00992064	0.494458	0.89	2742	tags=30%, list=14%, signal=35%
KEGG_RNA_POLYMERASE	KEGG_RNA_POLYMERASE	Details ...	29	-0.625693	-1.71193	0.0140562	0.482041	0.891	2021	tags=45%, list=10%, signal=50%
REACTOME_INFLUENZA_INFECTION	REACTOME_INFLUENZA_INFECTION	Details ...	157	-0.600833	-1.70798	0.0395257	0.480892	0.893	2462	tags=48%, list=12%, signal=55%
REACTOME_DEGRADATION_OF_DVL	REACTOME_DEGRADATION_OF_DVL	Details ...	57	-0.616485	-1.7072	0.0348361	0.46958	0.893	3953	tags=60%, list=20%, signal=74%
REACTOME_HEDGEHOG_OFF_STATE	REACTOME_HEDGEHOG_OFF_STATE	Details ...	113	-0.450148	-1.70428	0.0122699	0.465617	0.897	3953	tags=45%, list=20%, signal=56%
REACTOME_PIWI_INTERACTING_RNA_PIRNA_BIOGENESIS	REACTOME_PIWI_INTERACTING_RNA_PIRNA_BIOGENESIS	Details ...	29	-0.5328	-1.69975	0.0113422	0.467361	0.904	3799	tags=41%, list=19%, signal=51%
REACTOME_ASSEMBLY_OF_THE_HIV_VIRION	REACTOME_ASSEMBLY_OF_THE_HIV_VIRION	Details ...	16	-0.699733	-1.69842	0.0126582	0.45924	0.905	3036	tags=69%, list=15%, signal=81%
REACTOME_SIGNALING_BY_ROBO_RECEPTORS	REACTOME_SIGNALING_BY_ROBO_RECEPTORS	Details ...	218	-0.514642	-1.69692	0.0475248	0.452589	0.908	3383	tags=47%, list=17%, signal=56%
WP_PYRIMIDINE_METABOLISM	WP_PYRIMIDINE_METABOLISM	Details ...	84	-0.505149	-1.6938	0.0177165	0.450155	0.912	3626	tags=44%, list=18%, signal=54%
REACTOME_CYCLIN_A_CDK2_ASSOCIATED_EVENTS_AT_S_PHASE_ENTRY	REACTOME_CYCLIN_A_CDK2_ASSOCIATED_EVENTS_AT_S_PHASE_ENTRY	Details ...	85	-0.558154	-1.69073	0.0360721	0.448548	0.915	2147	tags=39%, list=11%, signal=43%
REACTOME_MRNA_CAPPING	REACTOME_MRNA_CAPPING	Details ...	29	-0.576725	-1.68795	0.0213178	0.446448	0.919	2021	tags=41%, list=10%, signal=46%
WP_NETWORK_MAP_OF_SARSCOV2_SIGNALING_PATHWAY	WP_NETWORK_MAP_OF_SARSCOV2_SIGNALING_PATHWAY	Details ...	218	-0.431421	-1.68429	0.0162272	0.447777	0.922	4725	tags=45%, list=24%, signal=58%
REACTOME_DEGRADATION_OF_AXIN	REACTOME_DEGRADATION_OF_AXIN	Details ...	55	-0.593153	-1.68355	0.0382294	0.439379	0.922	1261	tags=42%, list=6%, signal=45%
REACTOME_CLEC7A_DECTIN_1_SIGNALING	REACTOME_CLEC7A_DECTIN_1_SIGNALING	Details ...	100	-0.46979	-1.67315	0.0287474	0.46205	0.933	2344	tags=36%, list=12%, signal=41%
REACTOME_CROSS_PRESENTATION_OF_SOLUBLE_EXOGENOUS_ANTIGENS_ENDOSOMES	REACTOME_CROSS_PRESENTATION_OF_SOLUBLE_EXOGENOUS_ANTIGENS_ENDOSOMES	Details ...	50	-0.607263	-1.6731	0.0372671	0.451893	0.933	3332	tags=54%, list=17%, signal=65%
REACTOME_MAP3K8_TPL2_DEPENDENT_MAPK1_3_ACTIVATION	REACTOME_MAP3K8_TPL2_DEPENDENT_MAPK1_3_ACTIVATION	Details ...	16	-0.576336	-1.67161	0.038835	0.446145	0.935	1397	tags=38%, list=7%, signal=40%
REACTOME_STABILIZATION_OF_P53	REACTOME_STABILIZATION_OF_P53	Details ...	57	-0.595767	-1.66684	0.0408163	0.4506	0.937	1261	tags=42%, list=6%, signal=45%
KEGG_TYPE_I_DIABETES_MELLITUS	KEGG_TYPE_I_DIABETES_MELLITUS	Details ...	41	-0.610869	-1.66576	0.0414079	0.444253	0.937	4107	tags=59%, list=21%, signal=74%
REACTOME_HEDGEHOG_LIGAND_BIOGENESIS	REACTOME_HEDGEHOG_LIGAND_BIOGENESIS	Details ...	65	-0.555793	-1.66461	0.033195	0.438632	0.938	1261	tags=37%, list=6%, signal=39%
REACTOME_NEGATIVE_REGULATION_OF_NOTCH4_SIGNALING	REACTOME_NEGATIVE_REGULATION_OF_NOTCH4_SIGNALING	Details ...	54	-0.626946	-1.66461	0.0383065	0.429859	0.938	1261	tags=44%, list=6%, signal=47%
REACTOME_GAP_JUNCTION_ASSEMBLY	REACTOME_GAP_JUNCTION_ASSEMBLY	Details ...	38	-0.554141	-1.66387	0.0183299	0.423407	0.938	5146	tags=50%, list=26%, signal=67%
REACTOME_EUKARYOTIC_TRANSLATION_ELONGATION	REACTOME_EUKARYOTIC_TRANSLATION_ELONGATION	Details ...	94	-0.726261	-1.66329	0.0453649	0.416369	0.939	3383	tags=71%, list=17%, signal=85%
REACTOME_CELLULAR_RESPONSE_TO_STARVATION	REACTOME_CELLULAR_RESPONSE_TO_STARVATION	Details ...	156	-0.584359	-1.66015	0.0582329	0.417303	0.941	3865	tags=54%, list=19%, signal=67%
REACTOME_HIV_TRANSCRIPTION_ELONGATION	REACTOME_HIV_TRANSCRIPTION_ELONGATION	Details ...	43	-0.534389	-1.65597	0.0353635	0.421028	0.943	3823	tags=53%, list=19%, signal=66%
REACTOME_DEGRADATION_OF_GLI1_BY_THE_PROTEASOME	REACTOME_DEGRADATION_OF_GLI1_BY_THE_PROTEASOME	Details ...	60	-0.573887	-1.65402	0.0518672	0.418679	0.946	2147	tags=43%, list=11%, signal=48%
REACTOME_FCERI_MEDIATED_NF_KB_ACTIVATION	REACTOME_FCERI_MEDIATED_NF_KB_ACTIVATION	Details ...	81	-0.496764	-1.65332	0.0352697	0.413057	0.948	2344	tags=38%, list=12%, signal=43%
REACTOME_TNFR1_INDUCED_NFKAPPAB_SIGNALING_PATHWAY	REACTOME_TNFR1_INDUCED_NFKAPPAB_SIGNALING_PATHWAY	Details ...	30	-0.490325	-1.65286	0.0164609	0.407481	0.948	3060	tags=47%, list=15%, signal=55%
REACTOME_FGFR2_ALTERNATIVE_SPLICING	REACTOME_FGFR2_ALTERNATIVE_SPLICING	Details ...	27	-0.561644	-1.64383	0.0368098	0.425851	0.953	2021	tags=44%, list=10%, signal=49%
REACTOME_RNA_POLYMERASE_III_CHAIN_ELONGATION	REACTOME_RNA_POLYMERASE_III_CHAIN_ELONGATION	Details ...	18	-0.651563	-1.6437	0.0220884	0.419038	0.953	2002	tags=44%, list=10%, signal=49%
REACTOME_RESPONSE_OF_EIF2AK4_GCN2_TO_AMINO_ACID_DEFICIENCY	REACTOME_RESPONSE_OF_EIF2AK4_GCN2_TO_AMINO_ACID_DEFICIENCY	Details ...	102	-0.685011	-1.64368	0.0517928	0.412106	0.953	3383	tags=63%, list=17%, signal=75%
REACTOME_RNA_POLYMERASE_I_TRANSCRIPTION_TERMINATION	REACTOME_RNA_POLYMERASE_I_TRANSCRIPTION_TERMINATION	Details ...	31	-0.573347	-1.64344	0.0404624	0.406033	0.953	2972	tags=42%, list=15%, signal=49%
REACTOME_CELLULAR_RESPONSE_TO_HYPOXIA	REACTOME_CELLULAR_RESPONSE_TO_HYPOXIA	Details ...	75	-0.518196	-1.64288	0.0470348	0.401416	0.953	2147	tags=39%, list=11%, signal=43%
REACTOME_EUKARYOTIC_TRANSLATION_INITIATION	REACTOME_EUKARYOTIC_TRANSLATION_INITIATION	Details ...	120	-0.664641	-1.64045	0.0528376	0.400573	0.954	3403	tags=62%, list=17%, signal=74%
REACTOME_HOST_INTERACTIONS_OF_HIV_FACTORS	REACTOME_HOST_INTERACTIONS_OF_HIV_FACTORS	Details ...	131	-0.48843	-1.63954	0.045082	0.396819	0.955	3823	tags=46%, list=19%, signal=56%
REACTOME_ORC1_REMOVAL_FROM_CHROMATIN	REACTOME_ORC1_REMOVAL_FROM_CHROMATIN	Details ...	71	-0.603568	-1.63838	0.0475207	0.393436	0.955	3460	tags=52%, list=17%, signal=63%
REACTOME_PD_1_SIGNALING	REACTOME_PD_1_SIGNALING	Details ...	21	-0.729017	-1.63245	0.0494071	0.403803	0.961	3054	tags=76%, list=15%, signal=90%
REACTOME_REGULATION_OF_MRNA_STABILITY_BY_PROTEINS_THAT_BIND_AU_RICH_ELEMENTS	REACTOME_REGULATION_OF_MRNA_STABILITY_BY_PROTEINS_THAT_BIND_AU_RICH_ELEMENTS	Details ...	87	-0.50943	-1.6274	0.0408163	0.411451	0.964	3953	tags=49%, list=20%, signal=61%
REACTOME_G1_S_DNA_DAMAGE_CHECKPOINTS	REACTOME_G1_S_DNA_DAMAGE_CHECKPOINTS	Details ...	68	-0.55659	-1.62738	0.0556701	0.40547	0.964	3332	tags=47%, list=17%, signal=56%
KEGG_GRAFT_VERSUS_HOST_DISEASE	KEGG_GRAFT_VERSUS_HOST_DISEASE	Details ...	37	-0.662072	-1.62461	0.0580913	0.406874	0.964	4119	tags=65%, list=21%, signal=82%
REACTOME_AUF1_HNRNP_D0_BINDS_AND_DESTABILIZES_MRNA	REACTOME_AUF1_HNRNP_D0_BINDS_AND_DESTABILIZES_MRNA	Details ...	55	-0.604302	-1.62254	0.0529532	0.405864	0.965	3953	tags=58%, list=20%, signal=72%
REACTOME_REGULATION_OF_INNATE_IMMUNE_RESPONSES_TO_CYTOSOLIC_DNA	REACTOME_REGULATION_OF_INNATE_IMMUNE_RESPONSES_TO_CYTOSOLIC_DNA	Details ...	15	-0.633426	-1.61792	0.0145228	0.411527	0.967	3562	tags=60%, list=18%, signal=73%
REACTOME_HIV_ELONGATION_ARREST_AND_RECOVERY	REACTOME_HIV_ELONGATION_ARREST_AND_RECOVERY	Details ...	33	-0.546181	-1.61783	0.0425963	0.406139	0.967	3823	tags=61%, list=19%, signal=75%
REACTOME_DOWNSTREAM_SIGNALING_EVENTS_OF_B_CELL_RECEPTOR_BCR	REACTOME_DOWNSTREAM_SIGNALING_EVENTS_OF_B_CELL_RECEPTOR_BCR	Details ...	81	-0.498799	-1.6178	0.0435685	0.400628	0.967	2147	tags=38%, list=11%, signal=43%
REACTOME_ACTIVATION_OF_THE_MRNA_UPON_BINDING_OF_THE_CAP_BINDING_COMPLEX_AND_EIFS_AND_SUBSEQUENT_BINDING_TO_43S	REACTOME_ACTIVATION_OF_THE_MRNA_UPON_BINDING_OF_THE_CAP_BINDING_COMPLEX_AND_EIFS_AND_SUBSEQUENT_BINDING_TO_43S	Details ...	60	-0.646764	-1.61722	0.0566406	0.396426	0.967	3675	tags=62%, list=18%, signal=75%
KEGG_RIBOSOME	KEGG_RIBOSOME	Details ...	87	-0.722733	-1.61583	0.0570866	0.395016	0.968	3383	tags=71%, list=17%, signal=85%
REACTOME_COOPERATION_OF_PDCL_PHLP1_AND_TRIC_CCT_IN_G_PROTEIN_BETA_FOLDING	REACTOME_COOPERATION_OF_PDCL_PHLP1_AND_TRIC_CCT_IN_G_PROTEIN_BETA_FOLDING	Details ...	38	-0.454297	-1.61522	0.0183299	0.391174	0.968	3781	tags=42%, list=19%, signal=52%
REACTOME_RAS_PROCESSING	REACTOME_RAS_PROCESSING	Details ...	24	-0.54816	-1.6123	0.0443548	0.393481	0.972	1701	tags=42%, list=9%, signal=45%
REACTOME_BETA_CATENIN_INDEPENDENT_WNT_SIGNALING	REACTOME_BETA_CATENIN_INDEPENDENT_WNT_SIGNALING	Details ...	146	-0.398522	-1.61194	0.0207039	0.389609	0.972	3953	tags=43%, list=20%, signal=53%
REACTOME_SIGNALING_BY_HEDGEHOG	REACTOME_SIGNALING_BY_HEDGEHOG	Details ...	150	-0.384573	-1.61186	0.0224033	0.384803	0.972	4388	tags=43%, list=22%, signal=55%
REACTOME_NONSENSE_MEDIATED_DECAY_NMD	REACTOME_NONSENSE_MEDIATED_DECAY_NMD	Details ...	116	-0.612152	-1.61037	0.0696325	0.383754	0.975	3383	tags=58%, list=17%, signal=69%
REACTOME_REGULATION_OF_PTEN_STABILITY_AND_ACTIVITY	REACTOME_REGULATION_OF_PTEN_STABILITY_AND_ACTIVITY	Details ...	69	-0.515541	-1.60794	0.0480167	0.384892	0.976	1261	tags=38%, list=6%, signal=40%
WP_HEDGEHOG_SIGNALING_PATHWAY_WP47	WP_HEDGEHOG_SIGNALING_PATHWAY_WP47	Details ...	16	-0.604672	-1.60628	0.0522088	0.384325	0.976	4229	tags=50%, list=21%, signal=63%
REACTOME_SELENOAMINO_ACID_METABOLISM	REACTOME_SELENOAMINO_ACID_METABOLISM	Details ...	118	-0.635169	-1.60526	0.0673267	0.38229	0.976	3383	tags=62%, list=17%, signal=74%
KEGG_LEISHMANIA_INFECTION	KEGG_LEISHMANIA_INFECTION	Details ...	69	-0.5198	-1.60453	0.05	0.379381	0.977	2523	tags=42%, list=13%, signal=48%
KEGG_ALLOGRAFT_REJECTION	KEGG_ALLOGRAFT_REJECTION	Details ...	35	-0.660082	-1.60308	0.049896	0.378132	0.978	2578	tags=57%, list=13%, signal=66%
REACTOME_HIV_INFECTION	REACTOME_HIV_INFECTION	Details ...	231	-0.433999	-1.60018	0.0504032	0.380907	0.98	3036	tags=37%, list=15%, signal=43%
REACTOME_NUCLEOTIDE_EXCISION_REPAIR	REACTOME_NUCLEOTIDE_EXCISION_REPAIR	Details ...	110	-0.459412	-1.59923	0.0640777	0.378655	0.98	4016	tags=48%, list=20%, signal=60%
KEGG_VIRAL_MYOCARDITIS	KEGG_VIRAL_MYOCARDITIS	Details ...	68	-0.487623	-1.59719	0.049896	0.379165	0.981	3587	tags=43%, list=18%, signal=52%
WP_CYTOPLASMIC_RIBOSOMAL_PROTEINS	WP_CYTOPLASMIC_RIBOSOMAL_PROTEINS	Details ...	88	-0.699268	-1.5967	0.0621242	0.376065	0.981	3383	tags=72%, list=17%, signal=86%
REACTOME_CDT1_ASSOCIATION_WITH_THE_CDC6_ORC_ORIGIN_COMPLEX	REACTOME_CDT1_ASSOCIATION_WITH_THE_CDC6_ORC_ORIGIN_COMPLEX	Details ...	59	-0.600242	-1.59646	0.0561331	0.372514	0.981	3332	tags=53%, list=17%, signal=63%
REACTOME_TRANSCRIPTIONAL_REGULATION_BY_RUNX3	REACTOME_TRANSCRIPTIONAL_REGULATION_BY_RUNX3	Details ...	96	-0.423899	-1.59578	0.0410678	0.369771	0.981	2147	tags=32%, list=11%, signal=36%
REACTOME_ACTIVATION_OF_MATRIX_METALLOPROTEINASES	REACTOME_ACTIVATION_OF_MATRIX_METALLOPROTEINASES	Details ...	33	-0.534564	-1.59443	0.0378788	0.368423	0.983	4676	tags=52%, list=23%, signal=67%
REACTOME_IMMUNOREGULATORY_INTERACTIONS_BETWEEN_A_LYMPHOID_AND_A_NON_LYMPHOID_CELL	REACTOME_IMMUNOREGULATORY_INTERACTIONS_BETWEEN_A_LYMPHOID_AND_A_NON_LYMPHOID_CELL	Details ...	128	-0.539704	-1.59291	0.109677	0.367769	0.983	5232	tags=56%, list=26%, signal=76%
REACTOME_RRNA_PROCESSING	REACTOME_RRNA_PROCESSING	Details ...	203	-0.573793	-1.58973	0.0674603	0.371601	0.986	3561	tags=52%, list=18%, signal=63%
REACTOME_ROS_AND_RNS_PRODUCTION_IN_PHAGOCYTES	REACTOME_ROS_AND_RNS_PRODUCTION_IN_PHAGOCYTES	Details ...	36	-0.491098	-1.5871	0.037037	0.373536	0.986	5069	tags=47%, list=25%, signal=63%
REACTOME_SIGNALING_BY_NOTCH4	REACTOME_SIGNALING_BY_NOTCH4	Details ...	82	-0.467699	-1.58605	0.049896	0.372216	0.986	1261	tags=32%, list=6%, signal=34%
REACTOME_METABOLISM_OF_POLYAMINES	REACTOME_METABOLISM_OF_POLYAMINES	Details ...	59	-0.579865	-1.58601	0.0548523	0.368446	0.986	3332	tags=49%, list=17%, signal=59%
REACTOME_SRP_DEPENDENT_COTRANSLATIONAL_PROTEIN_TARGETING_TO_MEMBRANE	REACTOME_SRP_DEPENDENT_COTRANSLATIONAL_PROTEIN_TARGETING_TO_MEMBRANE	Details ...	113	-0.643333	-1.5855	0.0748031	0.365851	0.986	3611	tags=62%, list=18%, signal=75%
REACTOME_SWITCHING_OF_ORIGINS_TO_A_POST_REPLICATIVE_STATE	REACTOME_SWITCHING_OF_ORIGINS_TO_A_POST_REPLICATIVE_STATE	Details ...	91	-0.550007	-1.5836	0.0763052	0.366179	0.986	3786	tags=53%, list=19%, signal=65%
KEGG_ANTIGEN_PROCESSING_AND_PRESENTATION	KEGG_ANTIGEN_PROCESSING_AND_PRESENTATION	Details ...	80	-0.504882	-1.58262	0.0833333	0.364613	0.986	5384	tags=55%, list=27%, signal=75%
REACTOME_MRNA_SPLICING_MINOR_PATHWAY	REACTOME_MRNA_SPLICING_MINOR_PATHWAY		52	-0.548647	-1.58251	0.0621359	0.361193	0.986	3975	tags=58%, list=20%, signal=72%
KEGG_AUTOIMMUNE_THYROID_DISEASE	KEGG_AUTOIMMUNE_THYROID_DISEASE		50	-0.543627	-1.58205	0.0658683	0.358791	0.986	3125	tags=42%, list=16%, signal=50%
REACTOME_GLYCOGEN_STORAGE_DISEASES	REACTOME_GLYCOGEN_STORAGE_DISEASES		15	-0.58002	-1.58146	0.0289855	0.356785	0.986	2677	tags=47%, list=13%, signal=54%
REACTOME_APC_C_CDH1_MEDIATED_DEGRADATION_OF_CDC20_AND_OTHER_APC_C_CDH1_TARGETED_PROTEINS_IN_LATE_MITOSIS_EARLY_G1	REACTOME_APC_C_CDH1_MEDIATED_DEGRADATION_OF_CDC20_AND_OTHER_APC_C_CDH1_TARGETED_PROTEINS_IN_LATE_MITOSIS_EARLY_G1		74	-0.564703	-1.57854	0.0691057	0.359778	0.988	3953	tags=57%, list=20%, signal=71%
REACTOME_KSRP_KHSRP_BINDS_AND_DESTABILIZES_MRNA	REACTOME_KSRP_KHSRP_BINDS_AND_DESTABILIZES_MRNA		17	-0.577439	-1.57516	0.0374753	0.363977	0.989	1335	tags=41%, list=7%, signal=44%
KEGG_PYRIMIDINE_METABOLISM	KEGG_PYRIMIDINE_METABOLISM		98	-0.442737	-1.57204	0.0541586	0.367232	0.99	3695	tags=41%, list=19%, signal=50%
REACTOME_TRANSCRIPTION_COUPLED_NUCLEOTIDE_EXCISION_REPAIR_TC_NER	REACTOME_TRANSCRIPTION_COUPLED_NUCLEOTIDE_EXCISION_REPAIR_TC_NER		78	-0.480074	-1.57126	0.0757282	0.365495	0.99	4016	tags=51%, list=20%, signal=64%
REACTOME_AGGREPHAGY	REACTOME_AGGREPHAGY		44	-0.449446	-1.57084	0.0440882	0.362935	0.99	1864	tags=30%, list=9%, signal=33%
WP_ALLOGRAFT_REJECTION	WP_ALLOGRAFT_REJECTION		89	-0.504841	-1.56987	0.0762887	0.361615	0.99	4269	tags=47%, list=21%, signal=60%
REACTOME_PTEN_REGULATION	REACTOME_PTEN_REGULATION		139	-0.399375	-1.56839	0.0383065	0.361521	0.99	1902	tags=31%, list=10%, signal=34%
REACTOME_FORMATION_OF_TC_NER_PRE_INCISION_COMPLEX	REACTOME_FORMATION_OF_TC_NER_PRE_INCISION_COMPLEX		53	-0.501355	-1.56642	0.0719844	0.362982	0.99	4016	tags=51%, list=20%, signal=64%
WP_BASE_EXCISION_REPAIR	WP_BASE_EXCISION_REPAIR		31	-0.570446	-1.56449	0.0450098	0.363939	0.99	3397	tags=52%, list=17%, signal=62%
WP_UREA_CYCLE_AND_METABOLISM_OF_AMINO_GROUPS	WP_UREA_CYCLE_AND_METABOLISM_OF_AMINO_GROUPS		21	-0.555703	-1.56189	0.0552268	0.366165	0.99	3179	tags=43%, list=16%, signal=51%
KEGG_GLYCOSAMINOGLYCAN_BIOSYNTHESIS_CHONDROITIN_SULFATE	KEGG_GLYCOSAMINOGLYCAN_BIOSYNTHESIS_CHONDROITIN_SULFATE		22	-0.601659	-1.56024	0.0759494	0.366577	0.99	3688	tags=50%, list=18%, signal=61%
REACTOME_RIP_MEDIATED_NFKB_ACTIVATION_VIA_ZBP1	REACTOME_RIP_MEDIATED_NFKB_ACTIVATION_VIA_ZBP1		17	-0.569168	-1.55918	0.0566802	0.365708	0.991	2939	tags=47%, list=15%, signal=55%
REACTOME_ABC_TRANSPORTER_DISORDERS	REACTOME_ABC_TRANSPORTER_DISORDERS		78	-0.48477	-1.55898	0.0685484	0.362991	0.991	1541	tags=33%, list=8%, signal=36%
REACTOME_MHC_CLASS_II_ANTIGEN_PRESENTATION	REACTOME_MHC_CLASS_II_ANTIGEN_PRESENTATION		124	-0.395819	-1.5589	0.0318091	0.359999	0.991	2794	tags=34%, list=14%, signal=39%
REACTOME_LATE_ENDOSOMAL_MICROAUTOPHAGY	REACTOME_LATE_ENDOSOMAL_MICROAUTOPHAGY		34	-0.480088	-1.55815	0.0447154	0.358446	0.991	3805	tags=50%, list=19%, signal=62%
REACTOME_CHEMOKINE_RECEPTORS_BIND_CHEMOKINES	REACTOME_CHEMOKINE_RECEPTORS_BIND_CHEMOKINES		57	-0.532752	-1.55406	0.0732218	0.364163	0.992	6839	tags=60%, list=34%, signal=91%
KEGG_PROTEASOME	KEGG_PROTEASOME		44	-0.610974	-1.55289	0.0772443	0.363791	0.992	966	tags=41%, list=5%, signal=43%
REACTOME_DETOXIFICATION_OF_REACTIVE_OXYGEN_SPECIES	REACTOME_DETOXIFICATION_OF_REACTIVE_OXYGEN_SPECIES		37	-0.503406	-1.55285	0.0662651	0.360834	0.992	3695	tags=41%, list=19%, signal=50%
REACTOME_INTERLEUKIN_1_FAMILY_SIGNALING	REACTOME_INTERLEUKIN_1_FAMILY_SIGNALING		140	-0.392486	-1.55275	0.0492126	0.358113	0.992	2147	tags=29%, list=11%, signal=33%
REACTOME_DEFECTIVE_CFTR_CAUSES_CYSTIC_FIBROSIS	REACTOME_DEFECTIVE_CFTR_CAUSES_CYSTIC_FIBROSIS		61	-0.551387	-1.54967	0.0826446	0.361839	0.992	1261	tags=39%, list=6%, signal=42%
REACTOME_REGULATION_OF_RAS_BY_GAPS	REACTOME_REGULATION_OF_RAS_BY_GAPS		68	-0.479943	-1.54833	0.0747475	0.361726	0.993	2147	tags=40%, list=11%, signal=44%
WP_STING_PATHWAY_IN_KAWASAKILIKE_DISEASE_AND_COVID19	WP_STING_PATHWAY_IN_KAWASAKILIKE_DISEASE_AND_COVID19		21	-0.524425	-1.54286	0.045929	0.370247	0.993	2383	tags=38%, list=12%, signal=43%
REACTOME_POST_CHAPERONIN_TUBULIN_FOLDING_PATHWAY	REACTOME_POST_CHAPERONIN_TUBULIN_FOLDING_PATHWAY		23	-0.572765	-1.54083	0.04	0.371606	0.994	4554	tags=57%, list=23%, signal=73%
WP_MICROGLIA_PATHOGEN_PHAGOCYTOSIS_PATHWAY	WP_MICROGLIA_PATHOGEN_PHAGOCYTOSIS_PATHWAY		40	-0.552399	-1.53586	0.102564	0.378997	0.995	3444	tags=52%, list=17%, signal=63%
WP_FOLATE_METABOLISM	WP_FOLATE_METABOLISM		69	-0.422167	-1.53536	0.0325203	0.376983	0.995	4870	tags=41%, list=24%, signal=54%
REACTOME_BUTYRATE_RESPONSE_FACTOR_1_BRF1_BINDS_AND_DESTABILIZES_MRNA	REACTOME_BUTYRATE_RESPONSE_FACTOR_1_BRF1_BINDS_AND_DESTABILIZES_MRNA		17	-0.533585	-1.53521	0.054717	0.374432	0.995	1335	tags=41%, list=7%, signal=44%
REACTOME_GENERATION_OF_SECOND_MESSENGER_MOLECULES	REACTOME_GENERATION_OF_SECOND_MESSENGER_MOLECULES		32	-0.598688	-1.53486	0.0958084	0.37228	0.995	3187	tags=50%, list=16%, signal=59%
REACTOME_REGULATION_OF_RUNX2_EXPRESSION_AND_ACTIVITY	REACTOME_REGULATION_OF_RUNX2_EXPRESSION_AND_ACTIVITY		73	-0.477984	-1.53239	0.0742268	0.374995	0.995	1261	tags=36%, list=6%, signal=38%
REACTOME_REGULATION_OF_HMOX1_EXPRESSION_AND_ACTIVITY	REACTOME_REGULATION_OF_HMOX1_EXPRESSION_AND_ACTIVITY		65	-0.529859	-1.53033	0.0778689	0.376139	0.995	2147	tags=42%, list=11%, signal=46%
REACTOME_MRNA_DECAY_BY_3_TO_5_EXORIBONUCLEASE	REACTOME_MRNA_DECAY_BY_3_TO_5_EXORIBONUCLEASE		16	-0.627134	-1.52901	0.0582524	0.376095	0.995	2194	tags=56%, list=11%, signal=63%
REACTOME_APC_C_MEDIATED_DEGRADATION_OF_CELL_CYCLE_PROTEINS	REACTOME_APC_C_MEDIATED_DEGRADATION_OF_CELL_CYCLE_PROTEINS		88	-0.530545	-1.52836	0.114688	0.374719	0.995	1261	tags=34%, list=6%, signal=36%
WP_SELENIUM_MICRONUTRIENT_NETWORK	WP_SELENIUM_MICRONUTRIENT_NETWORK		88	-0.411464	-1.52831	0.0392927	0.372047	0.995	4979	tags=41%, list=25%, signal=54%
KEGG_BASE_EXCISION_REPAIR	KEGG_BASE_EXCISION_REPAIR		33	-0.524293	-1.52703	0.0652591	0.371891	0.995	2758	tags=42%, list=14%, signal=49%
REACTOME_GLOBAL_GENOME_NUCLEOTIDE_EXCISION_REPAIR_GG_NER	REACTOME_GLOBAL_GENOME_NUCLEOTIDE_EXCISION_REPAIR_GG_NER		84	-0.452312	-1.52387	0.0826772	0.375865	0.996	4016	tags=46%, list=20%, signal=58%
REACTOME_INTERFERON_ALPHA_BETA_SIGNALING	REACTOME_INTERFERON_ALPHA_BETA_SIGNALING		70	-0.488857	-1.52242	0.100823	0.376225	0.997	2996	tags=43%, list=15%, signal=50%
REACTOME_SYNTHESIS_OF_DNA	REACTOME_SYNTHESIS_OF_DNA		120	-0.533017	-1.52137	0.109533	0.37554	0.997	3817	tags=52%, list=19%, signal=64%
REACTOME_TRANSCRIPTIONAL_REGULATION_BY_RUNX2	REACTOME_TRANSCRIPTIONAL_REGULATION_BY_RUNX2		120	-0.387737	-1.51962	0.0491803	0.376501	0.997	2147	tags=30%, list=11%, signal=33%
WP_CORI_CYCLE	WP_CORI_CYCLE		17	-0.623005	-1.51955	0.0674847	0.374066	0.997	5039	tags=71%, list=25%, signal=94%
REACTOME_C_TYPE_LECTIN_RECEPTORS_CLRS	REACTOME_C_TYPE_LECTIN_RECEPTORS_CLRS		140	-0.383367	-1.5182	0.05	0.374272	0.997	2344	tags=29%, list=12%, signal=32%
REACTOME_SIGNALING_BY_THE_B_CELL_RECEPTOR_BCR	REACTOME_SIGNALING_BY_THE_B_CELL_RECEPTOR_BCR		110	-0.412466	-1.51701	0.0685484	0.373853	0.997	2147	tags=30%, list=11%, signal=33%
WP_BIOMARKERS_FOR_PYRIMIDINE_METABOLISM_DISORDERS	WP_BIOMARKERS_FOR_PYRIMIDINE_METABOLISM_DISORDERS		15	-0.549741	-1.51578	0.0673469	0.37391	0.997	3626	tags=40%, list=18%, signal=49%
WP_COMPLEMENT_ACTIVATION	WP_COMPLEMENT_ACTIVATION		22	-0.57872	-1.51417	0.0859031	0.374602	0.997	3484	tags=45%, list=17%, signal=55%
REACTOME_RIPK1_MEDIATED_REGULATED_NECROSIS	REACTOME_RIPK1_MEDIATED_REGULATED_NECROSIS		29	-0.493576	-1.51404	0.0789474	0.372396	0.997	919	tags=34%, list=5%, signal=36%
REACTOME_MITOTIC_G1_PHASE_AND_G1_S_TRANSITION	REACTOME_MITOTIC_G1_PHASE_AND_G1_S_TRANSITION		149	-0.47744	-1.51336	0.121212	0.371094	0.997	3953	tags=42%, list=20%, signal=52%
REACTOME_REGULATION_OF_TNFR1_SIGNALING	REACTOME_REGULATION_OF_TNFR1_SIGNALING		35	-0.437332	-1.51336	0.0527383	0.368595	0.997	3060	tags=40%, list=15%, signal=47%
REACTOME_RNA_POLYMERASE_III_TRANSCRIPTION_INITIATION_FROM_TYPE_1_PROMOTER	REACTOME_RNA_POLYMERASE_III_TRANSCRIPTION_INITIATION_FROM_TYPE_1_PROMOTER		28	-0.522745	-1.51233	0.0685484	0.368046	0.998	2426	tags=39%, list=12%, signal=45%
REACTOME_ASSOCIATION_OF_TRIC_CCT_WITH_TARGET_PROTEINS_DURING_BIOSYNTHESIS	REACTOME_ASSOCIATION_OF_TRIC_CCT_WITH_TARGET_PROTEINS_DURING_BIOSYNTHESIS		39	-0.434175	-1.51206	0.0657371	0.366191	0.998	3571	tags=44%, list=18%, signal=53%
REACTOME_PROSTACYCLIN_SIGNALLING_THROUGH_PROSTACYCLIN_RECEPTOR	REACTOME_PROSTACYCLIN_SIGNALLING_THROUGH_PROSTACYCLIN_RECEPTOR		19	-0.514497	-1.50825	0.0619835	0.371455	0.998	3737	tags=53%, list=19%, signal=65%
WP_EUKARYOTIC_TRANSCRIPTION_INITIATION	WP_EUKARYOTIC_TRANSCRIPTION_INITIATION		42	-0.501271	-1.50083	0.0992366	0.383514	0.999	2426	tags=36%, list=12%, signal=41%
WP_PYRIMIDINE_METABOLISM_AND_RELATED_DISEASES	WP_PYRIMIDINE_METABOLISM_AND_RELATED_DISEASES		17	-0.518928	-1.49878	0.0708661	0.385058	0.999	3626	tags=41%, list=18%, signal=50%
REACTOME_CLASS_B_2_SECRETIN_FAMILY_RECEPTORS	REACTOME_CLASS_B_2_SECRETIN_FAMILY_RECEPTORS		94	-0.412078	-1.49858	0.0352697	0.382915	0.999	6076	tags=53%, list=30%, signal=76%
KEGG_CYTOSOLIC_DNA_SENSING_PATHWAY	KEGG_CYTOSOLIC_DNA_SENSING_PATHWAY		55	-0.432681	-1.49851	0.0433925	0.380602	0.999	3023	tags=31%, list=15%, signal=36%
REACTOME_DDX58_IFIH1_MEDIATED_INDUCTION_OF_INTERFERON_ALPHA_BETA	REACTOME_DDX58_IFIH1_MEDIATED_INDUCTION_OF_INTERFERON_ALPHA_BETA		82	-0.379311	-1.49845	0.0458167	0.378269	0.999	2383	tags=28%, list=12%, signal=32%
WP_MITOCHONDRIAL_IMMUNE_RESPONSE_TO_SARSCOV2	WP_MITOCHONDRIAL_IMMUNE_RESPONSE_TO_SARSCOV2		32	-0.451672	-1.49742	0.0578842	0.378126	0.999	2510	tags=38%, list=13%, signal=43%
REACTOME_CHAPERONE_MEDIATED_AUTOPHAGY	REACTOME_CHAPERONE_MEDIATED_AUTOPHAGY		22	-0.491324	-1.49691	0.064257	0.376763	0.999	3805	tags=45%, list=19%, signal=56%
REACTOME_DUAL_INCISION_IN_TC_NER	REACTOME_DUAL_INCISION_IN_TC_NER		65	-0.455495	-1.49661	0.0960452	0.374993	0.999	3992	tags=49%, list=20%, signal=61%
REACTOME_VIRAL_MESSENGER_RNA_SYNTHESIS	REACTOME_VIRAL_MESSENGER_RNA_SYNTHESIS		44	-0.494002	-1.49532	0.0958904	0.375548	0.999	2228	tags=34%, list=11%, signal=38%
REACTOME_METABOLISM_OF_AMINO_ACIDS_AND_DERIVATIVES	REACTOME_METABOLISM_OF_AMINO_ACIDS_AND_DERIVATIVES		374	-0.418369	-1.495	0.0856031	0.373834	0.999	3406	tags=35%, list=17%, signal=41%
REACTOME_ZBP1_DAI_MEDIATED_INDUCTION_OF_TYPE_I_IFNS	REACTOME_ZBP1_DAI_MEDIATED_INDUCTION_OF_TYPE_I_IFNS		21	-0.509327	-1.49448	0.0734694	0.372661	0.999	2939	tags=43%, list=15%, signal=50%
REACTOME_GAP_JUNCTION_TRAFFICKING_AND_REGULATION	REACTOME_GAP_JUNCTION_TRAFFICKING_AND_REGULATION		51	-0.468264	-1.48675	0.0609756	0.385791	0.999	5146	tags=51%, list=26%, signal=69%
REACTOME_ACTIVATION_OF_IRF3_IRF7_MEDIATED_BY_TBK1_IKK_EPSILON	REACTOME_ACTIVATION_OF_IRF3_IRF7_MEDIATED_BY_TBK1_IKK_EPSILON		17	-0.499778	-1.48639	0.0646465	0.384269	0.999	3843	tags=65%, list=19%, signal=80%
REACTOME_INITIAL_TRIGGERING_OF_COMPLEMENT	REACTOME_INITIAL_TRIGGERING_OF_COMPLEMENT		22	-0.582069	-1.48605	0.109649	0.382596	0.999	5532	tags=77%, list=28%, signal=107%
REACTOME_RNA_POLYMERASE_III_TRANSCRIPTION_TERMINATION	REACTOME_RNA_POLYMERASE_III_TRANSCRIPTION_TERMINATION		23	-0.51162	-1.48366	0.0728745	0.385541	0.999	2002	tags=35%, list=10%, signal=39%
WP_PARKINUBIQUITIN_PROTEASOMAL_SYSTEM_PATHWAY	WP_PARKINUBIQUITIN_PROTEASOMAL_SYSTEM_PATHWAY		70	-0.424736	-1.48354	0.0780287	0.383442	0.999	3852	tags=40%, list=19%, signal=49%
REACTOME_PEPTIDE_LIGAND_BINDING_RECEPTORS	REACTOME_PEPTIDE_LIGAND_BINDING_RECEPTORS		197	-0.401234	-1.483	0.0693277	0.38212	0.999	7411	tags=56%, list=37%, signal=88%
WP_INFLAMMATORY_RESPONSE_PATHWAY	WP_INFLAMMATORY_RESPONSE_PATHWAY		30	-0.545419	-1.48013	0.125786	0.385665	0.999	4870	tags=50%, list=24%, signal=66%
REACTOME_DEGRADATION_OF_BETA_CATENIN_BY_THE_DESTRUCTION_COMPLEX	REACTOME_DEGRADATION_OF_BETA_CATENIN_BY_THE_DESTRUCTION_COMPLEX		85	-0.454864	-1.47876	0.105155	0.385896	0.999	1883	tags=33%, list=9%, signal=36%
REACTOME_CHONDROITIN_SULFATE_DERMATAN_SULFATE_METABOLISM	REACTOME_CHONDROITIN_SULFATE_DERMATAN_SULFATE_METABOLISM		50	-0.474153	-1.47787	0.10303	0.385323	0.999	3849	tags=38%, list=19%, signal=47%
REACTOME_CELLULAR_RESPONSE_TO_CHEMICAL_STRESS	REACTOME_CELLULAR_RESPONSE_TO_CHEMICAL_STRESS		160	-0.418756	-1.47554	0.0933063	0.38807	0.999	3786	tags=41%, list=19%, signal=51%
REACTOME_ATTENUATION_PHASE	REACTOME_ATTENUATION_PHASE		28	-0.483032	-1.47527	0.0565302	0.386345	0.999	5773	tags=54%, list=29%, signal=75%
REACTOME_METABOLISM_OF_ANGIOTENSINOGEN_TO_ANGIOTENSINS	REACTOME_METABOLISM_OF_ANGIOTENSINOGEN_TO_ANGIOTENSINS		18	-0.503783	-1.47493	0.0791075	0.384861	0.999	4532	tags=33%, list=23%, signal=43%
WP_PATHOGENESIS_OF_SARSCOV2_MEDIATED_BY_NSP9NSP10_COMPLEX	WP_PATHOGENESIS_OF_SARSCOV2_MEDIATED_BY_NSP9NSP10_COMPLEX		21	-0.592735	-1.47252	0.113821	0.38758	0.999	3054	tags=48%, list=15%, signal=56%
REACTOME_FANCONI_ANEMIA_PATHWAY	REACTOME_FANCONI_ANEMIA_PATHWAY		39	-0.465701	-1.47053	0.105691	0.389779	0.999	3992	tags=46%, list=20%, signal=58%
REACTOME_NEGATIVE_REGULATORS_OF_DDX58_IFIH1_SIGNALING	REACTOME_NEGATIVE_REGULATORS_OF_DDX58_IFIH1_SIGNALING		35	-0.428598	-1.47043	0.0675944	0.387792	0.999	2383	tags=34%, list=12%, signal=39%
WP_IL1_AND_MEGAKARYOCYTES_IN_OBESITY	WP_IL1_AND_MEGAKARYOCYTES_IN_OBESITY		24	-0.545738	-1.4665	0.108333	0.39333	0.999	4870	tags=54%, list=24%, signal=72%
WP_FLUOROPYRIMIDINE_ACTIVITY	WP_FLUOROPYRIMIDINE_ACTIVITY		33	-0.433094	-1.46552	0.0603622	0.393041	0.999	2681	tags=30%, list=13%, signal=35%
REACTOME_DISEASES_OF_CARBOHYDRATE_METABOLISM	REACTOME_DISEASES_OF_CARBOHYDRATE_METABOLISM		33	-0.47382	-1.46253	0.0948454	0.397307	0.999	2677	tags=36%, list=13%, signal=42%
REACTOME_REGULATION_OF_TP53_ACTIVITY_THROUGH_METHYLATION	REACTOME_REGULATION_OF_TP53_ACTIVITY_THROUGH_METHYLATION		19	-0.491432	-1.45806	0.0797665	0.404079	0.999	976	tags=32%, list=5%, signal=33%
REACTOME_ABC_FAMILY_PROTEINS_MEDIATED_TRANSPORT	REACTOME_ABC_FAMILY_PROTEINS_MEDIATED_TRANSPORT		103	-0.399047	-1.45684	0.0947581	0.404312	0.999	1635	tags=26%, list=8%, signal=28%
WP_MIRNAS_INVOLVEMENT_IN_THE_IMMUNE_RESPONSE_IN_SEPSIS	WP_MIRNAS_INVOLVEMENT_IN_THE_IMMUNE_RESPONSE_IN_SEPSIS		37	-0.461553	-1.45621	0.0962343	0.403352	0.999	4107	tags=51%, list=21%, signal=65%
KEGG_INTESTINAL_IMMUNE_NETWORK_FOR_IGA_PRODUCTION	KEGG_INTESTINAL_IMMUNE_NETWORK_FOR_IGA_PRODUCTION		46	-0.528959	-1.44796	0.112033	0.418875	1	3998	tags=41%, list=20%, signal=52%
REACTOME_DUAL_INCISION_IN_GG_NER	REACTOME_DUAL_INCISION_IN_GG_NER		41	-0.476431	-1.44793	0.124514	0.416711	1	3992	tags=51%, list=20%, signal=64%
REACTOME_HIV_LIFE_CYCLE	REACTOME_HIV_LIFE_CYCLE		149	-0.390457	-1.44521	0.104126	0.4203	1	3036	tags=34%, list=15%, signal=40%
REACTOME_S_PHASE	REACTOME_S_PHASE		162	-0.453718	-1.44518	0.148148	0.418138	1	3953	tags=45%, list=20%, signal=56%
KEGG_PENTOSE_PHOSPHATE_PATHWAY	KEGG_PENTOSE_PHOSPHATE_PATHWAY		27	-0.5179	-1.44466	0.120792	0.416975	1	4826	tags=56%, list=24%, signal=73%
REACTOME_ACTIVATION_OF_BAD_AND_TRANSLOCATION_TO_MITOCHONDRIA	REACTOME_ACTIVATION_OF_BAD_AND_TRANSLOCATION_TO_MITOCHONDRIA		15	-0.507268	-1.44087	0.095723	0.422425	1	3297	tags=47%, list=17%, signal=56%
REACTOME_RNA_POLYMERASE_III_TRANSCRIPTION_INITIATION_FROM_TYPE_3_PROMOTER	REACTOME_RNA_POLYMERASE_III_TRANSCRIPTION_INITIATION_FROM_TYPE_3_PROMOTER		28	-0.49039	-1.43603	0.0955285	0.430776	1	4273	tags=54%, list=21%, signal=68%
REACTOME_TGF_BETA_RECEPTOR_SIGNALING_IN_EMT_EPITHELIAL_TO_MESENCHYMAL_TRANSITION	REACTOME_TGF_BETA_RECEPTOR_SIGNALING_IN_EMT_EPITHELIAL_TO_MESENCHYMAL_TRANSITION		16	-0.521192	-1.43454	0.0744467	0.431437	1	2874	tags=44%, list=14%, signal=51%
WP_FGFR3_SIGNALING_IN_CHONDROCYTE_PROLIFERATION_AND_TERMINAL_DIFFERENTIATION	WP_FGFR3_SIGNALING_IN_CHONDROCYTE_PROLIFERATION_AND_TERMINAL_DIFFERENTIATION		27	-0.440715	-1.43396	0.091858	0.430331	1	3318	tags=37%, list=17%, signal=44%
REACTOME_TNF_SIGNALING	REACTOME_TNF_SIGNALING		44	-0.392454	-1.43138	0.0715746	0.433776	1	3060	tags=36%, list=15%, signal=43%
REACTOME_TRANSPORT_OF_CONNEXONS_TO_THE_PLASMA_MEMBRANE	REACTOME_TRANSPORT_OF_CONNEXONS_TO_THE_PLASMA_MEMBRANE		21	-0.527536	-1.42903	0.0924025	0.436326	1	7264	tags=71%, list=36%, signal=112%
REACTOME_GAP_FILLING_DNA_REPAIR_SYNTHESIS_AND_LIGATION_IN_GG_NER	REACTOME_GAP_FILLING_DNA_REPAIR_SYNTHESIS_AND_LIGATION_IN_GG_NER		25	-0.554726	-1.42764	0.121212	0.43688	1	3817	tags=60%, list=19%, signal=74%
REACTOME_G_BETA_GAMMA_SIGNALLING_THROUGH_PI3KGAMMA	REACTOME_G_BETA_GAMMA_SIGNALLING_THROUGH_PI3KGAMMA		25	-0.47317	-1.42383	0.112527	0.442726	1	3737	tags=48%, list=19%, signal=59%
REACTOME_RNA_POLYMERASE_I_TRANSCRIPTION_INITIATION	REACTOME_RNA_POLYMERASE_I_TRANSCRIPTION_INITIATION		47	-0.444886	-1.42177	0.0940499	0.444804	1	2426	tags=32%, list=12%, signal=36%
REACTOME_MITOTIC_G2_G2_M_PHASES	REACTOME_MITOTIC_G2_G2_M_PHASES		200	-0.370674	-1.42142	0.126	0.443284	1	3966	tags=36%, list=20%, signal=44%
REACTOME_INACTIVATION_OF_CSF3_G_CSF_SIGNALING	REACTOME_INACTIVATION_OF_CSF3_G_CSF_SIGNALING		25	-0.468404	-1.41963	0.105263	0.444739	1	4816	tags=52%, list=24%, signal=68%
WP_INTERACTIONS_BETWEEN_LOXL4_AND_OXIDATIVE_STRESS_PATHWAY	WP_INTERACTIONS_BETWEEN_LOXL4_AND_OXIDATIVE_STRESS_PATHWAY		18	-0.467518	-1.41932	0.0887097	0.443095	1	3553	tags=50%, list=18%, signal=61%
REACTOME_PROCESSIVE_SYNTHESIS_ON_THE_C_STRAND_OF_THE_TELOMERE	REACTOME_PROCESSIVE_SYNTHESIS_ON_THE_C_STRAND_OF_THE_TELOMERE		19	-0.519041	-1.41849	0.116564	0.442605	1	3620	tags=53%, list=18%, signal=64%
REACTOME_TRANSLESION_SYNTHESIS_BY_POLH	REACTOME_TRANSLESION_SYNTHESIS_BY_POLH		19	-0.56357	-1.41835	0.145161	0.440744	1	3817	tags=63%, list=19%, signal=78%
WP_FIBRIN_COMPLEMENT_RECEPTOR_3_SIGNALING_PATHWAY	WP_FIBRIN_COMPLEMENT_RECEPTOR_3_SIGNALING_PATHWAY		43	-0.410333	-1.4147	0.112016	0.44643	1	2510	tags=33%, list=13%, signal=37%
REACTOME_TRANSLATION	REACTOME_TRANSLATION		293	-0.511474	-1.41439	0.189824	0.444807	1	3403	tags=44%, list=17%, signal=52%
REACTOME_NRIF_SIGNALS_CELL_DEATH_FROM_THE_NUCLEUS	REACTOME_NRIF_SIGNALS_CELL_DEATH_FROM_THE_NUCLEUS		16	-0.493011	-1.41232	0.0952381	0.447052	1	1325	tags=38%, list=7%, signal=40%
REACTOME_TNFS_BIND_THEIR_PHYSIOLOGICAL_RECEPTORS	REACTOME_TNFS_BIND_THEIR_PHYSIOLOGICAL_RECEPTORS		29	-0.494857	-1.41167	0.132653	0.446266	1	4889	tags=48%, list=25%, signal=64%
REACTOME_FORMATION_OF_RNA_POL_II_ELONGATION_COMPLEX	REACTOME_FORMATION_OF_RNA_POL_II_ELONGATION_COMPLEX		58	-0.411474	-1.41054	0.110417	0.446544	1	2972	tags=40%, list=15%, signal=46%
REACTOME_MAPK6_MAPK4_SIGNALING	REACTOME_MAPK6_MAPK4_SIGNALING		91	-0.387925	-1.40998	0.102941	0.445631	1	1883	tags=30%, list=9%, signal=33%
REACTOME_RUNX1_REGULATES_TRANSCRIPTION_OF_GENES_INVOLVED_IN_DIFFERENTIATION_OF_HSCS	REACTOME_RUNX1_REGULATES_TRANSCRIPTION_OF_GENES_INVOLVED_IN_DIFFERENTIATION_OF_HSCS		128	-0.465467	-1.40964	0.196464	0.444293	1	2147	tags=24%, list=11%, signal=27%
KEGG_DNA_REPLICATION	KEGG_DNA_REPLICATION		36	-0.541004	-1.4096	0.152305	0.442241	1	3817	tags=56%, list=19%, signal=69%
REACTOME_HIV_TRANSCRIPTION_INITIATION	REACTOME_HIV_TRANSCRIPTION_INITIATION		47	-0.440347	-1.40734	0.127135	0.444768	1	2426	tags=28%, list=12%, signal=31%
REACTOME_TRANSCRIPTION_OF_THE_HIV_GENOME	REACTOME_TRANSCRIPTION_OF_THE_HIV_GENOME		70	-0.402241	-1.40538	0.109589	0.446981	1	2972	tags=31%, list=15%, signal=37%
REACTOME_COMPLEMENT_CASCADE	REACTOME_COMPLEMENT_CASCADE		57	-0.455886	-1.40274	0.160256	0.450256	1	5532	tags=51%, list=28%, signal=70%
REACTOME_MICRORNA_MIRNA_BIOGENESIS	REACTOME_MICRORNA_MIRNA_BIOGENESIS		24	-0.471359	-1.40198	0.132184	0.449867	1	2198	tags=42%, list=11%, signal=47%
REACTOME_MOLECULES_ASSOCIATED_WITH_ELASTIC_FIBRES	REACTOME_MOLECULES_ASSOCIATED_WITH_ELASTIC_FIBRES		38	-0.528501	-1.40162	0.161491	0.44859	1	4217	tags=50%, list=21%, signal=63%
WP_OXIDATIVE_DAMAGE_RESPONSE	WP_OXIDATIVE_DAMAGE_RESPONSE		40	-0.415647	-1.40112	0.110664	0.447695	1	3802	tags=48%, list=19%, signal=59%
KEGG_CELL_ADHESION_MOLECULES_CAMS	KEGG_CELL_ADHESION_MOLECULES_CAMS		131	-0.424805	-1.3999	0.164859	0.448175	1	4684	tags=40%, list=23%, signal=52%
REACTOME_ACTIVATED_TAK1_MEDIATES_P38_MAPK_ACTIVATION	REACTOME_ACTIVATED_TAK1_MEDIATES_P38_MAPK_ACTIVATION		23	-0.433256	-1.39975	0.0894942	0.446404	1	2344	tags=39%, list=12%, signal=44%
WP_STRIATED_MUSCLE_CONTRACTION_PATHWAY	WP_STRIATED_MUSCLE_CONTRACTION_PATHWAY		38	-0.447798	-1.3985	0.0972516	0.446919	1	4242	tags=37%, list=21%, signal=47%
REACTOME_LYSOSOME_VESICLE_BIOGENESIS	REACTOME_LYSOSOME_VESICLE_BIOGENESIS		35	-0.444627	-1.39829	0.120902	0.445259	1	3805	tags=54%, list=19%, signal=67%
WP_TNFRELATED_WEAK_INDUCER_OF_APOPTOSIS_TWEAK_SIGNALING_PATHWAY	WP_TNFRELATED_WEAK_INDUCER_OF_APOPTOSIS_TWEAK_SIGNALING_PATHWAY		42	-0.394137	-1.39808	0.123967	0.443684	1	2317	tags=36%, list=12%, signal=40%
REACTOME_TP53_REGULATES_TRANSCRIPTION_OF_DNA_REPAIR_GENES	REACTOME_TP53_REGULATES_TRANSCRIPTION_OF_DNA_REPAIR_GENES		62	-0.390933	-1.39712	0.113281	0.443645	1	3823	tags=39%, list=19%, signal=48%
WP_NICOTINE_EFFECT_ON_DOPAMINERGIC_NEURONS	WP_NICOTINE_EFFECT_ON_DOPAMINERGIC_NEURONS		21	-0.490049	-1.39639	0.0828157	0.443234	1	5413	tags=52%, list=27%, signal=72%
REACTOME_ELASTIC_FIBRE_FORMATION	REACTOME_ELASTIC_FIBRE_FORMATION		45	-0.533222	-1.39531	0.176842	0.443642	1	4217	tags=49%, list=21%, signal=62%
REACTOME_TRAF6_MEDIATED_NF_KB_ACTIVATION	REACTOME_TRAF6_MEDIATED_NF_KB_ACTIVATION		25	-0.417771	-1.3951	0.0964361	0.442075	1	1934	tags=28%, list=10%, signal=31%
WP_7Q1123_COPY_NUMBER_VARIATION_SYNDROME	WP_7Q1123_COPY_NUMBER_VARIATION_SYNDROME		104	-0.360303	-1.3945	0.0909091	0.441326	1	2951	tags=34%, list=15%, signal=39%
REACTOME_REGULATION_OF_INSULIN_LIKE_GROWTH_FACTOR_IGF_TRANSPORT_AND_UPTAKE_BY_INSULIN_LIKE_GROWTH_FACTOR_BINDING_PROTEINS_IGFBPS	REACTOME_REGULATION_OF_INSULIN_LIKE_GROWTH_FACTOR_IGF_TRANSPORT_AND_UPTAKE_BY_INSULIN_LIKE_GROWTH_FACTOR_BINDING_PROTEINS_IGFBPS		124	-0.40017	-1.39316	0.116525	0.442283	1	4638	tags=43%, list=23%, signal=55%
REACTOME_TRANSLESION_SYNTHESIS_BY_Y_FAMILY_DNA_POLYMERASES_BYPASSES_LESIONS_ON_DNA_TEMPLATE	REACTOME_TRANSLESION_SYNTHESIS_BY_Y_FAMILY_DNA_POLYMERASES_BYPASSES_LESIONS_ON_DNA_TEMPLATE		39	-0.458097	-1.39289	0.15493	0.440899	1	2108	tags=38%, list=11%, signal=43%
WP_DOPAMINERGIC_NEUROGENESIS	WP_DOPAMINERGIC_NEUROGENESIS		30	-0.460684	-1.38881	0.113208	0.447504	1	6151	tags=47%, list=31%, signal=67%
WP_MIR5093P_ALTERATION_OF_YAP1ECM_AXIS	WP_MIR5093P_ALTERATION_OF_YAP1ECM_AXIS		17	-0.590198	-1.38765	0.185185	0.447971	1	4995	tags=71%, list=25%, signal=94%
REACTOME_PROCESSIVE_SYNTHESIS_ON_THE_LAGGING_STRAND	REACTOME_PROCESSIVE_SYNTHESIS_ON_THE_LAGGING_STRAND		15	-0.587028	-1.38398	0.143141	0.453347	1	3620	tags=60%, list=18%, signal=73%
WP_PLATELETMEDIATED_INTERACTIONS_WITH_VASCULAR_AND_CIRCULATING_CELLS	WP_PLATELETMEDIATED_INTERACTIONS_WITH_VASCULAR_AND_CIRCULATING_CELLS		17	-0.581431	-1.38074	0.162162	0.457974	1	4015	tags=47%, list=20%, signal=59%
WP_TLR4_SIGNALING_AND_TOLERANCE	WP_TLR4_SIGNALING_AND_TOLERANCE		28	-0.422377	-1.37958	0.119342	0.458446	1	2510	tags=36%, list=13%, signal=41%
REACTOME_GAMMA_CARBOXYLATION_HYPUSINE_FORMATION_AND_ARYLSULFATASE_ACTIVATION	REACTOME_GAMMA_CARBOXYLATION_HYPUSINE_FORMATION_AND_ARYLSULFATASE_ACTIVATION		42	-0.401335	-1.37647	0.112705	0.463034	1	5322	tags=45%, list=27%, signal=62%
REACTOME_NOTCH3_ACTIVATION_AND_TRANSMISSION_OF_SIGNAL_TO_THE_NUCLEUS	REACTOME_NOTCH3_ACTIVATION_AND_TRANSMISSION_OF_SIGNAL_TO_THE_NUCLEUS		25	-0.441881	-1.37643	0.102041	0.46115	1	2747	tags=40%, list=14%, signal=46%
REACTOME_RESOLUTION_OF_ABASIC_SITES_AP_SITES	REACTOME_RESOLUTION_OF_ABASIC_SITES_AP_SITES		38	-0.495938	-1.37632	0.148	0.459425	1	3817	tags=53%, list=19%, signal=65%
REACTOME_NUCLEOTIDE_BINDING_DOMAIN_LEUCINE_RICH_REPEAT_CONTAINING_RECEPTOR_NLR_SIGNALING_PATHWAYS	REACTOME_NUCLEOTIDE_BINDING_DOMAIN_LEUCINE_RICH_REPEAT_CONTAINING_RECEPTOR_NLR_SIGNALING_PATHWAYS		56	-0.366052	-1.37378	0.0898204	0.463017	1	2344	tags=29%, list=12%, signal=32%
REACTOME_BINDING_AND_UPTAKE_OF_LIGANDS_BY_SCAVENGER_RECEPTORS	REACTOME_BINDING_AND_UPTAKE_OF_LIGANDS_BY_SCAVENGER_RECEPTORS		42	-0.470813	-1.37002	0.155172	0.468791	1	4638	tags=40%, list=23%, signal=53%
REACTOME_SCAVENGING_BY_CLASS_A_RECEPTORS	REACTOME_SCAVENGING_BY_CLASS_A_RECEPTORS		19	-0.541025	-1.36445	0.176842	0.478387	1	5970	tags=68%, list=30%, signal=98%
REACTOME_INTERFERON_SIGNALING	REACTOME_INTERFERON_SIGNALING		200	-0.361037	-1.36388	0.140816	0.477581	1	3390	tags=35%, list=17%, signal=42%
WP_METABOLIC_PATHWAY_OF_LDL_HDL_AND_TG_INCLUDING_DISEASES	WP_METABOLIC_PATHWAY_OF_LDL_HDL_AND_TG_INCLUDING_DISEASES		16	-0.498255	-1.3629	0.150794	0.477459	1	4691	tags=56%, list=24%, signal=73%
WP_IL18_SIGNALING_PATHWAY	WP_IL18_SIGNALING_PATHWAY		272	-0.316377	-1.35823	0.0946502	0.48537	1	4734	tags=40%, list=24%, signal=52%
REACTOME_CYCLIN_D_ASSOCIATED_EVENTS_IN_G1	REACTOME_CYCLIN_D_ASSOCIATED_EVENTS_IN_G1		47	-0.389999	-1.35756	0.13556	0.484789	1	1993	tags=23%, list=10%, signal=26%
WP_BURN_WOUND_HEALING	WP_BURN_WOUND_HEALING		99	-0.427812	-1.35215	0.193159	0.494176	1	4934	tags=42%, list=25%, signal=56%
REACTOME_PRESYNAPTIC_FUNCTION_OF_KAINATE_RECEPTORS	REACTOME_PRESYNAPTIC_FUNCTION_OF_KAINATE_RECEPTORS		21	-0.449595	-1.35089	0.153374	0.494727	1	4583	tags=52%, list=23%, signal=68%
WP_22Q112_COPY_NUMBER_VARIATION_SYNDROME	WP_22Q112_COPY_NUMBER_VARIATION_SYNDROME		118	-0.373857	-1.3508	0.123667	0.492869	1	4779	tags=46%, list=24%, signal=60%
REACTOME_COLLAGEN_FORMATION	REACTOME_COLLAGEN_FORMATION		90	-0.455886	-1.34853	0.226721	0.495769	1	4708	tags=44%, list=24%, signal=58%
WP_IMMUNE_RESPONSE_TO_TUBERCULOSIS	WP_IMMUNE_RESPONSE_TO_TUBERCULOSIS		23	-0.501118	-1.34722	0.185771	0.496658	1	1751	tags=43%, list=9%, signal=48%
REACTOME_FORMATION_OF_INCISION_COMPLEX_IN_GG_NER	REACTOME_FORMATION_OF_INCISION_COMPLEX_IN_GG_NER		43	-0.417358	-1.34463	0.146947	0.5002	1	3992	tags=44%, list=20%, signal=55%
WP_DNA_REPLICATION	WP_DNA_REPLICATION		42	-0.516795	-1.34447	0.235867	0.498632	1	3817	tags=48%, list=19%, signal=59%
REACTOME_DEFECTS_OF_CONTACT_ACTIVATION_SYSTEM_CAS_AND_KALLIKREIN_KININ_SYSTEM_KKS	REACTOME_DEFECTS_OF_CONTACT_ACTIVATION_SYSTEM_CAS_AND_KALLIKREIN_KININ_SYSTEM_KKS		16	-0.488574	-1.34388	0.122	0.49805	1	5318	tags=44%, list=27%, signal=60%
REACTOME_CYTOPROTECTION_BY_HMOX1	REACTOME_CYTOPROTECTION_BY_HMOX1		124	-0.391222	-1.34237	0.170082	0.499355	1	3786	tags=41%, list=19%, signal=50%
REACTOME_COLLAGEN_BIOSYNTHESIS_AND_MODIFYING_ENZYMES	REACTOME_COLLAGEN_BIOSYNTHESIS_AND_MODIFYING_ENZYMES		67	-0.476669	-1.33863	0.239754	0.505392	1	4708	tags=45%, list=24%, signal=58%
WP_G1_TO_S_CELL_CYCLE_CONTROL	WP_G1_TO_S_CELL_CYCLE_CONTROL		64	-0.400281	-1.33758	0.163188	0.505378	1	3923	tags=38%, list=20%, signal=47%
REACTOME_PCNA_DEPENDENT_LONG_PATCH_BASE_EXCISION_REPAIR	REACTOME_PCNA_DEPENDENT_LONG_PATCH_BASE_EXCISION_REPAIR		21	-0.560577	-1.33691	0.202429	0.504923	1	5407	tags=76%, list=27%, signal=104%
REACTOME_TRAF6_MEDIATED_INDUCTION_OF_TAK1_COMPLEX_WITHIN_TLR4_COMPLEX	REACTOME_TRAF6_MEDIATED_INDUCTION_OF_TAK1_COMPLEX_WITHIN_TLR4_COMPLEX		16	-0.446225	-1.33512	0.134146	0.506827	1	2510	tags=44%, list=13%, signal=50%
REACTOME_GENE_AND_PROTEIN_EXPRESSION_BY_JAK_STAT_SIGNALING_AFTER_INTERLEUKIN_12_STIMULATION	REACTOME_GENE_AND_PROTEIN_EXPRESSION_BY_JAK_STAT_SIGNALING_AFTER_INTERLEUKIN_12_STIMULATION		38	-0.422396	-1.335	0.169323	0.50508	1	4870	tags=53%, list=24%, signal=70%
WP_EBOLA_VIRUS_INFECTION_IN_HOST	WP_EBOLA_VIRUS_INFECTION_IN_HOST		129	-0.36393	-1.33433	0.164927	0.504484	1	3946	tags=41%, list=20%, signal=51%
REACTOME_THE_ROLE_OF_NEF_IN_HIV_1_REPLICATION_AND_DISEASE_PATHOGENESIS	REACTOME_THE_ROLE_OF_NEF_IN_HIV_1_REPLICATION_AND_DISEASE_PATHOGENESIS		28	-0.454256	-1.33423	0.154334	0.502816	1	2794	tags=39%, list=14%, signal=46%
KEGG_BLADDER_CANCER	KEGG_BLADDER_CANCER		42	-0.361871	-1.33279	0.114286	0.503951	1	2438	tags=31%, list=12%, signal=35%
REACTOME_PHASE_4_RESTING_MEMBRANE_POTENTIAL	REACTOME_PHASE_4_RESTING_MEMBRANE_POTENTIAL		19	-0.461009	-1.3327	0.132075	0.502144	1	5250	tags=47%, list=26%, signal=64%
REACTOME_INTERLEUKIN_12_SIGNALING	REACTOME_INTERLEUKIN_12_SIGNALING		47	-0.396912	-1.33227	0.154	0.501133	1	3750	tags=40%, list=19%, signal=50%
REACTOME_PLASMA_LIPOPROTEIN_CLEARANCE	REACTOME_PLASMA_LIPOPROTEIN_CLEARANCE		33	-0.446736	-1.33201	0.183468	0.499827	1	4638	tags=52%, list=23%, signal=67%
REACTOME_POLYMERASE_SWITCHING_ON_THE_C_STRAND_OF_THE_TELOMERE	REACTOME_POLYMERASE_SWITCHING_ON_THE_C_STRAND_OF_THE_TELOMERE		26	-0.455079	-1.33174	0.172816	0.498445	1	2076	tags=35%, list=10%, signal=39%
KEGG_PRIMARY_IMMUNODEFICIENCY	KEGG_PRIMARY_IMMUNODEFICIENCY		35	-0.47204	-1.33125	0.199597	0.497596	1	4589	tags=43%, list=23%, signal=56%
REACTOME_TERMINATION_OF_TRANSLESION_DNA_SYNTHESIS	REACTOME_TERMINATION_OF_TRANSLESION_DNA_SYNTHESIS		32	-0.455269	-1.33099	0.196393	0.496353	1	3817	tags=50%, list=19%, signal=62%
REACTOME_HSF1_DEPENDENT_TRANSACTIVATION	REACTOME_HSF1_DEPENDENT_TRANSACTIVATION		38	-0.403655	-1.32975	0.118257	0.497064	1	5384	tags=47%, list=27%, signal=65%
REACTOME_DOWNREGULATION_OF_ERBB2_SIGNALING	REACTOME_DOWNREGULATION_OF_ERBB2_SIGNALING		29	-0.372516	-1.32722	0.145594	0.500424	1	1605	tags=28%, list=8%, signal=30%
REACTOME_RNA_POLYMERASE_III_TRANSCRIPTION	REACTOME_RNA_POLYMERASE_III_TRANSCRIPTION		41	-0.405836	-1.32711	0.125257	0.498857	1	4273	tags=44%, list=21%, signal=56%
REACTOME_INTRINSIC_PATHWAY_OF_FIBRIN_CLOT_FORMATION	REACTOME_INTRINSIC_PATHWAY_OF_FIBRIN_CLOT_FORMATION		23	-0.429916	-1.32546	0.156701	0.500526	1	4310	tags=39%, list=22%, signal=50%
REACTOME_CONSTITUTIVE_SIGNALING_BY_LIGAND_RESPONSIVE_EGFR_CANCER_VARIANTS	REACTOME_CONSTITUTIVE_SIGNALING_BY_LIGAND_RESPONSIVE_EGFR_CANCER_VARIANTS		19	-0.41149	-1.32255	0.13834	0.504933	1	919	tags=32%, list=5%, signal=33%
WP_VITAMIN_B12_METABOLISM	WP_VITAMIN_B12_METABOLISM		50	-0.377608	-1.31991	0.142562	0.508693	1	4870	tags=42%, list=24%, signal=55%
REACTOME_NEDDYLATION	REACTOME_NEDDYLATION		234	-0.319751	-1.31965	0.126733	0.507339	1	4470	tags=37%, list=22%, signal=47%
REACTOME_REGULATION_OF_TP53_EXPRESSION_AND_DEGRADATION	REACTOME_REGULATION_OF_TP53_EXPRESSION_AND_DEGRADATION		37	-0.3661	-1.31945	0.121807	0.505857	1	1926	tags=27%, list=10%, signal=30%
REACTOME_IKK_COMPLEX_RECRUITMENT_MEDIATED_BY_RIP1	REACTOME_IKK_COMPLEX_RECRUITMENT_MEDIATED_BY_RIP1		23	-0.417087	-1.31792	0.155689	0.507101	1	1167	tags=26%, list=6%, signal=28%
WP_NOVEL_INTRACELLULAR_COMPONENTS_OF_RIGILIKE_RECEPTOR_RLR_PATHWAY	WP_NOVEL_INTRACELLULAR_COMPONENTS_OF_RIGILIKE_RECEPTOR_RLR_PATHWAY		60	-0.354651	-1.31783	0.131474	0.50541	1	2516	tags=33%, list=13%, signal=38%
REACTOME_RESOLUTION_OF_AP_SITES_VIA_THE_MULTIPLE_NUCLEOTIDE_PATCH_REPLACEMENT_PATHWAY	REACTOME_RESOLUTION_OF_AP_SITES_VIA_THE_MULTIPLE_NUCLEOTIDE_PATCH_REPLACEMENT_PATHWAY		25	-0.531845	-1.31772	0.235887	0.503876	1	5407	tags=72%, list=27%, signal=99%
REACTOME_TNF_RECEPTOR_SUPERFAMILY_TNFSF_MEMBERS_MEDIATING_NON_CANONICAL_NF_KB_PATHWAY	REACTOME_TNF_RECEPTOR_SUPERFAMILY_TNFSF_MEMBERS_MEDIATING_NON_CANONICAL_NF_KB_PATHWAY		17	-0.50207	-1.31392	0.19375	0.510087	1	2119	tags=41%, list=11%, signal=46%
REACTOME_THE_NLRP3_INFLAMMASOME	REACTOME_THE_NLRP3_INFLAMMASOME		16	-0.471643	-1.31335	0.173653	0.509468	1	1637	tags=25%, list=8%, signal=27%
REACTOME_SIGNALING_BY_FGFR2	REACTOME_SIGNALING_BY_FGFR2		73	-0.33104	-1.31251	0.104508	0.509439	1	2021	tags=25%, list=10%, signal=27%
REACTOME_NEF_MEDIATES_DOWN_MODULATION_OF_CELL_SURFACE_RECEPTORS_BY_RECRUITING_THEM_TO_CLATHRIN_ADAPTERS	REACTOME_NEF_MEDIATES_DOWN_MODULATION_OF_CELL_SURFACE_RECEPTORS_BY_RECRUITING_THEM_TO_CLATHRIN_ADAPTERS		21	-0.477608	-1.31219	0.180873	0.508293	1	2794	tags=43%, list=14%, signal=50%
REACTOME_SIGNALING_BY_NOTCH1_HD_DOMAIN_MUTANTS_IN_CANCER	REACTOME_SIGNALING_BY_NOTCH1_HD_DOMAIN_MUTANTS_IN_CANCER		15	-0.491643	-1.31129	0.201183	0.508381	1	2747	tags=47%, list=14%, signal=54%
WP_16P112_DISTAL_DELETION_SYNDROME	WP_16P112_DISTAL_DELETION_SYNDROME		31	-0.417033	-1.31097	0.165254	0.507249	1	2393	tags=26%, list=12%, signal=29%
KEGG_COMPLEMENT_AND_COAGULATION_CASCADES	KEGG_COMPLEMENT_AND_COAGULATION_CASCADES		69	-0.405857	-1.30947	0.185417	0.508504	1	5685	tags=46%, list=29%, signal=65%
REACTOME_APC_CDC20_MEDIATED_DEGRADATION_OF_NEK2A	REACTOME_APC_CDC20_MEDIATED_DEGRADATION_OF_NEK2A		26	-0.486886	-1.30798	0.219466	0.509859	1	3687	tags=50%, list=18%, signal=61%
WP_MATRIX_METALLOPROTEINASES	WP_MATRIX_METALLOPROTEINASES		30	-0.443376	-1.30595	0.175403	0.512021	1	4669	tags=47%, list=23%, signal=61%
KEGG_GLUTATHIONE_METABOLISM	KEGG_GLUTATHIONE_METABOLISM		48	-0.40112	-1.30324	0.175	0.515837	1	3851	tags=29%, list=19%, signal=36%
REACTOME_DEFECTIVE_INTRINSIC_PATHWAY_FOR_APOPTOSIS	REACTOME_DEFECTIVE_INTRINSIC_PATHWAY_FOR_APOPTOSIS		25	-0.427858	-1.30309	0.166667	0.514395	1	3125	tags=36%, list=16%, signal=43%
WP_GLUTATHIONE_METABOLISM	WP_GLUTATHIONE_METABOLISM		21	-0.442528	-1.30214	0.16763	0.514521	1	643	tags=19%, list=3%, signal=20%
REACTOME_DNA_STRAND_ELONGATION	REACTOME_DNA_STRAND_ELONGATION		32	-0.541198	-1.30195	0.235174	0.513138	1	4163	tags=59%, list=21%, signal=75%
WP_NEURAL_CREST_DIFFERENTIATION	WP_NEURAL_CREST_DIFFERENTIATION		101	-0.341802	-1.30079	0.137652	0.513977	1	5999	tags=46%, list=30%, signal=65%
REACTOME_ACTIVATED_NOTCH1_TRANSMITS_SIGNAL_TO_THE_NUCLEUS	REACTOME_ACTIVATED_NOTCH1_TRANSMITS_SIGNAL_TO_THE_NUCLEUS		31	-0.404239	-1.30021	0.168357	0.513341	1	2747	tags=35%, list=14%, signal=41%
REACTOME_COSTIMULATION_BY_THE_CD28_FAMILY	REACTOME_COSTIMULATION_BY_THE_CD28_FAMILY		67	-0.382563	-1.29958	0.216327	0.513005	1	3225	tags=37%, list=16%, signal=44%
WP_NUCLEOTIDE_METABOLISM	WP_NUCLEOTIDE_METABOLISM		19	-0.496866	-1.29957	0.22619	0.511279	1	1983	tags=32%, list=10%, signal=35%
WP_COMPLEMENT_SYSTEM	WP_COMPLEMENT_SYSTEM		97	-0.3993	-1.29727	0.203782	0.514339	1	4035	tags=36%, list=20%, signal=45%
REACTOME_G_ALPHA_Z_SIGNALLING_EVENTS	REACTOME_G_ALPHA_Z_SIGNALLING_EVENTS		48	-0.385375	-1.29713	0.174194	0.512951	1	5909	tags=52%, list=30%, signal=74%
REACTOME_RESPONSE_OF_MTB_TO_PHAGOCYTOSIS	REACTOME_RESPONSE_OF_MTB_TO_PHAGOCYTOSIS		23	-0.425009	-1.29692	0.181443	0.511718	1	1342	tags=30%, list=7%, signal=33%
REACTOME_CHONDROITIN_SULFATE_BIOSYNTHESIS	REACTOME_CHONDROITIN_SULFATE_BIOSYNTHESIS		20	-0.518682	-1.29423	0.217391	0.51581	1	3688	tags=45%, list=18%, signal=55%
REACTOME_INFECTION_WITH_MYCOBACTERIUM_TUBERCULOSIS	REACTOME_INFECTION_WITH_MYCOBACTERIUM_TUBERCULOSIS		27	-0.402426	-1.29283	0.15914	0.517076	1	4215	tags=44%, list=21%, signal=56%
REACTOME_RRNA_MODIFICATION_IN_THE_NUCLEUS_AND_CYTOSOL	REACTOME_RRNA_MODIFICATION_IN_THE_NUCLEUS_AND_CYTOSOL		60	-0.465412	-1.29151	0.236893	0.518112	1	3436	tags=43%, list=17%, signal=52%
REACTOME_WNT5A_DEPENDENT_INTERNALIZATION_OF_FZD4	REACTOME_WNT5A_DEPENDENT_INTERNALIZATION_OF_FZD4		15	-0.496223	-1.29019	0.180467	0.518944	1	3186	tags=47%, list=16%, signal=56%
REACTOME_MRNA_SPLICING	REACTOME_MRNA_SPLICING		188	-0.388988	-1.28961	0.222649	0.518416	1	4089	tags=43%, list=21%, signal=54%
REACTOME_APC_C_CDC20_MEDIATED_DEGRADATION_OF_CYCLIN_B	REACTOME_APC_C_CDC20_MEDIATED_DEGRADATION_OF_CYCLIN_B		24	-0.481624	-1.28593	0.231061	0.524225	1	3687	tags=54%, list=18%, signal=66%
REACTOME_APOPTOSIS	REACTOME_APOPTOSIS		179	-0.313834	-1.28585	0.153693	0.522672	1	4107	tags=37%, list=21%, signal=47%
REACTOME_WNT_LIGAND_BIOGENESIS_AND_TRAFFICKING	REACTOME_WNT_LIGAND_BIOGENESIS_AND_TRAFFICKING		26	-0.401198	-1.2857	0.149901	0.521282	1	5289	tags=58%, list=27%, signal=78%
WP_INTERACTIONS_OF_NATURAL_KILLER_CELLS_IN_PANCREATIC_CANCER	WP_INTERACTIONS_OF_NATURAL_KILLER_CELLS_IN_PANCREATIC_CANCER		28	-0.447135	-1.28553	0.231373	0.519908	1	5581	tags=64%, list=28%, signal=89%
REACTOME_TELOMERE_C_STRAND_LAGGING_STRAND_SYNTHESIS	REACTOME_TELOMERE_C_STRAND_LAGGING_STRAND_SYNTHESIS		34	-0.439096	-1.28462	0.228346	0.52006	1	3817	tags=44%, list=19%, signal=54%
KEGG_PURINE_METABOLISM	KEGG_PURINE_METABOLISM		159	-0.294201	-1.2826	0.141454	0.522753	1	2366	tags=23%, list=12%, signal=26%
WP_COMPLEMENT_AND_COAGULATION_CASCADES	WP_COMPLEMENT_AND_COAGULATION_CASCADES		58	-0.408273	-1.28198	0.190987	0.522386	1	5685	tags=52%, list=29%, signal=72%
REACTOME_DNA_REPLICATION_PRE_INITIATION	REACTOME_DNA_REPLICATION_PRE_INITIATION		146	-0.446917	-1.28198	0.254473	0.520701	1	3332	tags=29%, list=17%, signal=35%
REACTOME_NEGATIVE_REGULATION_OF_FLT3	REACTOME_NEGATIVE_REGULATION_OF_FLT3		15	-0.457385	-1.28119	0.163968	0.520791	1	1132	tags=33%, list=6%, signal=35%
REACTOME_G_PROTEIN_BETA_GAMMA_SIGNALLING	REACTOME_G_PROTEIN_BETA_GAMMA_SIGNALLING		32	-0.402567	-1.27843	0.211618	0.524874	1	4589	tags=50%, list=23%, signal=65%
REACTOME_AFLATOXIN_ACTIVATION_AND_DETOXIFICATION	REACTOME_AFLATOXIN_ACTIVATION_AND_DETOXIFICATION		18	-0.489315	-1.27664	0.2	0.526843	1	2061	tags=33%, list=10%, signal=37%
REACTOME_DNA_REPLICATION	REACTOME_DNA_REPLICATION		189	-0.430416	-1.27625	0.241935	0.525984	1	3817	tags=34%, list=19%, signal=42%
REACTOME_ARACHIDONIC_ACID_METABOLISM	REACTOME_ARACHIDONIC_ACID_METABOLISM		59	-0.344014	-1.27088	0.145418	0.535386	1	3974	tags=25%, list=20%, signal=32%
REACTOME_FC_EPSILON_RECEPTOR_FCERI_SIGNALING	REACTOME_FC_EPSILON_RECEPTOR_FCERI_SIGNALING		131	-0.311709	-1.27035	0.160643	0.534755	1	2344	tags=25%, list=12%, signal=28%
REACTOME_SIGNALING_BY_INTERLEUKINS	REACTOME_SIGNALING_BY_INTERLEUKINS		459	-0.293674	-1.2701	0.162651	0.533517	1	5038	tags=37%, list=25%, signal=49%
REACTOME_ENDOSOMAL_SORTING_COMPLEX_REQUIRED_FOR_TRANSPORT_ESCRT	REACTOME_ENDOSOMAL_SORTING_COMPLEX_REQUIRED_FOR_TRANSPORT_ESCRT		31	-0.432795	-1.26905	0.19877	0.533826	1	3478	tags=52%, list=17%, signal=62%
REACTOME_SIGNALLING_TO_RAS	REACTOME_SIGNALLING_TO_RAS		20	-0.407491	-1.2687	0.172345	0.532871	1	3762	tags=45%, list=19%, signal=55%
REACTOME_TP53_REGULATES_TRANSCRIPTION_OF_GENES_INVOLVED_IN_G2_CELL_CYCLE_ARREST	REACTOME_TP53_REGULATES_TRANSCRIPTION_OF_GENES_INVOLVED_IN_G2_CELL_CYCLE_ARREST		18	-0.46037	-1.26655	0.225	0.535667	1	3923	tags=50%, list=20%, signal=62%
REACTOME_TRANSCRIPTIONAL_REGULATION_BY_THE_AP_2_TFAP2_FAMILY_OF_TRANSCRIPTION_FACTORS	REACTOME_TRANSCRIPTIONAL_REGULATION_BY_THE_AP_2_TFAP2_FAMILY_OF_TRANSCRIPTION_FACTORS		38	-0.376011	-1.26594	0.151341	0.535119	1	5546	tags=45%, list=28%, signal=62%
WP_PATHOGENIC_ESCHERICHIA_COLI_INFECTION	WP_PATHOGENIC_ESCHERICHIA_COLI_INFECTION		55	-0.343404	-1.26588	0.172917	0.533592	1	4554	tags=44%, list=23%, signal=56%
KEGG_PATHOGENIC_ESCHERICHIA_COLI_INFECTION	KEGG_PATHOGENIC_ESCHERICHIA_COLI_INFECTION		55	-0.343404	-1.26588	0.172917	0.53194	1	4554	tags=44%, list=23%, signal=56%
REACTOME_EXTENSION_OF_TELOMERES	REACTOME_EXTENSION_OF_TELOMERES		51	-0.412552	-1.26574	0.229572	0.530544	1	3817	tags=43%, list=19%, signal=53%
REACTOME_TICAM1_RIP1_MEDIATED_IKK_COMPLEX_RECRUITMENT	REACTOME_TICAM1_RIP1_MEDIATED_IKK_COMPLEX_RECRUITMENT		19	-0.432933	-1.26392	0.211577	0.532727	1	1167	tags=26%, list=6%, signal=28%
REACTOME_PENTOSE_PHOSPHATE_PATHWAY	REACTOME_PENTOSE_PHOSPHATE_PATHWAY		15	-0.515704	-1.26327	0.253333	0.532474	1	5522	tags=60%, list=28%, signal=83%
REACTOME_RECOGNITION_OF_DNA_DAMAGE_BY_PCNA_CONTAINING_REPLICATION_COMPLEX	REACTOME_RECOGNITION_OF_DNA_DAMAGE_BY_PCNA_CONTAINING_REPLICATION_COMPLEX		30	-0.462152	-1.26321	0.232742	0.530948	1	3817	tags=50%, list=19%, signal=62%
WP_ALZHEIMERS_DISEASE_AND_MIRNA_EFFECTS	WP_ALZHEIMERS_DISEASE_AND_MIRNA_EFFECTS		265	-0.276222	-1.26277	0.120482	0.530282	1	3963	tags=32%, list=20%, signal=39%
WP_TYROBP_CAUSAL_NETWORK_IN_MICROGLIA	WP_TYROBP_CAUSAL_NETWORK_IN_MICROGLIA		61	-0.449902	-1.26233	0.258947	0.529658	1	4116	tags=43%, list=21%, signal=54%
REACTOME_PROGRAMMED_CELL_DEATH	REACTOME_PROGRAMMED_CELL_DEATH		208	-0.306859	-1.26204	0.166998	0.528553	1	4021	tags=36%, list=20%, signal=45%
REACTOME_INSERTION_OF_TAIL_ANCHORED_PROTEINS_INTO_THE_ENDOPLASMIC_RETICULUM_MEMBRANE	REACTOME_INSERTION_OF_TAIL_ANCHORED_PROTEINS_INTO_THE_ENDOPLASMIC_RETICULUM_MEMBRANE		22	-0.453713	-1.26172	0.230461	0.527743	1	3852	tags=50%, list=19%, signal=62%
WP_CARDIAC_PROGENITOR_DIFFERENTIATION	WP_CARDIAC_PROGENITOR_DIFFERENTIATION		53	-0.361986	-1.26041	0.187243	0.528733	1	4663	tags=32%, list=23%, signal=42%
REACTOME_DNA_DAMAGE_BYPASS	REACTOME_DNA_DAMAGE_BYPASS		48	-0.397188	-1.25931	0.222445	0.52931	1	3817	tags=44%, list=19%, signal=54%
WP_ALZHEIMERS_DISEASE	WP_ALZHEIMERS_DISEASE		263	-0.275027	-1.25848	0.122	0.529363	1	3963	tags=32%, list=20%, signal=39%
WP_FAMILIAL_HYPERLIPIDEMIA_TYPE_4	WP_FAMILIAL_HYPERLIPIDEMIA_TYPE_4		21	-0.430164	-1.25762	0.190763	0.529521	1	4638	tags=43%, list=23%, signal=56%
REACTOME_NOTCH2_ACTIVATION_AND_TRANSMISSION_OF_SIGNAL_TO_THE_NUCLEUS	REACTOME_NOTCH2_ACTIVATION_AND_TRANSMISSION_OF_SIGNAL_TO_THE_NUCLEUS		22	-0.420146	-1.25747	0.197959	0.528208	1	2906	tags=41%, list=15%, signal=48%
REACTOME_ACTIVATION_OF_KAINATE_RECEPTORS_UPON_GLUTAMATE_BINDING	REACTOME_ACTIVATION_OF_KAINATE_RECEPTORS_UPON_GLUTAMATE_BINDING		30	-0.387916	-1.25611	0.195833	0.529297	1	3931	tags=43%, list=20%, signal=54%
REACTOME_TGF_BETA_RECEPTOR_SIGNALING_ACTIVATES_SMADS	REACTOME_TGF_BETA_RECEPTOR_SIGNALING_ACTIVATES_SMADS		32	-0.381273	-1.25463	0.165992	0.530756	1	969	tags=28%, list=5%, signal=30%
WP_HAIR_FOLLICLE_DEVELOPMENT_ORGANOGENESIS_PART_2_OF_3	WP_HAIR_FOLLICLE_DEVELOPMENT_ORGANOGENESIS_PART_2_OF_3		32	-0.406149	-1.25118	0.213861	0.535984	1	2373	tags=25%, list=12%, signal=28%
REACTOME_AMINO_ACIDS_REGULATE_MTORC1	REACTOME_AMINO_ACIDS_REGULATE_MTORC1		54	-0.36444	-1.2502	0.207819	0.536381	1	4118	tags=39%, list=21%, signal=49%
REACTOME_INTERFERON_GAMMA_SIGNALING	REACTOME_INTERFERON_GAMMA_SIGNALING		90	-0.394454	-1.25002	0.253521	0.535132	1	5220	tags=56%, list=26%, signal=75%
REACTOME_G2_M_CHECKPOINTS	REACTOME_G2_M_CHECKPOINTS		168	-0.400566	-1.24986	0.267857	0.533853	1	3817	tags=32%, list=19%, signal=39%
REACTOME_ACTIVATION_OF_THE_PRE_REPLICATIVE_COMPLEX	REACTOME_ACTIVATION_OF_THE_PRE_REPLICATIVE_COMPLEX		33	-0.492025	-1.24735	0.287091	0.537346	1	3620	tags=42%, list=18%, signal=52%
REACTOME_AUTOPHAGY	REACTOME_AUTOPHAGY		151	-0.308927	-1.24719	0.168033	0.536117	1	3880	tags=33%, list=19%, signal=41%
REACTOME_FORMATION_OF_FIBRIN_CLOT_CLOTTING_CASCADE	REACTOME_FORMATION_OF_FIBRIN_CLOT_CLOTTING_CASCADE		39	-0.380388	-1.24703	0.193018	0.534891	1	5685	tags=41%, list=29%, signal=57%
REACTOME_IRON_UPTAKE_AND_TRANSPORT	REACTOME_IRON_UPTAKE_AND_TRANSPORT		58	-0.356809	-1.24528	0.200795	0.536642	1	4606	tags=36%, list=23%, signal=47%
REACTOME_HSP90_CHAPERONE_CYCLE_FOR_STEROID_HORMONE_RECEPTORS_SHR_IN_THE_PRESENCE_OF_LIGAND	REACTOME_HSP90_CHAPERONE_CYCLE_FOR_STEROID_HORMONE_RECEPTORS_SHR_IN_THE_PRESENCE_OF_LIGAND		57	-0.346147	-1.24409	0.191919	0.53768	1	3818	tags=32%, list=19%, signal=39%
REACTOME_DISEASES_OF_IMMUNE_SYSTEM	REACTOME_DISEASES_OF_IMMUNE_SYSTEM		31	-0.414374	-1.2439	0.218415	0.536511	1	3843	tags=35%, list=19%, signal=44%
REACTOME_TRANSLESION_SYNTHESIS_BY_POLK	REACTOME_TRANSLESION_SYNTHESIS_BY_POLK		17	-0.487771	-1.24226	0.25098	0.538456	1	3817	tags=65%, list=19%, signal=80%
REACTOME_SYNTHESIS_OF_ACTIVE_UBIQUITIN_ROLES_OF_E1_AND_E2_ENZYMES	REACTOME_SYNTHESIS_OF_ACTIVE_UBIQUITIN_ROLES_OF_E1_AND_E2_ENZYMES		30	-0.401591	-1.24184	0.221154	0.537749	1	3434	tags=40%, list=17%, signal=48%
WP_MODULATORS_OF_TCR_SIGNALING_AND_T_CELL_ACTIVATION	WP_MODULATORS_OF_TCR_SIGNALING_AND_T_CELL_ACTIVATION		61	-0.367138	-1.24133	0.247423	0.537168	1	3579	tags=36%, list=18%, signal=44%
REACTOME_SIGNALING_BY_FGFR2_IN_DISEASE	REACTOME_SIGNALING_BY_FGFR2_IN_DISEASE		43	-0.332437	-1.24056	0.158301	0.537111	1	2021	tags=23%, list=10%, signal=26%
REACTOME_DISORDERS_OF_TRANSMEMBRANE_TRANSPORTERS	REACTOME_DISORDERS_OF_TRANSMEMBRANE_TRANSPORTERS		177	-0.299911	-1.24052	0.180915	0.535673	1	2423	tags=23%, list=12%, signal=25%
REACTOME_METABOLISM_OF_CARBOHYDRATES	REACTOME_METABOLISM_OF_CARBOHYDRATES		292	-0.281825	-1.23718	0.172199	0.540883	1	4353	tags=31%, list=22%, signal=39%
REACTOME_NOD1_2_SIGNALING_PATHWAY	REACTOME_NOD1_2_SIGNALING_PATHWAY		36	-0.357817	-1.23431	0.192	0.545351	1	2344	tags=31%, list=12%, signal=35%
REACTOME_ATF4_ACTIVATES_GENES_IN_RESPONSE_TO_ENDOPLASMIC_RETICULUM_STRESS	REACTOME_ATF4_ACTIVATES_GENES_IN_RESPONSE_TO_ENDOPLASMIC_RETICULUM_STRESS		27	-0.397646	-1.23329	0.214425	0.545825	1	1335	tags=26%, list=7%, signal=28%
REACTOME_INFLAMMASOMES	REACTOME_INFLAMMASOMES		21	-0.42566	-1.23224	0.231707	0.546326	1	5883	tags=48%, list=30%, signal=67%
REACTOME_GLUCAGON_TYPE_LIGAND_RECEPTORS	REACTOME_GLUCAGON_TYPE_LIGAND_RECEPTORS		33	-0.402096	-1.23206	0.2	0.545226	1	6002	tags=58%, list=30%, signal=82%
REACTOME_SIGNALING_BY_CSF3_G_CSF	REACTOME_SIGNALING_BY_CSF3_G_CSF		30	-0.377349	-1.23019	0.212551	0.547433	1	4816	tags=47%, list=24%, signal=61%
REACTOME_CROSSLINKING_OF_COLLAGEN_FIBRILS	REACTOME_CROSSLINKING_OF_COLLAGEN_FIBRILS		18	-0.557422	-1.22879	0.304622	0.548636	1	2507	tags=39%, list=13%, signal=44%
WP_MAMMARY_GLAND_DEVELOPMENT_PATHWAY_EMBRYONIC_DEVELOPMENT_STAGE_1_OF_4	WP_MAMMARY_GLAND_DEVELOPMENT_PATHWAY_EMBRYONIC_DEVELOPMENT_STAGE_1_OF_4		15	-0.433499	-1.22867	0.224532	0.547292	1	1748	tags=33%, list=9%, signal=37%
WP_STATIN_INHIBITION_OF_CHOLESTEROL_PRODUCTION	WP_STATIN_INHIBITION_OF_CHOLESTEROL_PRODUCTION		29	-0.39124	-1.22862	0.22288	0.545875	1	3634	tags=31%, list=18%, signal=38%
REACTOME_MTORC1_MEDIATED_SIGNALLING	REACTOME_MTORC1_MEDIATED_SIGNALLING		24	-0.386813	-1.22847	0.218	0.544632	1	3825	tags=38%, list=19%, signal=46%
KEGG_RIG_I_LIKE_RECEPTOR_SIGNALING_PATHWAY	KEGG_RIG_I_LIKE_RECEPTOR_SIGNALING_PATHWAY		71	-0.335859	-1.22805	0.206693	0.543952	1	2516	tags=28%, list=13%, signal=32%
REACTOME_MITOPHAGY	REACTOME_MITOPHAGY		29	-0.420776	-1.22686	0.254	0.54495	1	2579	tags=34%, list=13%, signal=40%
WP_SMALL_LIGAND_GPCRS	WP_SMALL_LIGAND_GPCRS		19	-0.478363	-1.22633	0.257447	0.544522	1	4707	tags=42%, list=24%, signal=55%
REACTOME_TRANSLATION_OF_SARS_COV_1_STRUCTURAL_PROTEINS	REACTOME_TRANSLATION_OF_SARS_COV_1_STRUCTURAL_PROTEINS		29	-0.366974	-1.22604	0.19403	0.543565	1	4223	tags=45%, list=21%, signal=57%
REACTOME_SARS_COV_INFECTIONS	REACTOME_SARS_COV_INFECTIONS		156	-0.268286	-1.22484	0.137214	0.544496	1	2939	tags=26%, list=15%, signal=30%
REACTOME_SMAD2_SMAD3_SMAD4_HETEROTRIMER_REGULATES_TRANSCRIPTION	REACTOME_SMAD2_SMAD3_SMAD4_HETEROTRIMER_REGULATES_TRANSCRIPTION		32	-0.345019	-1.22425	0.161034	0.544146	1	1475	tags=25%, list=7%, signal=27%
REACTOME_NEUTROPHIL_DEGRANULATION	REACTOME_NEUTROPHIL_DEGRANULATION		478	-0.304234	-1.22197	0.212679	0.546944	1	4111	tags=34%, list=21%, signal=42%
KEGG_ARACHIDONIC_ACID_METABOLISM	KEGG_ARACHIDONIC_ACID_METABOLISM		58	-0.325217	-1.22186	0.192149	0.545684	1	3545	tags=22%, list=18%, signal=27%
KEGG_BASAL_CELL_CARCINOMA	KEGG_BASAL_CELL_CARCINOMA		55	-0.353141	-1.2199	0.192623	0.548071	1	5485	tags=51%, list=28%, signal=70%
REACTOME_PROCESSING_OF_CAPPED_INTRON_CONTAINING_PRE_MRNA	REACTOME_PROCESSING_OF_CAPPED_INTRON_CONTAINING_PRE_MRNA		242	-0.352551	-1.21989	0.272381	0.546621	1	4089	tags=38%, list=21%, signal=48%
WP_MIRNA_TARGETS_IN_ECM_AND_MEMBRANE_RECEPTORS	WP_MIRNA_TARGETS_IN_ECM_AND_MEMBRANE_RECEPTORS		22	-0.611849	-1.21826	0.34375	0.548282	1	4576	tags=64%, list=23%, signal=83%
WP_TYPE_II_INTERFERON_SIGNALING_IFNG	WP_TYPE_II_INTERFERON_SIGNALING_IFNG		37	-0.438423	-1.21804	0.259557	0.547241	1	5839	tags=54%, list=29%, signal=76%
REACTOME_CLASS_A_1_RHODOPSIN_LIKE_RECEPTORS	REACTOME_CLASS_A_1_RHODOPSIN_LIKE_RECEPTORS		330	-0.326897	-1.2177	0.231263	0.546468	1	6839	tags=46%, list=34%, signal=69%
REACTOME_GLUCONEOGENESIS	REACTOME_GLUCONEOGENESIS		33	-0.459483	-1.21638	0.26971	0.54744	1	4902	tags=52%, list=25%, signal=68%
REACTOME_TRANSFERRIN_ENDOCYTOSIS_AND_RECYCLING	REACTOME_TRANSFERRIN_ENDOCYTOSIS_AND_RECYCLING		31	-0.372754	-1.21259	0.22664	0.553454	1	4606	tags=39%, list=23%, signal=50%
REACTOME_EICOSANOID_LIGAND_BINDING_RECEPTORS	REACTOME_EICOSANOID_LIGAND_BINDING_RECEPTORS		15	-0.461927	-1.21228	0.25	0.552567	1	3633	tags=33%, list=18%, signal=41%
REACTOME_THROMBOXANE_SIGNALLING_THROUGH_TP_RECEPTOR	REACTOME_THROMBOXANE_SIGNALLING_THROUGH_TP_RECEPTOR		24	-0.400206	-1.21001	0.248918	0.555582	1	3781	tags=46%, list=19%, signal=56%
WP_MYOMETRIAL_RELAXATION_AND_CONTRACTION_PATHWAYS	WP_MYOMETRIAL_RELAXATION_AND_CONTRACTION_PATHWAYS		156	-0.305773	-1.20981	0.23029	0.554509	1	5413	tags=40%, list=27%, signal=55%
REACTOME_OTHER_INTERLEUKIN_SIGNALING	REACTOME_OTHER_INTERLEUKIN_SIGNALING		24	-0.403332	-1.20802	0.258964	0.556465	1	5095	tags=50%, list=26%, signal=67%
WP_NUCLEOTIDEBINDING_OLIGOMERIZATION_DOMAIN_NOD_PATHWAY	WP_NUCLEOTIDEBINDING_OLIGOMERIZATION_DOMAIN_NOD_PATHWAY		41	-0.350538	-1.20649	0.217213	0.558146	1	2182	tags=22%, list=11%, signal=25%
REACTOME_INTERLEUKIN_12_FAMILY_SIGNALING	REACTOME_INTERLEUKIN_12_FAMILY_SIGNALING		57	-0.338943	-1.20644	0.224172	0.556788	1	4269	tags=42%, list=21%, signal=53%
REACTOME_TELOMERE_MAINTENANCE	REACTOME_TELOMERE_MAINTENANCE		111	-0.400181	-1.20551	0.304598	0.557242	1	3817	tags=31%, list=19%, signal=38%
REACTOME_OVARIAN_TUMOR_DOMAIN_PROTEASES	REACTOME_OVARIAN_TUMOR_DOMAIN_PROTEASES		39	-0.330626	-1.20509	0.21063	0.556677	1	1167	tags=21%, list=6%, signal=22%
REACTOME_INTERLEUKIN_4_AND_INTERLEUKIN_13_SIGNALING	REACTOME_INTERLEUKIN_4_AND_INTERLEUKIN_13_SIGNALING		108	-0.351703	-1.20502	0.252101	0.555337	1	4470	tags=38%, list=22%, signal=49%
REACTOME_EXTRACELLULAR_MATRIX_ORGANIZATION	REACTOME_EXTRACELLULAR_MATRIX_ORGANIZATION		301	-0.359987	-1.20375	0.30083	0.556462	1	4708	tags=38%, list=24%, signal=49%
REACTOME_SEPARATION_OF_SISTER_CHROMATIDS	REACTOME_SEPARATION_OF_SISTER_CHROMATIDS		191	-0.353683	-1.20353	0.260081	0.555446	1	1883	tags=25%, list=9%, signal=27%
REACTOME_METABOLISM_OF_NUCLEOTIDES	REACTOME_METABOLISM_OF_NUCLEOTIDES		97	-0.323845	-1.20322	0.240631	0.554655	1	2681	tags=29%, list=13%, signal=33%
REACTOME_TRISTETRAPROLIN_TTP_ZFP36_BINDS_AND_DESTABILIZES_MRNA	REACTOME_TRISTETRAPROLIN_TTP_ZFP36_BINDS_AND_DESTABILIZES_MRNA		17	-0.434149	-1.2026	0.255725	0.554462	1	1335	tags=35%, list=7%, signal=38%
REACTOME_MISMATCH_REPAIR	REACTOME_MISMATCH_REPAIR		15	-0.480911	-1.20182	0.28	0.554589	1	3620	tags=47%, list=18%, signal=57%
REACTOME_INLB_MEDIATED_ENTRY_OF_LISTERIA_MONOCYTOGENES_INTO_HOST_CELL	REACTOME_INLB_MEDIATED_ENTRY_OF_LISTERIA_MONOCYTOGENES_INTO_HOST_CELL		15	-0.40129	-1.19985	0.237603	0.556982	1	919	tags=33%, list=5%, signal=35%
REACTOME_REGULATION_OF_GENE_EXPRESSION_IN_BETA_CELLS	REACTOME_REGULATION_OF_GENE_EXPRESSION_IN_BETA_CELLS		21	-0.423444	-1.19763	0.236	0.559514	1	4251	tags=33%, list=21%, signal=42%
REACTOME_RECYCLING_PATHWAY_OF_L1	REACTOME_RECYCLING_PATHWAY_OF_L1		49	-0.361662	-1.19712	0.254582	0.559104	1	3818	tags=37%, list=19%, signal=45%
WP_INTERACTIONS_BETWEEN_IMMUNE_CELLS_AND_MICRORNAS_IN_TUMOR_MICROENVIRONMENT	WP_INTERACTIONS_BETWEEN_IMMUNE_CELLS_AND_MICRORNAS_IN_TUMOR_MICROENVIRONMENT		28	-0.441433	-1.19624	0.30819	0.559386	1	3873	tags=39%, list=19%, signal=49%
REACTOME_G_PROTEIN_ACTIVATION	REACTOME_G_PROTEIN_ACTIVATION		24	-0.391799	-1.19564	0.27044	0.559129	1	3781	tags=42%, list=19%, signal=51%
REACTOME_ADP_SIGNALLING_THROUGH_P2Y_PURINOCEPTOR_12	REACTOME_ADP_SIGNALLING_THROUGH_P2Y_PURINOCEPTOR_12		22	-0.406247	-1.19561	0.266529	0.557778	1	3737	tags=41%, list=19%, signal=50%
REACTOME_ASSEMBLY_OF_COLLAGEN_FIBRILS_AND_OTHER_MULTIMERIC_STRUCTURES	REACTOME_ASSEMBLY_OF_COLLAGEN_FIBRILS_AND_OTHER_MULTIMERIC_STRUCTURES		61	-0.436789	-1.19501	0.341615	0.557509	1	4708	tags=43%, list=24%, signal=56%
WP_SIGNAL_TRANSDUCTION_THROUGH_IL1R	WP_SIGNAL_TRANSDUCTION_THROUGH_IL1R		33	-0.364268	-1.1948	0.272904	0.55651	1	2344	tags=27%, list=12%, signal=31%
REACTOME_BUDDING_AND_MATURATION_OF_HIV_VIRION	REACTOME_BUDDING_AND_MATURATION_OF_HIV_VIRION		28	-0.418644	-1.19391	0.284836	0.556815	1	3036	tags=50%, list=15%, signal=59%
REACTOME_LAGGING_STRAND_SYNTHESIS	REACTOME_LAGGING_STRAND_SYNTHESIS		20	-0.496023	-1.19377	0.316	0.555688	1	3817	tags=55%, list=19%, signal=68%
WP_SELECTIVE_EXPRESSION_OF_CHEMOKINE_RECEPTORS_DURING_TCELL_POLARIZATION	WP_SELECTIVE_EXPRESSION_OF_CHEMOKINE_RECEPTORS_DURING_TCELL_POLARIZATION		29	-0.453395	-1.19336	0.324731	0.55504	1	6661	tags=55%, list=33%, signal=83%
WP_S1P_RECEPTOR_SIGNAL_TRANSDUCTION	WP_S1P_RECEPTOR_SIGNAL_TRANSDUCTION		25	-0.402433	-1.1931	0.279318	0.554233	1	5038	tags=56%, list=25%, signal=75%
REACTOME_INWARDLY_RECTIFYING_K_CHANNELS	REACTOME_INWARDLY_RECTIFYING_K_CHANNELS		35	-0.374873	-1.19231	0.255274	0.554447	1	4765	tags=40%, list=24%, signal=52%
WP_DNA_MISMATCH_REPAIR	WP_DNA_MISMATCH_REPAIR		23	-0.471023	-1.19227	0.323353	0.553137	1	5407	tags=57%, list=27%, signal=77%
WP_EICOSANOID_SYNTHESIS	WP_EICOSANOID_SYNTHESIS		26	-0.379132	-1.18684	0.268839	0.562503	1	3513	tags=27%, list=18%, signal=33%
REACTOME_SIGNALING_BY_FGFR	REACTOME_SIGNALING_BY_FGFR		87	-0.290256	-1.18662	0.205394	0.561565	1	2021	tags=22%, list=10%, signal=24%
REACTOME_METABOLISM_OF_PORPHYRINS	REACTOME_METABOLISM_OF_PORPHYRINS		27	-0.395713	-1.18631	0.254	0.560676	1	3052	tags=33%, list=15%, signal=39%
WP_LNCRNA_IN_CANONICAL_WNT_SIGNALING_AND_COLORECTAL_CANCER	WP_LNCRNA_IN_CANONICAL_WNT_SIGNALING_AND_COLORECTAL_CANCER		94	-0.301	-1.18604	0.241517	0.559816	1	6229	tags=51%, list=31%, signal=74%
REACTOME_PINK1_PRKN_MEDIATED_MITOPHAGY	REACTOME_PINK1_PRKN_MEDIATED_MITOPHAGY		22	-0.441388	-1.18528	0.294	0.559935	1	1804	tags=32%, list=9%, signal=35%
WP_TYPE_2_PAPILLARY_RENAL_CELL_CARCINOMA	WP_TYPE_2_PAPILLARY_RENAL_CELL_CARCINOMA		34	-0.33829	-1.18444	0.235412	0.56023	1	4089	tags=35%, list=21%, signal=44%
REACTOME_SEALING_OF_THE_NUCLEAR_ENVELOPE_NE_BY_ESCRT_III	REACTOME_SEALING_OF_THE_NUCLEAR_ENVELOPE_NE_BY_ESCRT_III		32	-0.383785	-1.18416	0.254737	0.559417	1	3867	tags=38%, list=19%, signal=46%
REACTOME_UNFOLDED_PROTEIN_RESPONSE_UPR	REACTOME_UNFOLDED_PROTEIN_RESPONSE_UPR		92	-0.29931	-1.18383	0.224449	0.558755	1	4651	tags=37%, list=23%, signal=48%
REACTOME_NICOTINAMIDE_SALVAGING	REACTOME_NICOTINAMIDE_SALVAGING		19	-0.380028	-1.18216	0.24	0.56045	1	3753	tags=32%, list=19%, signal=39%
KEGG_SPLICEOSOME	KEGG_SPLICEOSOME		126	-0.367196	-1.18175	0.298077	0.560022	1	4068	tags=39%, list=20%, signal=49%
REACTOME_COPI_INDEPENDENT_GOLGI_TO_ER_RETROGRADE_TRAFFIC	REACTOME_COPI_INDEPENDENT_GOLGI_TO_ER_RETROGRADE_TRAFFIC		53	-0.320797	-1.17951	0.222222	0.563021	1	2330	tags=25%, list=12%, signal=28%
REACTOME_G1_S_SPECIFIC_TRANSCRIPTION	REACTOME_G1_S_SPECIFIC_TRANSCRIPTION		29	-0.429352	-1.17883	0.312977	0.562896	1	3923	tags=38%, list=20%, signal=47%
WP_MRNA_PROCESSING	WP_MRNA_PROCESSING		126	-0.341691	-1.1784	0.291747	0.562377	1	3503	tags=37%, list=18%, signal=45%
REACTOME_RHO_GTPASES_ACTIVATE_NADPH_OXIDASES	REACTOME_RHO_GTPASES_ACTIVATE_NADPH_OXIDASES		24	-0.389364	-1.17771	0.262397	0.562326	1	3318	tags=38%, list=17%, signal=45%
WP_TYPE_I_COLLAGEN_SYNTHESIS_IN_THE_CONTEXT_OF_OSTEOGENESIS_IMPERFECTA	WP_TYPE_I_COLLAGEN_SYNTHESIS_IN_THE_CONTEXT_OF_OSTEOGENESIS_IMPERFECTA		33	-0.398832	-1.17654	0.297694	0.563265	1	2507	tags=36%, list=13%, signal=42%
REACTOME_TELOMERE_EXTENSION_BY_TELOMERASE	REACTOME_TELOMERE_EXTENSION_BY_TELOMERASE		23	-0.393132	-1.17545	0.261719	0.564136	1	4591	tags=48%, list=23%, signal=62%
REACTOME_POTENTIAL_THERAPEUTICS_FOR_SARS	REACTOME_POTENTIAL_THERAPEUTICS_FOR_SARS		87	-0.276217	-1.17477	0.234343	0.564041	1	2067	tags=22%, list=10%, signal=24%
WP_INITIATION_OF_TRANSCRIPTION_AND_TRANSLATION_ELONGATION_AT_THE_HIV1_LTR	WP_INITIATION_OF_TRANSCRIPTION_AND_TRANSLATION_ELONGATION_AT_THE_HIV1_LTR		32	-0.333957	-1.17434	0.236786	0.563474	1	3884	tags=38%, list=19%, signal=46%
REACTOME_ACTIVATION_OF_SMO	REACTOME_ACTIVATION_OF_SMO		18	-0.427887	-1.17416	0.283133	0.562527	1	4661	tags=56%, list=23%, signal=72%
WP_COMPLEMENT_SYSTEM_IN_NEURONAL_DEVELOPMENT_AND_PLASTICITY	WP_COMPLEMENT_SYSTEM_IN_NEURONAL_DEVELOPMENT_AND_PLASTICITY		104	-0.321366	-1.17412	0.256356	0.561269	1	4188	tags=36%, list=21%, signal=45%
KEGG_SYSTEMIC_LUPUS_ERYTHEMATOSUS	KEGG_SYSTEMIC_LUPUS_ERYTHEMATOSUS		135	-0.39918	-1.17333	0.339251	0.561549	1	3727	tags=24%, list=19%, signal=29%
WP_CANCER_IMMUNOTHERAPY_BY_PD1_BLOCKADE	WP_CANCER_IMMUNOTHERAPY_BY_PD1_BLOCKADE		23	-0.445237	-1.17287	0.333333	0.56122	1	5687	tags=61%, list=29%, signal=85%
WP_BLADDER_CANCER	WP_BLADDER_CANCER		40	-0.324358	-1.17144	0.235977	0.562598	1	2438	tags=28%, list=12%, signal=31%
REACTOME_JNK_C_JUN_KINASES_PHOSPHORYLATION_AND_ACTIVATION_MEDIATED_BY_ACTIVATED_HUMAN_TAK1	REACTOME_JNK_C_JUN_KINASES_PHOSPHORYLATION_AND_ACTIVATION_MEDIATED_BY_ACTIVATED_HUMAN_TAK1		22	-0.362878	-1.17141	0.272016	0.561367	1	2344	tags=36%, list=12%, signal=41%
REACTOME_INTERLEUKIN_10_SIGNALING	REACTOME_INTERLEUKIN_10_SIGNALING		45	-0.43952	-1.17135	0.324895	0.560203	1	4961	tags=47%, list=25%, signal=62%
REACTOME_TRANSLATION_OF_SARS_COV_2_STRUCTURAL_PROTEINS	REACTOME_TRANSLATION_OF_SARS_COV_2_STRUCTURAL_PROTEINS		49	-0.323047	-1.1712	0.266807	0.559196	1	4223	tags=39%, list=21%, signal=49%
WP_CELLS_AND_MOLECULES_INVOLVED_IN_LOCAL_ACUTE_INFLAMMATORY_RESPONSE	WP_CELLS_AND_MOLECULES_INVOLVED_IN_LOCAL_ACUTE_INFLAMMATORY_RESPONSE		17	-0.494056	-1.16946	0.3361	0.561314	1	4399	tags=41%, list=22%, signal=53%
WP_PATHWAYS_OF_NUCLEIC_ACID_METABOLISM_AND_INNATE_IMMUNE_SENSING	WP_PATHWAYS_OF_NUCLEIC_ACID_METABOLISM_AND_INNATE_IMMUNE_SENSING		16	-0.411784	-1.16925	0.288981	0.560405	1	2485	tags=31%, list=12%, signal=36%
WP_WHITE_FAT_CELL_DIFFERENTIATION	WP_WHITE_FAT_CELL_DIFFERENTIATION		32	-0.358319	-1.16899	0.245714	0.559613	1	4373	tags=47%, list=22%, signal=60%
REACTOME_GLYCOGEN_SYNTHESIS	REACTOME_GLYCOGEN_SYNTHESIS		16	-0.405322	-1.16856	0.26572	0.55916	1	1997	tags=31%, list=10%, signal=35%
WP_GENES_ASSOCIATED_WITH_THE_DEVELOPMENT_OF_RHEUMATOID_ARTHRITIS	WP_GENES_ASSOCIATED_WITH_THE_DEVELOPMENT_OF_RHEUMATOID_ARTHRITIS		18	-0.468066	-1.16834	0.322851	0.558294	1	3343	tags=39%, list=17%, signal=47%
REACTOME_CLASS_I_MHC_MEDIATED_ANTIGEN_PROCESSING_PRESENTATION	REACTOME_CLASS_I_MHC_MEDIATED_ANTIGEN_PROCESSING_PRESENTATION		377	-0.259749	-1.16801	0.226994	0.557572	1	3990	tags=33%, list=20%, signal=40%
REACTOME_UB_SPECIFIC_PROCESSING_PROTEASES	REACTOME_UB_SPECIFIC_PROCESSING_PROTEASES		219	-0.309538	-1.16611	0.288	0.559925	1	1475	tags=18%, list=7%, signal=20%
REACTOME_SELECTIVE_AUTOPHAGY	REACTOME_SELECTIVE_AUTOPHAGY		82	-0.302256	-1.16607	0.238193	0.558734	1	3818	tags=32%, list=19%, signal=39%
REACTOME_COLLAGEN_DEGRADATION	REACTOME_COLLAGEN_DEGRADATION		64	-0.409707	-1.1643	0.356994	0.560764	1	4708	tags=44%, list=24%, signal=57%
WP_TCELL_ACTIVATION_SARSCOV2	WP_TCELL_ACTIVATION_SARSCOV2		87	-0.3233	-1.16197	0.292181	0.56397	1	1622	tags=22%, list=8%, signal=24%
KEGG_GALACTOSE_METABOLISM	KEGG_GALACTOSE_METABOLISM		25	-0.392185	-1.16024	0.273834	0.565977	1	3122	tags=40%, list=16%, signal=47%
REACTOME_INHIBITION_OF_DNA_RECOMBINATION_AT_TELOMERE	REACTOME_INHIBITION_OF_DNA_RECOMBINATION_AT_TELOMERE		66	-0.446584	-1.15951	0.342412	0.566112	1	2090	tags=20%, list=10%, signal=22%
REACTOME_THROMBIN_SIGNALLING_THROUGH_PROTEINASE_ACTIVATED_RECEPTORS_PARS	REACTOME_THROMBIN_SIGNALLING_THROUGH_PROTEINASE_ACTIVATED_RECEPTORS_PARS		32	-0.37605	-1.15826	0.302376	0.56726	1	4583	tags=50%, list=23%, signal=65%
REACTOME_PROCESSING_OF_CAPPED_INTRONLESS_PRE_MRNA	REACTOME_PROCESSING_OF_CAPPED_INTRONLESS_PRE_MRNA		28	-0.394306	-1.15807	0.308594	0.56633	1	2769	tags=36%, list=14%, signal=41%
REACTOME_GABA_B_RECEPTOR_ACTIVATION	REACTOME_GABA_B_RECEPTOR_ACTIVATION		43	-0.34473	-1.15794	0.279352	0.565308	1	5413	tags=42%, list=27%, signal=57%
REACTOME_MITOCHONDRIAL_TRANSLATION	REACTOME_MITOCHONDRIAL_TRANSLATION		94	-0.466368	-1.15302	0.379722	0.5733	1	5066	tags=50%, list=25%, signal=67%
REACTOME_DISEASES_OF_MITOTIC_CELL_CYCLE	REACTOME_DISEASES_OF_MITOTIC_CELL_CYCLE		38	-0.360562	-1.15189	0.311891	0.574229	1	3923	tags=39%, list=20%, signal=49%
REACTOME_REGULATION_OF_FZD_BY_UBIQUITINATION	REACTOME_REGULATION_OF_FZD_BY_UBIQUITINATION		21	-0.361082	-1.15101	0.244856	0.574665	1	3053	tags=33%, list=15%, signal=39%
REACTOME_DOWNREGULATION_OF_TGF_BETA_RECEPTOR_SIGNALING	REACTOME_DOWNREGULATION_OF_TGF_BETA_RECEPTOR_SIGNALING		26	-0.364763	-1.15025	0.26506	0.574821	1	919	tags=27%, list=5%, signal=28%
KEGG_HEDGEHOG_SIGNALING_PATHWAY	KEGG_HEDGEHOG_SIGNALING_PATHWAY		56	-0.324217	-1.14996	0.267327	0.574087	1	5289	tags=46%, list=27%, signal=63%
REACTOME_SPRY_REGULATION_OF_FGF_SIGNALING	REACTOME_SPRY_REGULATION_OF_FGF_SIGNALING		16	-0.399955	-1.14982	0.30572	0.573077	1	1624	tags=31%, list=8%, signal=34%
REACTOME_ACTIVATION_OF_ATR_IN_RESPONSE_TO_REPLICATION_STRESS	REACTOME_ACTIVATION_OF_ATR_IN_RESPONSE_TO_REPLICATION_STRESS		37	-0.447196	-1.14949	0.346899	0.572454	1	3817	tags=43%, list=19%, signal=53%
WP_P53_TRANSCRIPTIONAL_GENE_NETWORK	WP_P53_TRANSCRIPTIONAL_GENE_NETWORK		67	-0.301503	-1.14937	0.252918	0.571445	1	4518	tags=36%, list=23%, signal=46%
REACTOME_REGULATION_OF_PTEN_GENE_TRANSCRIPTION	REACTOME_REGULATION_OF_PTEN_GENE_TRANSCRIPTION		61	-0.291373	-1.14693	0.259557	0.574838	1	1734	tags=21%, list=9%, signal=23%
WP_CCL18_SIGNALING_PATHWAY	WP_CCL18_SIGNALING_PATHWAY		35	-0.365336	-1.1467	0.302789	0.574027	1	2118	tags=31%, list=11%, signal=35%
REACTOME_TRNA_PROCESSING	REACTOME_TRNA_PROCESSING		108	-0.348571	-1.14629	0.318618	0.573544	1	3261	tags=32%, list=16%, signal=39%
WP_CYTOKINES_AND_INFLAMMATORY_RESPONSE	WP_CYTOKINES_AND_INFLAMMATORY_RESPONSE		26	-0.415958	-1.14467	0.294239	0.575478	1	2605	tags=27%, list=13%, signal=31%
WP_TCELL_ANTIGEN_RECEPTOR_TCR_PATHWAY_DURING_STAPHYLOCOCCUS_AUREUS_INFECTION	WP_TCELL_ANTIGEN_RECEPTOR_TCR_PATHWAY_DURING_STAPHYLOCOCCUS_AUREUS_INFECTION		62	-0.326372	-1.14382	0.295688	0.575805	1	2605	tags=26%, list=13%, signal=30%
WP_HOSTPATHOGEN_INTERACTION_OF_HUMAN_CORONAVIRUSES_APOPTOSIS	WP_HOSTPATHOGEN_INTERACTION_OF_HUMAN_CORONAVIRUSES_APOPTOSIS		21	-0.385477	-1.14233	0.3147	0.577277	1	3569	tags=48%, list=18%, signal=58%
WP_OVERVIEW_OF_PROINFLAMMATORY_AND_PROFIBROTIC_MEDIATORS	WP_OVERVIEW_OF_PROINFLAMMATORY_AND_PROFIBROTIC_MEDIATORS		127	-0.329876	-1.14232	0.312629	0.576046	1	6492	tags=43%, list=33%, signal=64%
WP_NUCLEOTIDE_EXCISION_REPAIR	WP_NUCLEOTIDE_EXCISION_REPAIR		44	-0.366903	-1.13704	0.310078	0.584891	1	3992	tags=43%, list=20%, signal=54%
REACTOME_RESPONSE_TO_ELEVATED_PLATELET_CYTOSOLIC_CA2	REACTOME_RESPONSE_TO_ELEVATED_PLATELET_CYTOSOLIC_CA2		132	-0.300119	-1.13606	0.286885	0.585495	1	5318	tags=39%, list=27%, signal=53%
REACTOME_SIGNALING_BY_EGFR_IN_CANCER	REACTOME_SIGNALING_BY_EGFR_IN_CANCER		25	-0.35027	-1.13568	0.275391	0.584988	1	919	tags=24%, list=5%, signal=25%
REACTOME_FLT3_SIGNALING	REACTOME_FLT3_SIGNALING		38	-0.333687	-1.13415	0.280488	0.586741	1	1132	tags=21%, list=6%, signal=22%
WP_SARSCOV2_INNATE_IMMUNITY_EVASION_AND_CELLSPECIFIC_IMMUNE_RESPONSE	WP_SARSCOV2_INNATE_IMMUNITY_EVASION_AND_CELLSPECIFIC_IMMUNE_RESPONSE		66	-0.324243	-1.13317	0.334669	0.587366	1	4345	tags=38%, list=22%, signal=48%
REACTOME_PLASMA_LIPOPROTEIN_ASSEMBLY_REMODELING_AND_CLEARANCE	REACTOME_PLASMA_LIPOPROTEIN_ASSEMBLY_REMODELING_AND_CLEARANCE		71	-0.331131	-1.13228	0.309771	0.587843	1	4359	tags=35%, list=22%, signal=45%
REACTOME_TCF_DEPENDENT_SIGNALING_IN_RESPONSE_TO_WNT	REACTOME_TCF_DEPENDENT_SIGNALING_IN_RESPONSE_TO_WNT		232	-0.289663	-1.13224	0.300797	0.586662	1	3991	tags=28%, list=20%, signal=34%
REACTOME_REGULATED_NECROSIS	REACTOME_REGULATED_NECROSIS		56	-0.332924	-1.13193	0.314852	0.586022	1	3137	tags=32%, list=16%, signal=38%
REACTOME_SIGNALING_BY_WNT	REACTOME_SIGNALING_BY_WNT		329	-0.265049	-1.13176	0.281947	0.585087	1	3991	tags=28%, list=20%, signal=35%
WP_METHIONINE_DE_NOVO_AND_SALVAGE_PATHWAY	WP_METHIONINE_DE_NOVO_AND_SALVAGE_PATHWAY		22	-0.356521	-1.13162	0.314961	0.584112	1	1273	tags=18%, list=6%, signal=19%
WP_COVID19_ADVERSE_OUTCOME_PATHWAY	WP_COVID19_ADVERSE_OUTCOME_PATHWAY		15	-0.441838	-1.13044	0.327935	0.584909	1	3873	tags=40%, list=19%, signal=50%
KEGG_NUCLEOTIDE_EXCISION_REPAIR	KEGG_NUCLEOTIDE_EXCISION_REPAIR		44	-0.363285	-1.12898	0.311765	0.586383	1	3992	tags=43%, list=20%, signal=54%
REACTOME_DNA_REPAIR	REACTOME_DNA_REPAIR		330	-0.305707	-1.1272	0.323353	0.588627	1	3477	tags=27%, list=17%, signal=32%
KEGG_ARGININE_AND_PROLINE_METABOLISM	KEGG_ARGININE_AND_PROLINE_METABOLISM		54	-0.331346	-1.12664	0.301556	0.588488	1	3179	tags=24%, list=16%, signal=29%
REACTOME_GLUCAGON_SIGNALING_IN_METABOLIC_REGULATION	REACTOME_GLUCAGON_SIGNALING_IN_METABOLIC_REGULATION		33	-0.347346	-1.12594	0.30444	0.58857	1	3737	tags=39%, list=19%, signal=48%
WP_TUMOR_SUPPRESSOR_ACTIVITY_OF_SMARCB1	WP_TUMOR_SUPPRESSOR_ACTIVITY_OF_SMARCB1		31	-0.323898	-1.12564	0.268627	0.587917	1	4539	tags=42%, list=23%, signal=54%
KEGG_CHEMOKINE_SIGNALING_PATHWAY	KEGG_CHEMOKINE_SIGNALING_PATHWAY		187	-0.298736	-1.12495	0.331924	0.588023	1	5041	tags=40%, list=25%, signal=52%
REACTOME_SMOOTH_MUSCLE_CONTRACTION	REACTOME_SMOOTH_MUSCLE_CONTRACTION		38	-0.380904	-1.12343	0.355289	0.589625	1	5864	tags=47%, list=29%, signal=67%
REACTOME_PERK_REGULATES_GENE_EXPRESSION	REACTOME_PERK_REGULATES_GENE_EXPRESSION		32	-0.349155	-1.12325	0.317919	0.588752	1	1335	tags=22%, list=7%, signal=23%
REACTOME_DEUBIQUITINATION	REACTOME_DEUBIQUITINATION		297	-0.273175	-1.12123	0.300199	0.591295	1	1943	tags=19%, list=10%, signal=21%
REACTOME_GPCR_LIGAND_BINDING	REACTOME_GPCR_LIGAND_BINDING		462	-0.291341	-1.11568	0.310638	0.600665	1	6289	tags=41%, list=32%, signal=59%
WP_APOPTOSIS	WP_APOPTOSIS		84	-0.306771	-1.11555	0.326446	0.599642	1	4107	tags=38%, list=21%, signal=48%
REACTOME_STRIATED_MUSCLE_CONTRACTION	REACTOME_STRIATED_MUSCLE_CONTRACTION		36	-0.346567	-1.11533	0.316116	0.598782	1	4242	tags=31%, list=21%, signal=39%
REACTOME_MITOCHONDRIAL_PROTEIN_IMPORT	REACTOME_MITOCHONDRIAL_PROTEIN_IMPORT		64	-0.424741	-1.11497	0.363636	0.598159	1	2167	tags=30%, list=11%, signal=33%
WP_TNFALPHA_SIGNALING_PATHWAY	WP_TNFALPHA_SIGNALING_PATHWAY		92	-0.277572	-1.11333	0.326531	0.599955	1	2564	tags=27%, list=13%, signal=31%
KEGG_RIBOFLAVIN_METABOLISM	KEGG_RIBOFLAVIN_METABOLISM		16	-0.366564	-1.11282	0.311637	0.599776	1	1522	tags=25%, list=8%, signal=27%
REACTOME_DEFECTIVE_B4GALT7_CAUSES_EDS_PROGEROID_TYPE	REACTOME_DEFECTIVE_B4GALT7_CAUSES_EDS_PROGEROID_TYPE		20	-0.407179	-1.11203	0.361055	0.599987	1	1889	tags=25%, list=9%, signal=28%
REACTOME_PURINERGIC_SIGNALING_IN_LEISHMANIASIS_INFECTION	REACTOME_PURINERGIC_SIGNALING_IN_LEISHMANIASIS_INFECTION		26	-0.364793	-1.10822	0.33004	0.60587	1	4466	tags=38%, list=22%, signal=49%
REACTOME_NUCLEAR_ENVELOPE_NE_REASSEMBLY	REACTOME_NUCLEAR_ENVELOPE_NE_REASSEMBLY		76	-0.314973	-1.10821	0.304854	0.60464	1	2790	tags=28%, list=14%, signal=32%
REACTOME_RNA_POLYMERASE_II_TRANSCRIBES_SNRNA_GENES	REACTOME_RNA_POLYMERASE_II_TRANSCRIBES_SNRNA_GENES		74	-0.293415	-1.10451	0.306483	0.610459	1	3010	tags=30%, list=15%, signal=35%
REACTOME_TRANSCRIPTIONAL_REGULATION_BY_VENTX	REACTOME_TRANSCRIPTIONAL_REGULATION_BY_VENTX		39	-0.30333	-1.10386	0.334661	0.610446	1	1835	tags=28%, list=9%, signal=31%
WP_PROSTAGLANDIN_SIGNALING	WP_PROSTAGLANDIN_SIGNALING		33	-0.378632	-1.10028	0.372951	0.616165	1	5297	tags=39%, list=27%, signal=54%
REACTOME_INTRACELLULAR_SIGNALING_BY_SECOND_MESSENGERS	REACTOME_INTRACELLULAR_SIGNALING_BY_SECOND_MESSENGERS		307	-0.226167	-1.0978	0.268994	0.619722	1	1926	tags=17%, list=10%, signal=19%
REACTOME_PROTEIN_METHYLATION	REACTOME_PROTEIN_METHYLATION		17	-0.404542	-1.09699	0.353965	0.619997	1	4074	tags=47%, list=20%, signal=59%
WP_SMALL_CELL_LUNG_CANCER	WP_SMALL_CELL_LUNG_CANCER		95	-0.267912	-1.09696	0.298039	0.618797	1	3800	tags=31%, list=19%, signal=38%
REACTOME_TRANSCRIPTIONAL_REGULATION_BY_TP53	REACTOME_TRANSCRIPTIONAL_REGULATION_BY_TP53		363	-0.253585	-1.09661	0.300195	0.618223	1	3823	tags=29%, list=19%, signal=35%
WP_PHOTODYNAMIC_THERAPYINDUCED_HIF1_SURVIVAL_SIGNALING	WP_PHOTODYNAMIC_THERAPYINDUCED_HIF1_SURVIVAL_SIGNALING		37	-0.32298	-1.09616	0.328846	0.617948	1	4551	tags=35%, list=23%, signal=45%
REACTOME_MITOTIC_METAPHASE_AND_ANAPHASE	REACTOME_MITOTIC_METAPHASE_AND_ANAPHASE		236	-0.31689	-1.09502	0.342	0.618903	1	3867	tags=32%, list=19%, signal=39%
REACTOME_COPI_MEDIATED_ANTEROGRADE_TRANSPORT	REACTOME_COPI_MEDIATED_ANTEROGRADE_TRANSPORT		102	-0.286342	-1.09439	0.333333	0.618882	1	2498	tags=25%, list=13%, signal=28%
WP_GLYCOSYLATION_AND_RELATED_CONGENITAL_DEFECTS	WP_GLYCOSYLATION_AND_RELATED_CONGENITAL_DEFECTS		25	-0.375952	-1.09337	0.359504	0.619657	1	1544	tags=28%, list=8%, signal=30%
REACTOME_SIGNAL_AMPLIFICATION	REACTOME_SIGNAL_AMPLIFICATION		33	-0.332245	-1.09294	0.346392	0.619267	1	3781	tags=36%, list=19%, signal=45%
WP_ENDOCHONDRAL_OSSIFICATION_WITH_SKELETAL_DYSPLASIAS	WP_ENDOCHONDRAL_OSSIFICATION_WITH_SKELETAL_DYSPLASIAS		64	-0.330219	-1.09152	0.366599	0.620867	1	4732	tags=38%, list=24%, signal=49%
WP_ENDOCHONDRAL_OSSIFICATION	WP_ENDOCHONDRAL_OSSIFICATION		64	-0.330219	-1.09152	0.366599	0.619638	1	4732	tags=38%, list=24%, signal=49%
REACTOME_IRE1ALPHA_ACTIVATES_CHAPERONES	REACTOME_IRE1ALPHA_ACTIVATES_CHAPERONES		50	-0.333095	-1.09033	0.33691	0.620692	1	4290	tags=38%, list=22%, signal=48%
REACTOME_CD28_DEPENDENT_PI3K_AKT_SIGNALING	REACTOME_CD28_DEPENDENT_PI3K_AKT_SIGNALING		22	-0.344573	-1.08997	0.345603	0.620135	1	3587	tags=32%, list=18%, signal=39%
REACTOME_TRNA_MODIFICATION_IN_THE_NUCLEUS_AND_CYTOSOL	REACTOME_TRNA_MODIFICATION_IN_THE_NUCLEUS_AND_CYTOSOL		43	-0.357607	-1.08684	0.355212	0.625094	1	3169	tags=37%, list=16%, signal=44%
REACTOME_A_TETRASACCHARIDE_LINKER_SEQUENCE_IS_REQUIRED_FOR_GAG_SYNTHESIS	REACTOME_A_TETRASACCHARIDE_LINKER_SEQUENCE_IS_REQUIRED_FOR_GAG_SYNTHESIS		26	-0.372191	-1.08579	0.368737	0.625855	1	1889	tags=23%, list=9%, signal=25%
WP_CHEMOKINE_SIGNALING_PATHWAY	WP_CHEMOKINE_SIGNALING_PATHWAY		164	-0.291173	-1.08571	0.362473	0.624766	1	4070	tags=34%, list=20%, signal=42%
WP_TOLLLIKE_RECEPTOR_SIGNALING_RELATED_TO_MYD88	WP_TOLLLIKE_RECEPTOR_SIGNALING_RELATED_TO_MYD88		31	-0.354628	-1.08529	0.333333	0.6243	1	1578	tags=29%, list=8%, signal=31%
WP_NCRNAS_INVOLVED_IN_WNT_SIGNALING_IN_HEPATOCELLULAR_CARCINOMA	WP_NCRNAS_INVOLVED_IN_WNT_SIGNALING_IN_HEPATOCELLULAR_CARCINOMA		86	-0.278878	-1.08489	0.337302	0.623814	1	5485	tags=44%, list=28%, signal=61%
KEGG_GLYOXYLATE_AND_DICARBOXYLATE_METABOLISM	KEGG_GLYOXYLATE_AND_DICARBOXYLATE_METABOLISM		16	-0.432921	-1.08458	0.383698	0.623132	1	1651	tags=25%, list=8%, signal=27%
REACTOME_SIGNALING_BY_NOTCH	REACTOME_SIGNALING_BY_NOTCH		234	-0.281352	-1.08369	0.365657	0.623516	1	3963	tags=27%, list=20%, signal=33%
REACTOME_G_BETA_GAMMA_SIGNALLING_THROUGH_CDC42	REACTOME_G_BETA_GAMMA_SIGNALLING_THROUGH_CDC42		20	-0.361764	-1.08356	0.355967	0.622576	1	3737	tags=40%, list=19%, signal=49%
WP_NRP1TRIGGERED_SIGNALING_PATHWAYS_IN_PANCREATIC_CANCER	WP_NRP1TRIGGERED_SIGNALING_PATHWAYS_IN_PANCREATIC_CANCER		53	-0.315082	-1.08284	0.365613	0.622718	1	3505	tags=32%, list=18%, signal=39%
REACTOME_LDL_CLEARANCE	REACTOME_LDL_CLEARANCE		19	-0.40863	-1.08172	0.39834	0.623613	1	4359	tags=47%, list=22%, signal=61%
REACTOME_BIOSYNTHESIS_OF_SPECIALIZED_PRORESOLVING_MEDIATORS_SPMS	REACTOME_BIOSYNTHESIS_OF_SPECIALIZED_PRORESOLVING_MEDIATORS_SPMS		19	-0.378923	-1.08131	0.356701	0.623151	1	3545	tags=26%, list=18%, signal=32%
WP_MONOAMINE_TRANSPORT	WP_MONOAMINE_TRANSPORT		32	-0.336681	-1.0803	0.336152	0.623799	1	5254	tags=34%, list=26%, signal=47%
REACTOME_SARS_COV_1_INFECTION	REACTOME_SARS_COV_1_INFECTION		50	-0.274865	-1.08016	0.332636	0.622876	1	1424	tags=20%, list=7%, signal=21%
KEGG_FRUCTOSE_AND_MANNOSE_METABOLISM	KEGG_FRUCTOSE_AND_MANNOSE_METABOLISM		34	-0.366678	-1.07879	0.374477	0.624253	1	3212	tags=41%, list=16%, signal=49%
KEGG_PRION_DISEASES	KEGG_PRION_DISEASES		35	-0.330525	-1.07868	0.359833	0.623265	1	3127	tags=23%, list=16%, signal=27%
REACTOME_RECRUITMENT_OF_NUMA_TO_MITOTIC_CENTROSOMES	REACTOME_RECRUITMENT_OF_NUMA_TO_MITOTIC_CENTROSOMES		95	-0.280212	-1.0773	0.335391	0.624711	1	3966	tags=29%, list=20%, signal=37%
WP_PURINE_METABOLISM_AND_RELATED_DISORDERS	WP_PURINE_METABOLISM_AND_RELATED_DISORDERS		22	-0.370332	-1.07654	0.385057	0.624942	1	4626	tags=45%, list=23%, signal=59%
REACTOME_SARS_COV_2_INFECTION	REACTOME_SARS_COV_2_INFECTION		71	-0.267557	-1.07638	0.382536	0.62404	1	1544	tags=20%, list=8%, signal=21%
WP_GLYCOLYSIS_AND_GLUCONEOGENESIS	WP_GLYCOLYSIS_AND_GLUCONEOGENESIS		44	-0.363115	-1.07632	0.368	0.622961	1	3215	tags=34%, list=16%, signal=41%
REACTOME_CARBOXYTERMINAL_POST_TRANSLATIONAL_MODIFICATIONS_OF_TUBULIN	REACTOME_CARBOXYTERMINAL_POST_TRANSLATIONAL_MODIFICATIONS_OF_TUBULIN		46	-0.316069	-1.07611	0.365112	0.622207	1	5192	tags=35%, list=26%, signal=47%
REACTOME_NEGATIVE_REGULATION_OF_FGFR1_SIGNALING	REACTOME_NEGATIVE_REGULATION_OF_FGFR1_SIGNALING		33	-0.309858	-1.07587	0.328512	0.621472	1	1682	tags=18%, list=8%, signal=20%
REACTOME_BASE_EXCISION_REPAIR	REACTOME_BASE_EXCISION_REPAIR		89	-0.378958	-1.07574	0.390716	0.620515	1	3817	tags=27%, list=19%, signal=33%
WP_VITAMIN_D_RECEPTOR_PATHWAY	WP_VITAMIN_D_RECEPTOR_PATHWAY		183	-0.260729	-1.07573	0.337891	0.619371	1	6194	tags=41%, list=31%, signal=59%
WP_16P112_PROXIMAL_DELETION_SYNDROME	WP_16P112_PROXIMAL_DELETION_SYNDROME		73	-0.277377	-1.07289	0.352713	0.623425	1	4685	tags=38%, list=23%, signal=50%
REACTOME_REGULATION_OF_SIGNALING_BY_CBL	REACTOME_REGULATION_OF_SIGNALING_BY_CBL		22	-0.342844	-1.07243	0.349693	0.623175	1	919	tags=23%, list=5%, signal=24%
WP_PLURIPOTENT_STEM_CELL_DIFFERENTIATION_PATHWAY	WP_PLURIPOTENT_STEM_CELL_DIFFERENTIATION_PATHWAY		48	-0.32337	-1.07229	0.362348	0.622266	1	5224	tags=38%, list=26%, signal=51%
REACTOME_ANTIGEN_PRESENTATION_FOLDING_ASSEMBLY_AND_PEPTIDE_LOADING_OF_CLASS_I_MHC	REACTOME_ANTIGEN_PRESENTATION_FOLDING_ASSEMBLY_AND_PEPTIDE_LOADING_OF_CLASS_I_MHC		25	-0.405759	-1.06973	0.418557	0.625768	1	2578	tags=40%, list=13%, signal=46%
REACTOME_TRANSCRIPTIONAL_REGULATION_BY_RUNX1	REACTOME_TRANSCRIPTIONAL_REGULATION_BY_RUNX1		236	-0.275168	-1.06961	0.382114	0.624825	1	3343	tags=23%, list=17%, signal=27%
WP_PROGERIAASSOCIATED_LIPODYSTROPHY	WP_PROGERIAASSOCIATED_LIPODYSTROPHY		22	-0.331589	-1.06872	0.352705	0.625329	1	3959	tags=36%, list=20%, signal=45%
REACTOME_REGULATION_OF_TP53_ACTIVITY_THROUGH_ACETYLATION	REACTOME_REGULATION_OF_TP53_ACTIVITY_THROUGH_ACETYLATION		30	-0.340332	-1.06684	0.389831	0.627563	1	3214	tags=30%, list=16%, signal=36%
REACTOME_PLATELET_ACTIVATION_SIGNALING_AND_AGGREGATION	REACTOME_PLATELET_ACTIVATION_SIGNALING_AND_AGGREGATION		261	-0.259468	-1.06559	0.346473	0.628591	1	4638	tags=33%, list=23%, signal=42%
REACTOME_GLYCOSAMINOGLYCAN_METABOLISM	REACTOME_GLYCOSAMINOGLYCAN_METABOLISM		124	-0.283892	-1.06491	0.371607	0.628716	1	4353	tags=31%, list=22%, signal=39%
WP_RANKLRANK_SIGNALING_PATHWAY	WP_RANKLRANK_SIGNALING_PATHWAY		55	-0.285674	-1.06319	0.382664	0.630771	1	1504	tags=20%, list=8%, signal=22%
REACTOME_TRNA_PROCESSING_IN_THE_NUCLEUS	REACTOME_TRNA_PROCESSING_IN_THE_NUCLEUS		58	-0.346708	-1.06242	0.383104	0.631028	1	4196	tags=34%, list=21%, signal=44%
REACTOME_CONVERSION_FROM_APC_C_CDC20_TO_APC_C_CDH1_IN_LATE_ANAPHASE	REACTOME_CONVERSION_FROM_APC_C_CDC20_TO_APC_C_CDH1_IN_LATE_ANAPHASE		20	-0.379283	-1.06166	0.387097	0.63133	1	3687	tags=50%, list=18%, signal=61%
WP_BLOOD_CLOTTING_CASCADE	WP_BLOOD_CLOTTING_CASCADE		23	-0.370325	-1.06125	0.388235	0.630907	1	5685	tags=43%, list=29%, signal=61%
WP_CELL_MIGRATION_AND_INVASION_THROUGH_P75NTR	WP_CELL_MIGRATION_AND_INVASION_THROUGH_P75NTR		30	-0.329417	-1.06096	0.387629	0.630353	1	1349	tags=17%, list=7%, signal=18%
WP_TP53_NETWORK	WP_TP53_NETWORK		19	-0.360652	-1.06003	0.389535	0.630869	1	4021	tags=37%, list=20%, signal=46%
REACTOME_SYNTHESIS_OF_PROSTAGLANDINS_PG_AND_THROMBOXANES_TX	REACTOME_SYNTHESIS_OF_PROSTAGLANDINS_PG_AND_THROMBOXANES_TX		15	-0.375901	-1.05996	0.368737	0.62984	1	5297	tags=40%, list=27%, signal=54%
WP_THYMIC_STROMAL_LYMPHOPOIETIN_TSLP_SIGNALING_PATHWAY	WP_THYMIC_STROMAL_LYMPHOPOIETIN_TSLP_SIGNALING_PATHWAY		47	-0.310336	-1.05966	0.391304	0.629265	1	1504	tags=21%, list=8%, signal=23%
WP_IMATINIB_AND_CHRONIC_MYELOID_LEUKEMIA	WP_IMATINIB_AND_CHRONIC_MYELOID_LEUKEMIA		20	-0.374324	-1.05953	0.395699	0.628426	1	3349	tags=30%, list=17%, signal=36%
WP_VEGFAVEGFR2_SIGNALING_PATHWAY	WP_VEGFAVEGFR2_SIGNALING_PATHWAY		431	-0.231447	-1.05839	0.350305	0.629412	1	3884	tags=28%, list=19%, signal=34%
REACTOME_CHROMOSOME_MAINTENANCE	REACTOME_CHROMOSOME_MAINTENANCE		138	-0.347226	-1.05727	0.401559	0.630273	1	3620	tags=28%, list=18%, signal=33%
REACTOME_CELL_EXTRACELLULAR_MATRIX_INTERACTIONS	REACTOME_CELL_EXTRACELLULAR_MATRIX_INTERACTIONS		18	-0.416322	-1.05551	0.429158	0.632156	1	3300	tags=33%, list=17%, signal=40%
KEGG_TOLL_LIKE_RECEPTOR_SIGNALING_PATHWAY	KEGG_TOLL_LIKE_RECEPTOR_SIGNALING_PATHWAY		102	-0.287557	-1.05354	0.384306	0.634618	1	3587	tags=30%, list=18%, signal=37%
WP_TRYPTOPHAN_METABOLISM	WP_TRYPTOPHAN_METABOLISM		42	-0.306969	-1.05289	0.384766	0.634622	1	1188	tags=14%, list=6%, signal=15%
WP_MTHFR_DEFICIENCY	WP_MTHFR_DEFICIENCY		25	-0.328396	-1.05155	0.386831	0.636047	1	2331	tags=20%, list=12%, signal=23%
REACTOME_GLUTATHIONE_CONJUGATION	REACTOME_GLUTATHIONE_CONJUGATION		34	-0.330188	-1.05088	0.375712	0.636146	1	3977	tags=29%, list=20%, signal=37%
WP_OXYSTEROLS_DERIVED_FROM_CHOLESTEROL	WP_OXYSTEROLS_DERIVED_FROM_CHOLESTEROL		46	-0.302822	-1.05003	0.394059	0.636498	1	2378	tags=24%, list=12%, signal=27%
REACTOME_REGULATION_OF_PLK1_ACTIVITY_AT_G2_M_TRANSITION	REACTOME_REGULATION_OF_PLK1_ACTIVITY_AT_G2_M_TRANSITION		87	-0.278893	-1.04997	0.384306	0.635445	1	3517	tags=29%, list=18%, signal=35%
WP_CELL_CYCLE	WP_CELL_CYCLE		120	-0.296721	-1.04825	0.387283	0.637647	1	3923	tags=31%, list=20%, signal=38%
REACTOME_DEGRADATION_OF_THE_EXTRACELLULAR_MATRIX	REACTOME_DEGRADATION_OF_THE_EXTRACELLULAR_MATRIX		140	-0.312135	-1.04718	0.412121	0.638433	1	4708	tags=36%, list=24%, signal=47%
REACTOME_CRMPS_IN_SEMA3A_SIGNALING	REACTOME_CRMPS_IN_SEMA3A_SIGNALING		16	-0.39785	-1.04342	0.41498	0.64397	1	4402	tags=44%, list=22%, signal=56%
REACTOME_GLUCOSE_METABOLISM	REACTOME_GLUCOSE_METABOLISM		91	-0.292739	-1.04333	0.408907	0.642996	1	3215	tags=27%, list=16%, signal=33%
REACTOME_RNA_POLYMERASE_II_TRANSCRIPTION_TERMINATION	REACTOME_RNA_POLYMERASE_II_TRANSCRIPTION_TERMINATION		66	-0.3184	-1.04333	0.40873	0.641863	1	2769	tags=30%, list=14%, signal=35%
WP_METABOLIC_REPROGRAMMING_IN_COLON_CANCER	WP_METABOLIC_REPROGRAMMING_IN_COLON_CANCER		42	-0.400368	-1.04254	0.422846	0.642114	1	5823	tags=52%, list=29%, signal=74%
REACTOME_N_GLYCAN_TRIMMING_IN_THE_ER_AND_CALNEXIN_CALRETICULIN_CYCLE	REACTOME_N_GLYCAN_TRIMMING_IN_THE_ER_AND_CALNEXIN_CALRETICULIN_CYCLE		35	-0.314534	-1.04215	0.386	0.641658	1	1200	tags=26%, list=6%, signal=27%
REACTOME_SNRNP_ASSEMBLY	REACTOME_SNRNP_ASSEMBLY		54	-0.35242	-1.04161	0.415205	0.641542	1	2228	tags=24%, list=11%, signal=27%
WP_APOPTOSIS_MODULATION_AND_SIGNALING	WP_APOPTOSIS_MODULATION_AND_SIGNALING		88	-0.275787	-1.03779	0.403259	0.647596	1	3569	tags=27%, list=18%, signal=33%
WP_SLEEP_REGULATION	WP_SLEEP_REGULATION		38	-0.312332	-1.0377	0.411178	0.646608	1	2880	tags=18%, list=14%, signal=21%
WP_7OXOC_AND_7BETAHC_PATHWAYS	WP_7OXOC_AND_7BETAHC_PATHWAYS		27	-0.355977	-1.0364	0.413088	0.6478	1	2378	tags=30%, list=12%, signal=34%
REACTOME_E3_UBIQUITIN_LIGASES_UBIQUITINATE_TARGET_PROTEINS	REACTOME_E3_UBIQUITIN_LIGASES_UBIQUITINATE_TARGET_PROTEINS		59	-0.33334	-1.03632	0.400387	0.646827	1	2947	tags=25%, list=15%, signal=30%
REACTOME_ADP_SIGNALLING_THROUGH_P2Y_PURINOCEPTOR_1	REACTOME_ADP_SIGNALLING_THROUGH_P2Y_PURINOCEPTOR_1		25	-0.325851	-1.0361	0.394958	0.646106	1	3781	tags=36%, list=19%, signal=44%
WP_PRADERWILLI_AND_ANGELMAN_SYNDROME	WP_PRADERWILLI_AND_ANGELMAN_SYNDROME		61	-0.290794	-1.03409	0.383877	0.648718	1	4346	tags=33%, list=22%, signal=42%
REACTOME_ANTI_INFLAMMATORY_RESPONSE_FAVOURING_LEISHMANIA_PARASITE_INFECTION	REACTOME_ANTI_INFLAMMATORY_RESPONSE_FAVOURING_LEISHMANIA_PARASITE_INFECTION		166	-0.272021	-1.03388	0.409091	0.648	1	6083	tags=39%, list=31%, signal=56%
WP_TRANSLATION_FACTORS	WP_TRANSLATION_FACTORS		51	-0.321931	-1.0335	0.409182	0.647584	1	3403	tags=33%, list=17%, signal=40%
REACTOME_PROTEIN_LOCALIZATION	REACTOME_PROTEIN_LOCALIZATION		163	-0.313436	-1.03322	0.435203	0.646983	1	2195	tags=25%, list=11%, signal=27%
REACTOME_COLLAGEN_CHAIN_TRIMERIZATION	REACTOME_COLLAGEN_CHAIN_TRIMERIZATION		44	-0.400941	-1.03075	0.460744	0.650512	1	5118	tags=41%, list=26%, signal=55%
KEGG_GLYCOSAMINOGLYCAN_DEGRADATION	KEGG_GLYCOSAMINOGLYCAN_DEGRADATION		21	-0.368797	-1.02895	0.426752	0.652629	1	4353	tags=38%, list=22%, signal=49%
KEGG_CELL_CYCLE	KEGG_CELL_CYCLE		124	-0.291362	-1.02866	0.405039	0.652051	1	3923	tags=30%, list=20%, signal=37%
REACTOME_ANTIVIRAL_MECHANISM_BY_IFN_STIMULATED_GENES	REACTOME_ANTIVIRAL_MECHANISM_BY_IFN_STIMULATED_GENES		82	-0.291872	-1.02753	0.421687	0.65312	1	2996	tags=28%, list=15%, signal=33%
REACTOME_SEMA3A_PAK_DEPENDENT_AXON_REPULSION	REACTOME_SEMA3A_PAK_DEPENDENT_AXON_REPULSION		16	-0.352496	-1.02737	0.39798	0.652285	1	3606	tags=31%, list=18%, signal=38%
KEGG_CYTOKINE_CYTOKINE_RECEPTOR_INTERACTION	KEGG_CYTOKINE_CYTOKINE_RECEPTOR_INTERACTION		263	-0.27675	-1.02735	0.413934	0.651233	1	5664	tags=35%, list=28%, signal=49%
WP_OSTEOCLAST_SIGNALING	WP_OSTEOCLAST_SIGNALING		16	-0.363541	-1.02471	0.414474	0.65507	1	1141	tags=25%, list=6%, signal=26%
REACTOME_GLYCOLYSIS	REACTOME_GLYCOLYSIS		72	-0.288968	-1.02418	0.423154	0.654881	1	3122	tags=26%, list=16%, signal=31%
REACTOME_ACTIVATION_OF_BH3_ONLY_PROTEINS	REACTOME_ACTIVATION_OF_BH3_ONLY_PROTEINS		30	-0.307148	-1.0231	0.408247	0.655712	1	4021	tags=37%, list=20%, signal=46%
REACTOME_TFAP2_AP_2_FAMILY_REGULATES_TRANSCRIPTION_OF_GROWTH_FACTORS_AND_THEIR_RECEPTORS	REACTOME_TFAP2_AP_2_FAMILY_REGULATES_TRANSCRIPTION_OF_GROWTH_FACTORS_AND_THEIR_RECEPTORS		15	-0.388459	-1.02236	0.441341	0.655873	1	5999	tags=53%, list=30%, signal=76%
WP_PARKINSONS_DISEASE_PATHWAY	WP_PARKINSONS_DISEASE_PATHWAY		38	-0.274826	-1.02201	0.419162	0.655406	1	3318	tags=32%, list=17%, signal=38%
KEGG_LEUKOCYTE_TRANSENDOTHELIAL_MIGRATION	KEGG_LEUKOCYTE_TRANSENDOTHELIAL_MIGRATION		116	-0.273068	-1.02174	0.414433	0.654805	1	4473	tags=35%, list=22%, signal=45%
WP_LUNG_FIBROSIS	WP_LUNG_FIBROSIS		63	-0.312208	-1.02135	0.417879	0.654398	1	4466	tags=35%, list=22%, signal=45%
REACTOME_HEPARAN_SULFATE_HEPARIN_HS_GAG_METABOLISM	REACTOME_HEPARAN_SULFATE_HEPARIN_HS_GAG_METABOLISM		55	-0.293493	-1.02125	0.415133	0.653454	1	4353	tags=29%, list=22%, signal=37%
REACTOME_PROTEIN_UBIQUITINATION	REACTOME_PROTEIN_UBIQUITINATION		79	-0.300629	-1.02125	0.412791	0.652353	1	3852	tags=30%, list=19%, signal=38%
WP_NAD_METABOLISM_IN_ONCOGENEINDUCED_SENESCENCE_AND_MITOCHONDRIAL_DYSFUNCTIONASSOCIATED_SENESCENCE	WP_NAD_METABOLISM_IN_ONCOGENEINDUCED_SENESCENCE_AND_MITOCHONDRIAL_DYSFUNCTIONASSOCIATED_SENESCENCE		24	-0.326004	-1.02083	0.425573	0.652037	1	3215	tags=29%, list=16%, signal=35%
REACTOME_PROCESSING_OF_SMDT1	REACTOME_PROCESSING_OF_SMDT1		16	-0.404636	-1.0176	0.461078	0.656779	1	2219	tags=31%, list=11%, signal=35%
REACTOME_ER_TO_GOLGI_ANTEROGRADE_TRANSPORT	REACTOME_ER_TO_GOLGI_ANTEROGRADE_TRANSPORT		155	-0.251413	-1.01614	0.423868	0.658344	1	2558	tags=24%, list=13%, signal=27%
WP_IL4_SIGNALING_PATHWAY	WP_IL4_SIGNALING_PATHWAY		54	-0.294143	-1.01607	0.439331	0.657392	1	3507	tags=33%, list=18%, signal=40%
REACTOME_CASPASE_ACTIVATION_VIA_DEATH_RECEPTORS_IN_THE_PRESENCE_OF_LIGAND	REACTOME_CASPASE_ACTIVATION_VIA_DEATH_RECEPTORS_IN_THE_PRESENCE_OF_LIGAND		16	-0.372913	-1.01536	0.432377	0.657603	1	3843	tags=44%, list=19%, signal=54%
REACTOME_INSULIN_RECEPTOR_RECYCLING	REACTOME_INSULIN_RECEPTOR_RECYCLING		26	-0.314847	-1.01483	0.433663	0.657426	1	4593	tags=35%, list=23%, signal=45%
WP_TOLLLIKE_RECEPTOR_SIGNALING_PATHWAY	WP_TOLLLIKE_RECEPTOR_SIGNALING_PATHWAY		103	-0.275719	-1.01464	0.427419	0.656663	1	3587	tags=30%, list=18%, signal=37%
REACTOME_ELEVATION_OF_CYTOSOLIC_CA2_LEVELS	REACTOME_ELEVATION_OF_CYTOSOLIC_CA2_LEVELS		16	-0.37826	-1.01417	0.448771	0.65632	1	4334	tags=31%, list=22%, signal=40%
REACTOME_INTRAFLAGELLAR_TRANSPORT	REACTOME_INTRAFLAGELLAR_TRANSPORT		51	-0.284322	-1.01416	0.439122	0.655242	1	2563	tags=29%, list=13%, signal=34%
REACTOME_ASSEMBLY_AND_CELL_SURFACE_PRESENTATION_OF_NMDA_RECEPTORS	REACTOME_ASSEMBLY_AND_CELL_SURFACE_PRESENTATION_OF_NMDA_RECEPTORS		44	-0.311097	-1.0141	0.433134	0.654238	1	6036	tags=45%, list=30%, signal=65%
WP_EICOSANOID_METABOLISM_VIA_CYCLOOXYGENASES_COX	WP_EICOSANOID_METABOLISM_VIA_CYCLOOXYGENASES_COX		30	-0.307809	-1.01084	0.444672	0.659159	1	2528	tags=23%, list=13%, signal=27%
REACTOME_SIGNALING_BY_NOTCH3	REACTOME_SIGNALING_BY_NOTCH3		49	-0.276319	-1.01065	0.427686	0.658417	1	3367	tags=29%, list=17%, signal=34%
REACTOME_METABOLISM_OF_FOLATE_AND_PTERINES	REACTOME_METABOLISM_OF_FOLATE_AND_PTERINES		17	-0.357851	-1.0094	0.460446	0.659672	1	2475	tags=29%, list=12%, signal=34%
REACTOME_PLASMA_LIPOPROTEIN_REMODELING	REACTOME_PLASMA_LIPOPROTEIN_REMODELING		34	-0.324109	-1.00849	0.446429	0.660331	1	3634	tags=26%, list=18%, signal=32%
KEGG_SNARE_INTERACTIONS_IN_VESICULAR_TRANSPORT	KEGG_SNARE_INTERACTIONS_IN_VESICULAR_TRANSPORT		38	-0.287206	-1.00807	0.451807	0.659952	1	3114	tags=32%, list=16%, signal=37%
REACTOME_SIGNALING_BY_NOTCH1	REACTOME_SIGNALING_BY_NOTCH1		74	-0.251696	-1.00289	0.422846	0.66844	1	3963	tags=31%, list=20%, signal=39%
REACTOME_ANTIGEN_PROCESSING_UBIQUITINATION_PROTEASOME_DEGRADATION	REACTOME_ANTIGEN_PROCESSING_UBIQUITINATION_PROTEASOME_DEGRADATION		308	-0.230298	-1.00287	0.432323	0.667367	1	3990	tags=31%, list=20%, signal=38%
REACTOME_O_GLYCOSYLATION_OF_TSR_DOMAIN_CONTAINING_PROTEINS	REACTOME_O_GLYCOSYLATION_OF_TSR_DOMAIN_CONTAINING_PROTEINS		38	-0.363031	-1.00239	0.473029	0.667101	1	6675	tags=50%, list=33%, signal=75%
WP_NOTCH_SIGNALING	WP_NOTCH_SIGNALING		45	-0.310065	-1.00215	0.470085	0.666481	1	3510	tags=33%, list=18%, signal=40%
REACTOME_RECRUITMENT_OF_MITOTIC_CENTROSOME_PROTEINS_AND_COMPLEXES	REACTOME_RECRUITMENT_OF_MITOTIC_CENTROSOME_PROTEINS_AND_COMPLEXES		81	-0.270238	-1.00152	0.468172	0.666593	1	3739	tags=30%, list=19%, signal=36%
REACTOME_CELL_CYCLE_CHECKPOINTS	REACTOME_CELL_CYCLE_CHECKPOINTS		292	-0.300475	-1.00142	0.430799	0.66571	1	3817	tags=28%, list=19%, signal=34%
WP_WNT_SIGNALING_IN_KIDNEY_DISEASE	WP_WNT_SIGNALING_IN_KIDNEY_DISEASE		36	-0.294984	-1.00038	0.465306	0.666612	1	5452	tags=53%, list=27%, signal=73%
REACTOME_INTERACTIONS_OF_VPR_WITH_HOST_CELLULAR_PROTEINS	REACTOME_INTERACTIONS_OF_VPR_WITH_HOST_CELLULAR_PROTEINS		37	-0.340922	-1.00036	0.45776	0.665559	1	2447	tags=24%, list=12%, signal=28%
REACTOME_LEISHMANIA_INFECTION	REACTOME_LEISHMANIA_INFECTION		251	-0.245029	-0.998526	0.438017	0.667854	1	6127	tags=40%, list=31%, signal=57%
REACTOME_MRNA_DECAY_BY_5_TO_3_EXORIBONUCLEASE	REACTOME_MRNA_DECAY_BY_5_TO_3_EXORIBONUCLEASE		15	-0.359155	-0.997029	0.476483	0.669477	1	3514	tags=40%, list=18%, signal=49%
REACTOME_GPVI_MEDIATED_ACTIVATION_CASCADE	REACTOME_GPVI_MEDIATED_ACTIVATION_CASCADE		35	-0.306569	-0.996755	0.430063	0.668898	1	3547	tags=34%, list=18%, signal=42%
WP_PI3KAKTMTOR_VITD3_SIGNALING	WP_PI3KAKTMTOR_VITD3_SIGNALING		22	-0.313973	-0.993919	0.454737	0.673228	1	1504	tags=23%, list=8%, signal=25%
WP_GDNFRET_SIGNALING_AXIS	WP_GDNFRET_SIGNALING_AXIS		23	-0.333217	-0.991275	0.468254	0.676884	1	6743	tags=43%, list=34%, signal=66%
REACTOME_VASOPRESSIN_REGULATES_RENAL_WATER_HOMEOSTASIS_VIA_AQUAPORINS	REACTOME_VASOPRESSIN_REGULATES_RENAL_WATER_HOMEOSTASIS_VIA_AQUAPORINS		43	-0.287275	-0.990351	0.470588	0.677432	1	5413	tags=44%, list=27%, signal=61%
REACTOME_DEATH_RECEPTOR_SIGNALLING	REACTOME_DEATH_RECEPTOR_SIGNALLING		141	-0.223236	-0.990084	0.436735	0.676849	1	3125	tags=24%, list=16%, signal=28%
REACTOME_METABOLISM_OF_STEROID_HORMONES	REACTOME_METABOLISM_OF_STEROID_HORMONES		35	-0.297281	-0.98925	0.466926	0.677255	1	5483	tags=40%, list=28%, signal=55%
REACTOME_TRANSPORT_OF_VITAMINS_NUCLEOSIDES_AND_RELATED_MOLECULES	REACTOME_TRANSPORT_OF_VITAMINS_NUCLEOSIDES_AND_RELATED_MOLECULES		43	-0.278676	-0.988895	0.463796	0.676804	1	4789	tags=40%, list=24%, signal=52%
REACTOME_PLASMA_LIPOPROTEIN_ASSEMBLY	REACTOME_PLASMA_LIPOPROTEIN_ASSEMBLY		19	-0.347887	-0.988307	0.46281	0.676809	1	4987	tags=47%, list=25%, signal=63%
REACTOME_REGULATION_OF_TP53_ACTIVITY	REACTOME_REGULATION_OF_TP53_ACTIVITY		160	-0.239069	-0.986455	0.459725	0.679055	1	3318	tags=25%, list=17%, signal=30%
KEGG_HEMATOPOIETIC_CELL_LINEAGE	KEGG_HEMATOPOIETIC_CELL_LINEAGE		85	-0.315524	-0.986282	0.454927	0.678253	1	5100	tags=33%, list=26%, signal=44%
REACTOME_ACTIVATION_OF_AMPK_DOWNSTREAM_OF_NMDARS	REACTOME_ACTIVATION_OF_AMPK_DOWNSTREAM_OF_NMDARS		29	-0.31584	-0.98213	0.459459	0.684885	1	4921	tags=38%, list=25%, signal=50%
REACTOME_DEADENYLATION_DEPENDENT_MRNA_DECAY	REACTOME_DEADENYLATION_DEPENDENT_MRNA_DECAY		56	-0.287653	-0.981011	0.480237	0.685939	1	2194	tags=27%, list=11%, signal=30%
REACTOME_HDR_THROUGH_HOMOLOGOUS_RECOMBINATION_HRR	REACTOME_HDR_THROUGH_HOMOLOGOUS_RECOMBINATION_HRR		67	-0.30793	-0.980519	0.448544	0.685729	1	3817	tags=33%, list=19%, signal=40%
KEGG_MISMATCH_REPAIR	KEGG_MISMATCH_REPAIR		23	-0.367223	-0.980083	0.476378	0.685485	1	3817	tags=43%, list=19%, signal=54%
WP_ANTIVIRAL_AND_ANTIINFLAMMATORY_EFFECTS_OF_NRF2_ON_SARSCOV2_PATHWAY	WP_ANTIVIRAL_AND_ANTIINFLAMMATORY_EFFECTS_OF_NRF2_ON_SARSCOV2_PATHWAY		31	-0.299286	-0.979887	0.47619	0.684766	1	3873	tags=32%, list=19%, signal=40%
REACTOME_GOLGI_TO_ER_RETROGRADE_TRANSPORT	REACTOME_GOLGI_TO_ER_RETROGRADE_TRANSPORT		134	-0.2369	-0.978268	0.46748	0.686566	1	2375	tags=20%, list=12%, signal=23%
REACTOME_INTEGRIN_CELL_SURFACE_INTERACTIONS	REACTOME_INTEGRIN_CELL_SURFACE_INTERACTIONS		85	-0.338799	-0.978194	0.480769	0.685595	1	6124	tags=49%, list=31%, signal=71%
REACTOME_MAP2K_AND_MAPK_ACTIVATION	REACTOME_MAP2K_AND_MAPK_ACTIVATION		40	-0.279384	-0.978054	0.493952	0.684726	1	3553	tags=33%, list=18%, signal=39%
REACTOME_G_ALPHA_S_SIGNALLING_EVENTS	REACTOME_G_ALPHA_S_SIGNALLING_EVENTS		144	-0.264532	-0.977564	0.477366	0.684558	1	6083	tags=40%, list=31%, signal=58%
WP_FAMILIAL_HYPERLIPIDEMIA_TYPE_2	WP_FAMILIAL_HYPERLIPIDEMIA_TYPE_2		16	-0.376331	-0.977187	0.492754	0.684168	1	3634	tags=38%, list=18%, signal=46%
WP_HEMATOPOIETIC_STEM_CELL_DIFFERENTIATION	WP_HEMATOPOIETIC_STEM_CELL_DIFFERENTIATION		55	-0.290443	-0.976559	0.472689	0.68428	1	5871	tags=36%, list=29%, signal=51%
WP_MIRNA_REGULATION_OF_DNA_DAMAGE_RESPONSE	WP_MIRNA_REGULATION_OF_DNA_DAMAGE_RESPONSE		71	-0.278771	-0.975493	0.468504	0.685082	1	3800	tags=32%, list=19%, signal=40%
WP_REGULATION_OF_SISTER_CHROMATID_SEPARATION_AT_THE_METAPHASEANAPHASE_TRANSITION	WP_REGULATION_OF_SISTER_CHROMATID_SEPARATION_AT_THE_METAPHASEANAPHASE_TRANSITION		15	-0.40513	-0.97497	0.472837	0.684885	1	880	tags=20%, list=4%, signal=21%
REACTOME_SUMOYLATION_OF_DNA_REPLICATION_PROTEINS	REACTOME_SUMOYLATION_OF_DNA_REPLICATION_PROTEINS		46	-0.327924	-0.97355	0.479125	0.686327	1	2780	tags=26%, list=14%, signal=30%
REACTOME_SIGNALING_BY_PTK6	REACTOME_SIGNALING_BY_PTK6		54	-0.245701	-0.972689	0.494118	0.686712	1	2242	tags=19%, list=11%, signal=21%
REACTOME_TOLL_LIKE_RECEPTOR_CASCADES	REACTOME_TOLL_LIKE_RECEPTOR_CASCADES		155	-0.233569	-0.972298	0.456	0.686292	1	2522	tags=23%, list=13%, signal=26%
REACTOME_COMMON_PATHWAY_OF_FIBRIN_CLOT_FORMATION	REACTOME_COMMON_PATHWAY_OF_FIBRIN_CLOT_FORMATION		22	-0.333599	-0.971508	0.470588	0.686689	1	6817	tags=45%, list=34%, signal=69%
REACTOME_ADORA2B_MEDIATED_ANTI_INFLAMMATORY_CYTOKINES_PRODUCTION	REACTOME_ADORA2B_MEDIATED_ANTI_INFLAMMATORY_CYTOKINES_PRODUCTION		133	-0.263375	-0.970468	0.488706	0.687423	1	6083	tags=40%, list=31%, signal=57%
WP_GLYCEROLIPIDS_AND_GLYCEROPHOSPHOLIPIDS	WP_GLYCEROLIPIDS_AND_GLYCEROPHOSPHOLIPIDS		22	-0.331037	-0.969001	0.493927	0.688925	1	1655	tags=27%, list=8%, signal=30%
REACTOME_POTASSIUM_CHANNELS	REACTOME_POTASSIUM_CHANNELS		103	-0.282847	-0.968493	0.48374	0.688778	1	5909	tags=37%, list=30%, signal=52%
REACTOME_EPH_EPHRIN_MEDIATED_REPULSION_OF_CELLS	REACTOME_EPH_EPHRIN_MEDIATED_REPULSION_OF_CELLS		51	-0.277397	-0.968443	0.510417	0.687807	1	4779	tags=31%, list=24%, signal=41%
REACTOME_RHO_GTPASES_ACTIVATE_IQGAPS	REACTOME_RHO_GTPASES_ACTIVATE_IQGAPS		32	-0.316091	-0.96708	0.503131	0.689285	1	1864	tags=25%, list=9%, signal=28%
REACTOME_HCMV_INFECTION	REACTOME_HCMV_INFECTION		160	-0.299146	-0.966448	0.470703	0.689316	1	3517	tags=22%, list=18%, signal=26%
REACTOME_INHIBITION_OF_THE_PROTEOLYTIC_ACTIVITY_OF_APC_C_REQUIRED_FOR_THE_ONSET_OF_ANAPHASE_BY_MITOTIC_SPINDLE_CHECKPOINT_COMPONENTS	REACTOME_INHIBITION_OF_THE_PROTEOLYTIC_ACTIVITY_OF_APC_C_REQUIRED_FOR_THE_ONSET_OF_ANAPHASE_BY_MITOTIC_SPINDLE_CHECKPOINT_COMPONENTS		21	-0.364996	-0.965414	0.485876	0.690263	1	3687	tags=43%, list=18%, signal=53%
REACTOME_ABERRANT_REGULATION_OF_MITOTIC_EXIT_IN_CANCER_DUE_TO_RB1_DEFECTS	REACTOME_ABERRANT_REGULATION_OF_MITOTIC_EXIT_IN_CANCER_DUE_TO_RB1_DEFECTS		20	-0.35045	-0.965365	0.528846	0.689302	1	3687	tags=45%, list=18%, signal=55%
REACTOME_PHOSPHORYLATION_OF_THE_APC_C	REACTOME_PHOSPHORYLATION_OF_THE_APC_C		20	-0.365254	-0.965193	0.489603	0.688573	1	3687	tags=45%, list=18%, signal=55%
WP_IL17_SIGNALING_PATHWAY	WP_IL17_SIGNALING_PATHWAY		32	-0.300689	-0.964512	0.484849	0.688759	1	2138	tags=28%, list=11%, signal=31%
REACTOME_COMPLEX_I_BIOGENESIS	REACTOME_COMPLEX_I_BIOGENESIS		57	-0.376961	-0.963491	0.520548	0.689562	1	2204	tags=32%, list=11%, signal=35%
REACTOME_REGULATION_OF_GLUCOKINASE_BY_GLUCOKINASE_REGULATORY_PROTEIN	REACTOME_REGULATION_OF_GLUCOKINASE_BY_GLUCOKINASE_REGULATORY_PROTEIN		32	-0.328576	-0.9586	0.475149	0.697114	1	2228	tags=22%, list=11%, signal=25%
REACTOME_NOTCH1_INTRACELLULAR_DOMAIN_REGULATES_TRANSCRIPTION	REACTOME_NOTCH1_INTRACELLULAR_DOMAIN_REGULATES_TRANSCRIPTION		48	-0.25159	-0.957683	0.50996	0.697615	1	3774	tags=29%, list=19%, signal=36%
WP_PROSTAGLANDIN_AND_LEUKOTRIENE_METABOLISM_IN_SENESCENCE	WP_PROSTAGLANDIN_AND_LEUKOTRIENE_METABOLISM_IN_SENESCENCE		31	-0.296846	-0.95768	0.515593	0.696551	1	1913	tags=23%, list=10%, signal=25%
REACTOME_DEACTIVATION_OF_THE_BETA_CATENIN_TRANSACTIVATING_COMPLEX	REACTOME_DEACTIVATION_OF_THE_BETA_CATENIN_TRANSACTIVATING_COMPLEX		42	-0.26833	-0.957445	0.494715	0.695905	1	1420	tags=17%, list=7%, signal=18%
WP_NOTCH1_REGULATION_OF_ENDOTHELIAL_CELL_CALCIFICATION	WP_NOTCH1_REGULATION_OF_ENDOTHELIAL_CELL_CALCIFICATION		17	-0.352301	-0.956871	0.517312	0.695849	1	4732	tags=41%, list=24%, signal=54%
REACTOME_NEGATIVE_REGULATION_OF_TCF_DEPENDENT_SIGNALING_BY_WNT_LIGAND_ANTAGONISTS	REACTOME_NEGATIVE_REGULATION_OF_TCF_DEPENDENT_SIGNALING_BY_WNT_LIGAND_ANTAGONISTS		15	-0.347746	-0.955017	0.524193	0.698201	1	5971	tags=53%, list=30%, signal=76%
REACTOME_CARGO_RECOGNITION_FOR_CLATHRIN_MEDIATED_ENDOCYTOSIS	REACTOME_CARGO_RECOGNITION_FOR_CLATHRIN_MEDIATED_ENDOCYTOSIS		105	-0.230388	-0.954967	0.511387	0.697225	1	2659	tags=23%, list=13%, signal=26%
KEGG_HOMOLOGOUS_RECOMBINATION	KEGG_HOMOLOGOUS_RECOMBINATION		28	-0.334661	-0.954792	0.488048	0.696498	1	3620	tags=32%, list=18%, signal=39%
REACTOME_ECM_PROTEOGLYCANS	REACTOME_ECM_PROTEOGLYCANS		76	-0.3347	-0.953513	0.514523	0.697743	1	4787	tags=37%, list=24%, signal=48%
KEGG_LYSOSOME	KEGG_LYSOSOME		121	-0.25877	-0.951646	0.505112	0.699987	1	4133	tags=35%, list=21%, signal=44%
REACTOME_TRANSPORT_OF_MATURE_TRANSCRIPT_TO_CYTOPLASM	REACTOME_TRANSPORT_OF_MATURE_TRANSCRIPT_TO_CYTOPLASM		84	-0.280363	-0.950059	0.484375	0.701751	1	2544	tags=24%, list=13%, signal=27%
WP_TCELL_RECEPTOR_TCR_SIGNALING_PATHWAY	WP_TCELL_RECEPTOR_TCR_SIGNALING_PATHWAY		90	-0.273489	-0.949749	0.484127	0.70123	1	3949	tags=32%, list=20%, signal=40%
WP_MEASLES_VIRUS_INFECTION	WP_MEASLES_VIRUS_INFECTION		136	-0.23255	-0.945077	0.504032	0.708595	1	3569	tags=25%, list=18%, signal=30%
KEGG_TYROSINE_METABOLISM	KEGG_TYROSINE_METABOLISM		42	-0.280402	-0.944578	0.559838	0.708481	1	6370	tags=50%, list=32%, signal=73%
KEGG_GLYCOSAMINOGLYCAN_BIOSYNTHESIS_KERATAN_SULFATE	KEGG_GLYCOSAMINOGLYCAN_BIOSYNTHESIS_KERATAN_SULFATE		15	-0.344075	-0.943868	0.532091	0.708635	1	1833	tags=27%, list=9%, signal=29%
KEGG_NATURAL_KILLER_CELL_MEDIATED_CYTOTOXICITY	KEGG_NATURAL_KILLER_CELL_MEDIATED_CYTOTOXICITY		131	-0.25542	-0.943624	0.505976	0.708039	1	4540	tags=31%, list=23%, signal=40%
REACTOME_STING_MEDIATED_INDUCTION_OF_HOST_IMMUNE_RESPONSES	REACTOME_STING_MEDIATED_INDUCTION_OF_HOST_IMMUNE_RESPONSES		16	-0.321634	-0.939358	0.517312	0.714571	1	3355	tags=25%, list=17%, signal=30%
WP_PHOTODYNAMIC_THERAPYINDUCED_NFKB_SURVIVAL_SIGNALING	WP_PHOTODYNAMIC_THERAPYINDUCED_NFKB_SURVIVAL_SIGNALING		35	-0.323687	-0.939296	0.50813	0.713611	1	1504	tags=20%, list=8%, signal=22%
KEGG_STEROID_BIOSYNTHESIS	KEGG_STEROID_BIOSYNTHESIS		17	-0.380592	-0.938904	0.537402	0.713297	1	2518	tags=29%, list=13%, signal=34%
REACTOME_CELLULAR_RESPONSE_TO_HEAT_STRESS	REACTOME_CELLULAR_RESPONSE_TO_HEAT_STRESS		101	-0.243909	-0.938703	0.51417	0.712609	1	3825	tags=28%, list=19%, signal=34%
REACTOME_ABERRANT_REGULATION_OF_MITOTIC_G1_S_TRANSITION_IN_CANCER_DUE_TO_RB1_DEFECTS	REACTOME_ABERRANT_REGULATION_OF_MITOTIC_G1_S_TRANSITION_IN_CANCER_DUE_TO_RB1_DEFECTS		17	-0.333427	-0.937817	0.516899	0.713204	1	3923	tags=29%, list=20%, signal=37%
KEGG_APOPTOSIS	KEGG_APOPTOSIS		87	-0.240479	-0.937682	0.539715	0.712395	1	3569	tags=29%, list=18%, signal=35%
WP_REGULATION_OF_APOPTOSIS_BY_PARATHYROID_HORMONERELATED_PROTEIN	WP_REGULATION_OF_APOPTOSIS_BY_PARATHYROID_HORMONERELATED_PROTEIN		22	-0.306287	-0.937118	0.526423	0.712274	1	4104	tags=41%, list=21%, signal=51%
REACTOME_TRANSPORT_OF_MATURE_MRNAS_DERIVED_FROM_INTRONLESS_TRANSCRIPTS	REACTOME_TRANSPORT_OF_MATURE_MRNAS_DERIVED_FROM_INTRONLESS_TRANSCRIPTS		43	-0.315939	-0.936505	0.512048	0.712316	1	2228	tags=23%, list=11%, signal=26%
REACTOME_COPI_DEPENDENT_GOLGI_TO_ER_RETROGRADE_TRAFFIC	REACTOME_COPI_DEPENDENT_GOLGI_TO_ER_RETROGRADE_TRAFFIC		100	-0.23822	-0.936325	0.533066	0.711582	1	2375	tags=20%, list=12%, signal=23%
REACTOME_CASPASE_ACTIVATION_VIA_EXTRINSIC_APOPTOTIC_SIGNALLING_PATHWAY	REACTOME_CASPASE_ACTIVATION_VIA_EXTRINSIC_APOPTOTIC_SIGNALLING_PATHWAY		26	-0.30045	-0.9354	0.517526	0.712286	1	3125	tags=31%, list=16%, signal=36%
WP_AMYOTROPHIC_LATERAL_SCLEROSIS_ALS	WP_AMYOTROPHIC_LATERAL_SCLEROSIS_ALS		37	-0.267141	-0.932531	0.545267	0.716418	1	3569	tags=30%, list=18%, signal=36%
WP_HIPPOYAP_SIGNALING_PATHWAY	WP_HIPPOYAP_SIGNALING_PATHWAY		22	-0.283331	-0.932042	0.526733	0.716288	1	3579	tags=32%, list=18%, signal=39%
WP_MAJOR_RECEPTORS_TARGETED_BY_EPINEPHRINE_AND_NOREPINEPHRINE	WP_MAJOR_RECEPTORS_TARGETED_BY_EPINEPHRINE_AND_NOREPINEPHRINE		15	-0.358429	-0.929551	0.553684	0.719692	1	7142	tags=60%, list=36%, signal=93%
WP_MAMMALIAN_DISORDER_OF_SEXUAL_DEVELOPMENT	WP_MAMMALIAN_DISORDER_OF_SEXUAL_DEVELOPMENT		25	-0.296708	-0.929492	0.552577	0.71875	1	5605	tags=44%, list=28%, signal=61%
WP_TGFBETA_SIGNALING_IN_THYROID_CELLS_FOR_EPITHELIALMESENCHYMAL_TRANSITION	WP_TGFBETA_SIGNALING_IN_THYROID_CELLS_FOR_EPITHELIALMESENCHYMAL_TRANSITION		18	-0.337844	-0.929438	0.532803	0.717801	1	3594	tags=39%, list=18%, signal=47%
REACTOME_NUCLEAR_ENVELOPE_BREAKDOWN	REACTOME_NUCLEAR_ENVELOPE_BREAKDOWN		53	-0.293827	-0.926273	0.515091	0.722279	1	2513	tags=23%, list=13%, signal=26%
WP_DNA_DAMAGE_RESPONSE	WP_DNA_DAMAGE_RESPONSE		68	-0.264232	-0.925662	0.534517	0.722371	1	3800	tags=32%, list=19%, signal=40%
REACTOME_RNA_POLYMERASE_I_TRANSCRIPTION	REACTOME_RNA_POLYMERASE_I_TRANSCRIPTION		109	-0.316521	-0.924295	0.495292	0.723982	1	2426	tags=17%, list=12%, signal=19%
WP_RETINOBLASTOMA_GENE_IN_CANCER	WP_RETINOBLASTOMA_GENE_IN_CANCER		87	-0.305191	-0.924126	0.520992	0.723232	1	3923	tags=29%, list=20%, signal=36%
WP_GPR143_IN_MELANOCYTES_AND_RETINAL_PIGMENT_EPITHELIUM_CELLS	WP_GPR143_IN_MELANOCYTES_AND_RETINAL_PIGMENT_EPITHELIUM_CELLS		30	-0.290637	-0.923546	0.544732	0.723226	1	3931	tags=37%, list=20%, signal=46%
WP_HOSTPATHOGEN_INTERACTION_OF_HUMAN_CORONAVIRUSES_INTERFERON_INDUCTION	WP_HOSTPATHOGEN_INTERACTION_OF_HUMAN_CORONAVIRUSES_INTERFERON_INDUCTION		33	-0.297574	-0.920573	0.524008	0.727601	1	4269	tags=39%, list=21%, signal=50%
REACTOME_M_PHASE	REACTOME_M_PHASE		415	-0.248145	-0.918616	0.501946	0.730001	1	2917	tags=20%, list=15%, signal=23%
WP_MITOCHONDRIAL_COMPLEX_III_ASSEMBLY	WP_MITOCHONDRIAL_COMPLEX_III_ASSEMBLY		16	-0.40656	-0.918332	0.557915	0.729435	1	3528	tags=50%, list=18%, signal=61%
REACTOME_ADRENALINE_NORADRENALINE_INHIBITS_INSULIN_SECRETION	REACTOME_ADRENALINE_NORADRENALINE_INHIBITS_INSULIN_SECRETION		28	-0.290772	-0.918126	0.559499	0.728711	1	3737	tags=32%, list=19%, signal=40%
REACTOME_PURINE_CATABOLISM	REACTOME_PURINE_CATABOLISM		17	-0.325481	-0.916671	0.558185	0.730217	1	2160	tags=24%, list=11%, signal=26%
REACTOME_NEGATIVE_REGULATION_OF_FGFR3_SIGNALING	REACTOME_NEGATIVE_REGULATION_OF_FGFR3_SIGNALING		29	-0.277482	-0.915259	0.59785	0.731617	1	1624	tags=17%, list=8%, signal=19%
WP_OXIDATIVE_PHOSPHORYLATION	WP_OXIDATIVE_PHOSPHORYLATION		60	-0.361997	-0.915071	0.551181	0.730934	1	4819	tags=47%, list=24%, signal=61%
REACTOME_TOLL_LIKE_RECEPTOR_TLR1_TLR2_CASCADE	REACTOME_TOLL_LIKE_RECEPTOR_TLR1_TLR2_CASCADE		103	-0.225232	-0.914673	0.587045	0.73056	1	1980	tags=19%, list=10%, signal=21%
REACTOME_SENESCENCE_ASSOCIATED_SECRETORY_PHENOTYPE_SASP	REACTOME_SENESCENCE_ASSOCIATED_SECRETORY_PHENOTYPE_SASP		110	-0.312929	-0.914062	0.497065	0.730564	1	1662	tags=15%, list=8%, signal=16%
REACTOME_CONSTITUTIVE_SIGNALING_BY_AKT1_E17K_IN_CANCER	REACTOME_CONSTITUTIVE_SIGNALING_BY_AKT1_E17K_IN_CANCER		26	-0.280813	-0.913842	0.561983	0.729925	1	4140	tags=35%, list=21%, signal=44%
REACTOME_PROCESSING_OF_INTRONLESS_PRE_MRNAS	REACTOME_PROCESSING_OF_INTRONLESS_PRE_MRNAS		19	-0.327391	-0.912304	0.568862	0.73163	1	2769	tags=32%, list=14%, signal=37%
REACTOME_SUMOYLATION_OF_TRANSCRIPTION_FACTORS	REACTOME_SUMOYLATION_OF_TRANSCRIPTION_FACTORS		20	-0.302366	-0.910992	0.5706	0.732963	1	1185	tags=20%, list=6%, signal=21%
WP_LEPTININSULIN_SIGNALING_OVERLAP	WP_LEPTININSULIN_SIGNALING_OVERLAP		17	-0.316496	-0.909371	0.561331	0.73493	1	945	tags=18%, list=5%, signal=19%
WP_MITOCHONDRIAL_COMPLEX_I_ASSEMBLY_MODEL_OXPHOS_SYSTEM	WP_MITOCHONDRIAL_COMPLEX_I_ASSEMBLY_MODEL_OXPHOS_SYSTEM		56	-0.354957	-0.908286	0.564103	0.735856	1	2249	tags=30%, list=11%, signal=34%
REACTOME_INTERCONVERSION_OF_NUCLEOTIDE_DI_AND_TRIPHOSPHATES	REACTOME_INTERCONVERSION_OF_NUCLEOTIDE_DI_AND_TRIPHOSPHATES		29	-0.317699	-0.90781	0.555992	0.735622	1	2681	tags=31%, list=13%, signal=36%
REACTOME_TP53_REGULATES_TRANSCRIPTION_OF_GENES_INVOLVED_IN_CYTOCHROME_C_RELEASE	REACTOME_TP53_REGULATES_TRANSCRIPTION_OF_GENES_INVOLVED_IN_CYTOCHROME_C_RELEASE		20	-0.301741	-0.904439	0.613779	0.740814	1	6642	tags=55%, list=33%, signal=82%
REACTOME_MITOCHONDRIAL_TRNA_AMINOACYLATION	REACTOME_MITOCHONDRIAL_TRNA_AMINOACYLATION		21	-0.356558	-0.902737	0.576046	0.742855	1	2801	tags=29%, list=14%, signal=33%
REACTOME_DISEASES_OF_GLYCOSYLATION	REACTOME_DISEASES_OF_GLYCOSYLATION		142	-0.235106	-0.901128	0.573561	0.744733	1	4117	tags=27%, list=21%, signal=34%
REACTOME_SEMAPHORIN_INTERACTIONS	REACTOME_SEMAPHORIN_INTERACTIONS		64	-0.263025	-0.900113	0.550308	0.745464	1	3606	tags=30%, list=18%, signal=36%
KEGG_NOTCH_SIGNALING_PATHWAY	KEGG_NOTCH_SIGNALING_PATHWAY		47	-0.264936	-0.898314	0.583864	0.747631	1	4180	tags=34%, list=21%, signal=43%
KEGG_HUNTINGTONS_DISEASE	KEGG_HUNTINGTONS_DISEASE		178	-0.265413	-0.897242	0.55814	0.748543	1	3615	tags=31%, list=18%, signal=37%
WP_CONGENITAL_GENERALIZED_LIPODYSTROPHY_CGL	WP_CONGENITAL_GENERALIZED_LIPODYSTROPHY_CGL		18	-0.318757	-0.896985	0.586639	0.747971	1	4980	tags=44%, list=25%, signal=59%
WP_FAS_LIGAND_PATHWAY_AND_STRESS_INDUCTION_OF_HEAT_SHOCK_PROTEINS	WP_FAS_LIGAND_PATHWAY_AND_STRESS_INDUCTION_OF_HEAT_SHOCK_PROTEINS		42	-0.260466	-0.896934	0.573196	0.746999	1	3762	tags=36%, list=19%, signal=44%
REACTOME_MTOR_SIGNALLING	REACTOME_MTOR_SIGNALLING		41	-0.244741	-0.892881	0.597701	0.753189	1	1754	tags=20%, list=9%, signal=21%
REACTOME_REGULATION_OF_TLR_BY_ENDOGENOUS_LIGAND	REACTOME_REGULATION_OF_TLR_BY_ENDOGENOUS_LIGAND		21	-0.339106	-0.892128	0.574427	0.75345	1	4410	tags=29%, list=22%, signal=37%
WP_NONALCOHOLIC_FATTY_LIVER_DISEASE	WP_NONALCOHOLIC_FATTY_LIVER_DISEASE		155	-0.252694	-0.889023	0.562376	0.757994	1	4156	tags=34%, list=21%, signal=43%
REACTOME_RHO_GTPASES_ACTIVATE_FORMINS	REACTOME_RHO_GTPASES_ACTIVATE_FORMINS		140	-0.23872	-0.887585	0.552941	0.759566	1	3517	tags=25%, list=18%, signal=30%
WP_REGULATION_OF_WNT_BCATENIN_SIGNALING_BY_SMALL_MOLECULE_COMPOUNDS	WP_REGULATION_OF_WNT_BCATENIN_SIGNALING_BY_SMALL_MOLECULE_COMPOUNDS		17	-0.318193	-0.886958	0.586066	0.759673	1	3501	tags=41%, list=18%, signal=50%
REACTOME_MATURATION_OF_SARS_COV_2_SPIKE_PROTEIN	REACTOME_MATURATION_OF_SARS_COV_2_SPIKE_PROTEIN		29	-0.275706	-0.885467	0.610766	0.761333	1	3554	tags=31%, list=18%, signal=38%
WP_NSP1_FROM_SARSCOV2_INHIBITS_TRANSLATION_INITIATION_IN_THE_HOST_CELL	WP_NSP1_FROM_SARSCOV2_INHIBITS_TRANSLATION_INITIATION_IN_THE_HOST_CELL		17	-0.365183	-0.884799	0.575581	0.761462	1	1828	tags=24%, list=9%, signal=26%
REACTOME_NEGATIVE_REGULATION_OF_FGFR2_SIGNALING	REACTOME_NEGATIVE_REGULATION_OF_FGFR2_SIGNALING		34	-0.251716	-0.884206	0.644711	0.761431	1	1624	tags=15%, list=8%, signal=16%
WP_ACE_INHIBITOR_PATHWAY	WP_ACE_INHIBITOR_PATHWAY		17	-0.319486	-0.882858	0.634	0.762786	1	6271	tags=47%, list=31%, signal=69%
REACTOME_NEGATIVE_REGULATION_OF_FGFR4_SIGNALING	REACTOME_NEGATIVE_REGULATION_OF_FGFR4_SIGNALING		31	-0.260004	-0.882692	0.649798	0.762	1	1624	tags=16%, list=8%, signal=18%
KEGG_PATHWAYS_IN_CANCER	KEGG_PATHWAYS_IN_CANCER		325	-0.198132	-0.882425	0.620758	0.761438	1	4473	tags=28%, list=22%, signal=36%
REACTOME_DISEASES_ASSOCIATED_WITH_GLYCOSAMINOGLYCAN_METABOLISM	REACTOME_DISEASES_ASSOCIATED_WITH_GLYCOSAMINOGLYCAN_METABOLISM		41	-0.281591	-0.881544	0.585567	0.762011	1	3927	tags=29%, list=20%, signal=36%
REACTOME_RESPONSE_OF_EIF2AK1_HRI_TO_HEME_DEFICIENCY	REACTOME_RESPONSE_OF_EIF2AK1_HRI_TO_HEME_DEFICIENCY		15	-0.347024	-0.88022	0.580897	0.763363	1	4247	tags=27%, list=21%, signal=34%
WP_PROLACTIN_SIGNALING_PATHWAY	WP_PROLACTIN_SIGNALING_PATHWAY		76	-0.224009	-0.879749	0.623984	0.763188	1	5090	tags=39%, list=26%, signal=53%
WP_CALCIUM_REGULATION_IN_CARDIAC_CELLS	WP_CALCIUM_REGULATION_IN_CARDIAC_CELLS		150	-0.231697	-0.878617	0.625793	0.764012	1	5245	tags=35%, list=26%, signal=47%
WP_MIRNAS_INVOLVED_IN_DNA_DAMAGE_RESPONSE	WP_MIRNAS_INVOLVED_IN_DNA_DAMAGE_RESPONSE		15	-0.305064	-0.87548	0.638298	0.768645	1	1993	tags=20%, list=10%, signal=22%
WP_CLEAR_CELL_RENAL_CELL_CARCINOMA_PATHWAYS	WP_CLEAR_CELL_RENAL_CELL_CARCINOMA_PATHWAYS		85	-0.232189	-0.87483	0.616803	0.768774	1	3825	tags=27%, list=19%, signal=33%
WP_CHOLESTEROL_METABOLISM_WITH_BLOCH_AND_KANDUTSCHRUSSELL_PATHWAYS	WP_CHOLESTEROL_METABOLISM_WITH_BLOCH_AND_KANDUTSCHRUSSELL_PATHWAYS		47	-0.294091	-0.874341	0.584677	0.768586	1	5308	tags=45%, list=27%, signal=61%
REACTOME_TRNA_AMINOACYLATION	REACTOME_TRNA_AMINOACYLATION		42	-0.319684	-0.872082	0.59322	0.771553	1	2801	tags=26%, list=14%, signal=30%
WP_WNTBETACATENIN_SIGNALING_PATHWAY_IN_LEUKEMIA	WP_WNTBETACATENIN_SIGNALING_PATHWAY_IN_LEUKEMIA		26	-0.277174	-0.87195	0.626263	0.770728	1	1475	tags=19%, list=7%, signal=21%
REACTOME_EXTRA_NUCLEAR_ESTROGEN_SIGNALING	REACTOME_EXTRA_NUCLEAR_ESTROGEN_SIGNALING		75	-0.228445	-0.871356	0.637295	0.77067	1	3946	tags=32%, list=20%, signal=40%
WP_LTF_DANGER_SIGNAL_RESPONSE_PATHWAY	WP_LTF_DANGER_SIGNAL_RESPONSE_PATHWAY		19	-0.320389	-0.871282	0.590818	0.769744	1	1578	tags=21%, list=8%, signal=23%
WP_DNA_REPAIR_PATHWAYS_FULL_NETWORK	WP_DNA_REPAIR_PATHWAYS_FULL_NETWORK		120	-0.254273	-0.868307	0.576336	0.774047	1	3817	tags=32%, list=19%, signal=39%
REACTOME_RESPIRATORY_ELECTRON_TRANSPORT	REACTOME_RESPIRATORY_ELECTRON_TRANSPORT		103	-0.325997	-0.868297	0.572534	0.773014	1	3604	tags=37%, list=18%, signal=45%
WP_IL2_SIGNALING_PATHWAY	WP_IL2_SIGNALING_PATHWAY		42	-0.250802	-0.866978	0.628337	0.774245	1	4269	tags=36%, list=21%, signal=45%
REACTOME_HS_GAG_DEGRADATION	REACTOME_HS_GAG_DEGRADATION		22	-0.301395	-0.865798	0.608247	0.775206	1	4353	tags=27%, list=22%, signal=35%
WP_HEREDITARY_LEIOMYOMATOSIS_AND_RENAL_CELL_CARCINOMA_PATHWAY	WP_HEREDITARY_LEIOMYOMATOSIS_AND_RENAL_CELL_CARCINOMA_PATHWAY		20	-0.280641	-0.865774	0.665314	0.774203	1	1312	tags=20%, list=7%, signal=21%
WP_NEURAL_CREST_CELL_MIGRATION_DURING_DEVELOPMENT	WP_NEURAL_CREST_CELL_MIGRATION_DURING_DEVELOPMENT		40	-0.258669	-0.865675	0.637527	0.773349	1	4274	tags=30%, list=21%, signal=38%
WP_MAMMARY_GLAND_DEVELOPMENT_PATHWAY_PREGNANCY_AND_LACTATION_STAGE_3_OF_4	WP_MAMMARY_GLAND_DEVELOPMENT_PATHWAY_PREGNANCY_AND_LACTATION_STAGE_3_OF_4		32	-0.246322	-0.865349	0.670565	0.772884	1	3757	tags=28%, list=19%, signal=35%
REACTOME_METABOLISM_OF_VITAMINS_AND_COFACTORS	REACTOME_METABOLISM_OF_VITAMINS_AND_COFACTORS		189	-0.202602	-0.865	0.68616	0.772418	1	3322	tags=19%, list=17%, signal=23%
REACTOME_DISEASES_OF_METABOLISM	REACTOME_DISEASES_OF_METABOLISM		244	-0.206959	-0.864955	0.685225	0.771447	1	4230	tags=26%, list=21%, signal=33%
WP_BREAST_CANCER_PATHWAY	WP_BREAST_CANCER_PATHWAY		154	-0.206221	-0.863901	0.681363	0.772264	1	3958	tags=28%, list=20%, signal=35%
REACTOME_NS1_MEDIATED_EFFECTS_ON_HOST_PATHWAYS	REACTOME_NS1_MEDIATED_EFFECTS_ON_HOST_PATHWAYS		41	-0.288199	-0.863805	0.573964	0.771386	1	2228	tags=20%, list=11%, signal=22%
KEGG_OXIDATIVE_PHOSPHORYLATION	KEGG_OXIDATIVE_PHOSPHORYLATION		129	-0.306663	-0.862341	0.607143	0.772895	1	5141	tags=41%, list=26%, signal=55%
REACTOME_METALLOPROTEASE_DUBS	REACTOME_METALLOPROTEASE_DUBS		35	-0.318868	-0.862289	0.578218	0.771937	1	919	tags=14%, list=5%, signal=15%
WP_ATM_SIGNALING_IN_DEVELOPMENT_AND_DISEASE	WP_ATM_SIGNALING_IN_DEVELOPMENT_AND_DISEASE		45	-0.254213	-0.862057	0.608519	0.771275	1	2173	tags=22%, list=11%, signal=25%
REACTOME_OTHER_SEMAPHORIN_INTERACTIONS	REACTOME_OTHER_SEMAPHORIN_INTERACTIONS		19	-0.331323	-0.861474	0.6	0.771216	1	3272	tags=32%, list=16%, signal=38%
WP_OVERVIEW_OF_NANOPARTICLE_EFFECTS	WP_OVERVIEW_OF_NANOPARTICLE_EFFECTS		19	-0.309171	-0.860135	0.614737	0.772578	1	5075	tags=42%, list=25%, signal=56%
REACTOME_RHO_GTPASES_ACTIVATE_CIT	REACTOME_RHO_GTPASES_ACTIVATE_CIT		19	-0.291107	-0.859458	0.629555	0.772737	1	2828	tags=26%, list=14%, signal=31%
REACTOME_AQUAPORIN_MEDIATED_TRANSPORT	REACTOME_AQUAPORIN_MEDIATED_TRANSPORT		52	-0.235709	-0.856483	0.696	0.776868	1	3737	tags=27%, list=19%, signal=33%
REACTOME_RNA_POLYMERASE_I_PROMOTER_ESCAPE	REACTOME_RNA_POLYMERASE_I_PROMOTER_ESCAPE		89	-0.325402	-0.855891	0.565714	0.776892	1	2426	tags=15%, list=12%, signal=17%
REACTOME_REGULATION_OF_HSF1_MEDIATED_HEAT_SHOCK_RESPONSE	REACTOME_REGULATION_OF_HSF1_MEDIATED_HEAT_SHOCK_RESPONSE		82	-0.233055	-0.855335	0.616279	0.776897	1	3805	tags=27%, list=19%, signal=33%
REACTOME_POLO_LIKE_KINASE_MEDIATED_EVENTS	REACTOME_POLO_LIKE_KINASE_MEDIATED_EVENTS		16	-0.342338	-0.855018	0.619608	0.776387	1	2513	tags=31%, list=13%, signal=36%
REACTOME_TRANSCRIPTION_OF_E2F_TARGETS_UNDER_NEGATIVE_CONTROL_BY_DREAM_COMPLEX	REACTOME_TRANSCRIPTION_OF_E2F_TARGETS_UNDER_NEGATIVE_CONTROL_BY_DREAM_COMPLEX		19	-0.322188	-0.852705	0.610778	0.779305	1	4252	tags=37%, list=21%, signal=47%
REACTOME_CARGO_TRAFFICKING_TO_THE_PERICILIARY_MEMBRANE	REACTOME_CARGO_TRAFFICKING_TO_THE_PERICILIARY_MEMBRANE		51	-0.23322	-0.852491	0.697211	0.778633	1	5559	tags=41%, list=28%, signal=57%
WP_RAS_AND_BRADYKININ_PATHWAYS_IN_COVID19	WP_RAS_AND_BRADYKININ_PATHWAYS_IN_COVID19		29	-0.264641	-0.85237	0.641283	0.777812	1	1388	tags=17%, list=7%, signal=19%
REACTOME_GLUCAGON_LIKE_PEPTIDE_1_GLP1_REGULATES_INSULIN_SECRETION	REACTOME_GLUCAGON_LIKE_PEPTIDE_1_GLP1_REGULATES_INSULIN_SECRETION		42	-0.244955	-0.852024	0.710583	0.77738	1	3737	tags=31%, list=19%, signal=38%
WP_OSX_AND_MIRNAS_IN_TOOTH_DEVELOPMENT	WP_OSX_AND_MIRNAS_IN_TOOTH_DEVELOPMENT		15	-0.322989	-0.851762	0.624498	0.776782	1	8183	tags=67%, list=41%, signal=113%
REACTOME_NGF_STIMULATED_TRANSCRIPTION	REACTOME_NGF_STIMULATED_TRANSCRIPTION		39	-0.264986	-0.850145	0.644269	0.778511	1	4970	tags=38%, list=25%, signal=51%
REACTOME_DISEASES_ASSOCIATED_WITH_N_GLYCOSYLATION_OF_PROTEINS	REACTOME_DISEASES_ASSOCIATED_WITH_N_GLYCOSYLATION_OF_PROTEINS		17	-0.313947	-0.849559	0.640592	0.778463	1	4117	tags=41%, list=21%, signal=52%
WP_FOXA2_PATHWAY	WP_FOXA2_PATHWAY		21	-0.278005	-0.847039	0.693517	0.781852	1	5349	tags=48%, list=27%, signal=65%
REACTOME_TRANSCRIPTIONAL_REGULATION_BY_SMALL_RNAS	REACTOME_TRANSCRIPTIONAL_REGULATION_BY_SMALL_RNAS		105	-0.303955	-0.843812	0.561069	0.786384	1	2228	tags=16%, list=11%, signal=18%
REACTOME_SUMOYLATION_OF_UBIQUITINYLATION_PROTEINS	REACTOME_SUMOYLATION_OF_UBIQUITINYLATION_PROTEINS		39	-0.273291	-0.843521	0.610338	0.785839	1	2780	tags=23%, list=14%, signal=27%
REACTOME_EXPORT_OF_VIRAL_RIBONUCLEOPROTEINS_FROM_NUCLEUS	REACTOME_EXPORT_OF_VIRAL_RIBONUCLEOPROTEINS_FROM_NUCLEUS		33	-0.299252	-0.841708	0.610101	0.787992	1	2228	tags=21%, list=11%, signal=24%
REACTOME_ACYL_CHAIN_REMODELLING_OF_PE	REACTOME_ACYL_CHAIN_REMODELLING_OF_PE		29	-0.250272	-0.841659	0.675732	0.787056	1	5600	tags=31%, list=28%, signal=43%
REACTOME_G_ALPHA_Q_SIGNALLING_EVENTS	REACTOME_G_ALPHA_Q_SIGNALLING_EVENTS		216	-0.209198	-0.841477	0.679245	0.786317	1	5296	tags=31%, list=27%, signal=42%
REACTOME_RESPIRATORY_ELECTRON_TRANSPORT_ATP_SYNTHESIS_BY_CHEMIOSMOTIC_COUPLING_AND_HEAT_PRODUCTION_BY_UNCOUPLING_PROTEINS	REACTOME_RESPIRATORY_ELECTRON_TRANSPORT_ATP_SYNTHESIS_BY_CHEMIOSMOTIC_COUPLING_AND_HEAT_PRODUCTION_BY_UNCOUPLING_PROTEINS		127	-0.309036	-0.839704	0.598837	0.78828	1	3604	tags=34%, list=18%, signal=41%
REACTOME_TP53_REGULATES_TRANSCRIPTION_OF_CELL_CYCLE_GENES	REACTOME_TP53_REGULATES_TRANSCRIPTION_OF_CELL_CYCLE_GENES		49	-0.240651	-0.838757	0.654297	0.788894	1	3923	tags=29%, list=20%, signal=35%
KEGG_MELANOGENESIS	KEGG_MELANOGENESIS		101	-0.21396	-0.838297	0.694561	0.788685	1	5485	tags=42%, list=28%, signal=57%
WP_OLIGODENDROCYTE_SPECIFICATION_AND_DIFFERENTIATION_LEADING_TO_MYELIN_COMPONENTS_FOR_CNS	WP_OLIGODENDROCYTE_SPECIFICATION_AND_DIFFERENTIATION_LEADING_TO_MYELIN_COMPONENTS_FOR_CNS		30	-0.272444	-0.838223	0.649798	0.787779	1	2748	tags=20%, list=14%, signal=23%
REACTOME_G_ALPHA_I_SIGNALLING_EVENTS	REACTOME_G_ALPHA_I_SIGNALLING_EVENTS		314	-0.213823	-0.837889	0.674569	0.787258	1	6289	tags=38%, list=32%, signal=55%
KEGG_TRYPTOPHAN_METABOLISM	KEGG_TRYPTOPHAN_METABOLISM		40	-0.254989	-0.834552	0.658777	0.791948	1	1188	tags=13%, list=6%, signal=13%
REACTOME_MITOCHONDRIAL_CALCIUM_ION_TRANSPORT	REACTOME_MITOCHONDRIAL_CALCIUM_ION_TRANSPORT		23	-0.310017	-0.832966	0.640562	0.7936	1	2219	tags=22%, list=11%, signal=24%
KEGG_PORPHYRIN_AND_CHLOROPHYLL_METABOLISM	KEGG_PORPHYRIN_AND_CHLOROPHYLL_METABOLISM		41	-0.258665	-0.83291	0.683168	0.792665	1	3052	tags=24%, list=15%, signal=29%
REACTOME_CYTOSOLIC_TRNA_AMINOACYLATION	REACTOME_CYTOSOLIC_TRNA_AMINOACYLATION		24	-0.341953	-0.832296	0.635108	0.792717	1	2801	tags=29%, list=14%, signal=34%
REACTOME_HS_GAG_BIOSYNTHESIS	REACTOME_HS_GAG_BIOSYNTHESIS		31	-0.247955	-0.830593	0.692898	0.794598	1	5468	tags=32%, list=27%, signal=44%
REACTOME_GLYCOGEN_METABOLISM	REACTOME_GLYCOGEN_METABOLISM		27	-0.247669	-0.830389	0.724138	0.793911	1	919	tags=15%, list=5%, signal=16%
REACTOME_RMTS_METHYLATE_HISTONE_ARGININES	REACTOME_RMTS_METHYLATE_HISTONE_ARGININES		77	-0.29312	-0.830242	0.563567	0.793162	1	3557	tags=19%, list=18%, signal=24%
REACTOME_NEGATIVE_EPIGENETIC_REGULATION_OF_RRNA_EXPRESSION	REACTOME_NEGATIVE_EPIGENETIC_REGULATION_OF_RRNA_EXPRESSION		107	-0.287473	-0.829883	0.578947	0.792738	1	2426	tags=16%, list=12%, signal=18%
KEGG_RNA_DEGRADATION	KEGG_RNA_DEGRADATION		57	-0.249722	-0.828693	0.641264	0.793654	1	1767	tags=21%, list=9%, signal=23%
REACTOME_PLATELET_AGGREGATION_PLUG_FORMATION	REACTOME_PLATELET_AGGREGATION_PLUG_FORMATION		39	-0.258418	-0.828501	0.701863	0.792971	1	5318	tags=38%, list=27%, signal=52%
WP_NUCLEOTIDE_EXCISION_REPAIR_IN_XERODERMA_PIGMENTOSUM	WP_NUCLEOTIDE_EXCISION_REPAIR_IN_XERODERMA_PIGMENTOSUM		75	-0.251794	-0.82763	0.609849	0.793381	1	3992	tags=29%, list=20%, signal=37%
WP_METAPATHWAY_BIOTRANSFORMATION_PHASE_I_AND_II	WP_METAPATHWAY_BIOTRANSFORMATION_PHASE_I_AND_II		181	-0.196602	-0.827378	0.782077	0.7928	1	4075	tags=23%, list=20%, signal=28%
REACTOME_METABOLISM_OF_WATER_SOLUBLE_VITAMINS_AND_COFACTORS	REACTOME_METABOLISM_OF_WATER_SOLUBLE_VITAMINS_AND_COFACTORS		123	-0.200736	-0.826642	0.73494	0.793036	1	3322	tags=20%, list=17%, signal=24%
WP_GLYCOSAMINOGLYCAN_DEGRADATION	WP_GLYCOSAMINOGLYCAN_DEGRADATION		17	-0.312416	-0.825892	0.655319	0.793269	1	4353	tags=35%, list=22%, signal=45%
KEGG_PARKINSONS_DISEASE	KEGG_PARKINSONS_DISEASE		126	-0.286322	-0.823101	0.640873	0.797078	1	5026	tags=40%, list=25%, signal=54%
REACTOME_GABA_RECEPTOR_ACTIVATION	REACTOME_GABA_RECEPTOR_ACTIVATION		60	-0.235618	-0.822518	0.677686	0.796964	1	4765	tags=30%, list=24%, signal=39%
WP_SPINAL_CORD_INJURY	WP_SPINAL_CORD_INJURY		116	-0.220185	-0.822465	0.696842	0.796063	1	3873	tags=24%, list=19%, signal=30%
REACTOME_CELL_SURFACE_INTERACTIONS_AT_THE_VASCULAR_WALL	REACTOME_CELL_SURFACE_INTERACTIONS_AT_THE_VASCULAR_WALL		137	-0.215216	-0.821477	0.685598	0.796631	1	6180	tags=46%, list=31%, signal=66%
REACTOME_REGULATION_OF_IFNA_SIGNALING	REACTOME_REGULATION_OF_IFNA_SIGNALING		26	-0.294341	-0.819101	0.686627	0.799668	1	1154	tags=19%, list=6%, signal=20%
REACTOME_NICOTINATE_METABOLISM	REACTOME_NICOTINATE_METABOLISM		31	-0.23681	-0.817831	0.740443	0.800801	1	3753	tags=23%, list=19%, signal=28%
REACTOME_SYNDECAN_INTERACTIONS	REACTOME_SYNDECAN_INTERACTIONS		27	-0.31616	-0.81759	0.628514	0.800215	1	4122	tags=41%, list=21%, signal=51%
WP_FAMILIAL_HYPERLIPIDEMIA_TYPE_1	WP_FAMILIAL_HYPERLIPIDEMIA_TYPE_1		17	-0.296994	-0.817373	0.676647	0.799553	1	4638	tags=35%, list=23%, signal=46%
REACTOME_AURKA_ACTIVATION_BY_TPX2	REACTOME_AURKA_ACTIVATION_BY_TPX2		72	-0.226029	-0.817007	0.676768	0.799126	1	3966	tags=28%, list=20%, signal=35%
WP_ETHANOL_EFFECTS_ON_HISTONE_MODIFICATIONS	WP_ETHANOL_EFFECTS_ON_HISTONE_MODIFICATIONS		31	-0.227194	-0.816669	0.748441	0.798704	1	3736	tags=26%, list=19%, signal=32%
KEGG_AMYOTROPHIC_LATERAL_SCLEROSIS_ALS	KEGG_AMYOTROPHIC_LATERAL_SCLEROSIS_ALS		53	-0.213193	-0.814845	0.726916	0.800704	1	3802	tags=25%, list=19%, signal=30%
REACTOME_DISEASES_ASSOCIATED_WITH_GLYCOSYLATION_PRECURSOR_BIOSYNTHESIS	REACTOME_DISEASES_ASSOCIATED_WITH_GLYCOSYLATION_PRECURSOR_BIOSYNTHESIS		18	-0.304754	-0.81088	0.699399	0.806448	1	1627	tags=28%, list=8%, signal=30%
REACTOME_TRANSPORT_OF_THE_SLBP_DEPENDANT_MATURE_MRNA	REACTOME_TRANSPORT_OF_THE_SLBP_DEPENDANT_MATURE_MRNA		36	-0.277419	-0.80925	0.626223	0.808224	1	2228	tags=19%, list=11%, signal=22%
REACTOME_INTERACTIONS_OF_REV_WITH_HOST_CELLULAR_PROTEINS	REACTOME_INTERACTIONS_OF_REV_WITH_HOST_CELLULAR_PROTEINS		37	-0.290414	-0.808964	0.621514	0.807671	1	2806	tags=24%, list=14%, signal=28%
REACTOME_HCMV_EARLY_EVENTS	REACTOME_HCMV_EARLY_EVENTS		136	-0.27205	-0.807897	0.583984	0.808405	1	2228	tags=14%, list=11%, signal=16%
REACTOME_REGULATION_OF_TP53_ACTIVITY_THROUGH_PHOSPHORYLATION	REACTOME_REGULATION_OF_TP53_ACTIVITY_THROUGH_PHOSPHORYLATION		92	-0.226097	-0.805978	0.66474	0.810771	1	3817	tags=27%, list=19%, signal=33%
WP_KYNURENINE_PATHWAY_AND_LINKS_TO_CELL_SENESCENCE	WP_KYNURENINE_PATHWAY_AND_LINKS_TO_CELL_SENESCENCE		23	-0.250495	-0.804882	0.739919	0.811521	1	1195	tags=13%, list=6%, signal=14%
WP_VITAMIN_A_AND_CAROTENOID_METABOLISM	WP_VITAMIN_A_AND_CAROTENOID_METABOLISM		43	-0.235971	-0.802554	0.737903	0.814339	1	5272	tags=33%, list=26%, signal=44%
REACTOME_POST_TRANSLATIONAL_MODIFICATION_SYNTHESIS_OF_GPI_ANCHORED_PROTEINS	REACTOME_POST_TRANSLATIONAL_MODIFICATION_SYNTHESIS_OF_GPI_ANCHORED_PROTEINS		94	-0.197904	-0.802288	0.768267	0.813743	1	4745	tags=30%, list=24%, signal=39%
REACTOME_BBSOME_MEDIATED_CARGO_TARGETING_TO_CILIUM	REACTOME_BBSOME_MEDIATED_CARGO_TARGETING_TO_CILIUM		23	-0.276699	-0.800864	0.669847	0.815018	1	5172	tags=43%, list=26%, signal=59%
REACTOME_TBC_RABGAPS	REACTOME_TBC_RABGAPS		44	-0.222834	-0.797236	0.740042	0.819912	1	3830	tags=30%, list=19%, signal=36%
REACTOME_KERATAN_SULFATE_BIOSYNTHESIS	REACTOME_KERATAN_SULFATE_BIOSYNTHESIS		28	-0.253279	-0.796739	0.718426	0.819733	1	4315	tags=36%, list=22%, signal=46%
WP_PURINERGIC_SIGNALING	WP_PURINERGIC_SIGNALING		33	-0.2548	-0.794912	0.706383	0.821765	1	4585	tags=24%, list=23%, signal=31%
KEGG_GLYCEROLIPID_METABOLISM	KEGG_GLYCEROLIPID_METABOLISM		48	-0.212716	-0.793474	0.782779	0.823141	1	1651	tags=15%, list=8%, signal=16%
KEGG_ALZHEIMERS_DISEASE	KEGG_ALZHEIMERS_DISEASE		163	-0.232116	-0.792662	0.684524	0.823447	1	4503	tags=33%, list=23%, signal=42%
REACTOME_KERATAN_SULFATE_KERATIN_METABOLISM	REACTOME_KERATAN_SULFATE_KERATIN_METABOLISM		34	-0.240872	-0.792283	0.721881	0.823087	1	4315	tags=35%, list=22%, signal=45%
KEGG_VASCULAR_SMOOTH_MUSCLE_CONTRACTION	KEGG_VASCULAR_SMOOTH_MUSCLE_CONTRACTION		115	-0.208932	-0.791739	0.72541	0.822947	1	3151	tags=22%, list=16%, signal=26%
WP_PHOTODYNAMIC_THERAPYINDUCED_NFE2L2_NRF2_SURVIVAL_SIGNALING	WP_PHOTODYNAMIC_THERAPYINDUCED_NFE2L2_NRF2_SURVIVAL_SIGNALING		23	-0.248283	-0.791338	0.748491	0.82254	1	2141	tags=22%, list=11%, signal=24%
REACTOME_DAP12_INTERACTIONS	REACTOME_DAP12_INTERACTIONS		39	-0.25024	-0.790078	0.67957	0.823455	1	1918	tags=15%, list=10%, signal=17%
REACTOME_AMYLOID_FIBER_FORMATION	REACTOME_AMYLOID_FIBER_FORMATION		108	-0.267907	-0.788301	0.62	0.825266	1	5263	tags=26%, list=26%, signal=35%
REACTOME_POSITIVE_EPIGENETIC_REGULATION_OF_RRNA_EXPRESSION	REACTOME_POSITIVE_EPIGENETIC_REGULATION_OF_RRNA_EXPRESSION		104	-0.275211	-0.785927	0.604563	0.828025	1	2426	tags=15%, list=12%, signal=17%
REACTOME_NUCLEAR_IMPORT_OF_REV_PROTEIN	REACTOME_NUCLEAR_IMPORT_OF_REV_PROTEIN		34	-0.285042	-0.784315	0.668687	0.829652	1	2228	tags=21%, list=11%, signal=23%
KEGG_GAP_JUNCTION	KEGG_GAP_JUNCTION		89	-0.205486	-0.781149	0.813417	0.833729	1	4066	tags=27%, list=20%, signal=34%
REACTOME_HOMOLOGY_DIRECTED_REPAIR	REACTOME_HOMOLOGY_DIRECTED_REPAIR		138	-0.245624	-0.780456	0.669903	0.833857	1	2819	tags=18%, list=14%, signal=21%
REACTOME_SUMOYLATION_OF_DNA_DAMAGE_RESPONSE_AND_REPAIR_PROTEINS	REACTOME_SUMOYLATION_OF_DNA_DAMAGE_RESPONSE_AND_REPAIR_PROTEINS		77	-0.220629	-0.78034	0.712355	0.833033	1	2836	tags=19%, list=14%, signal=23%
WP_NEPHROGENESIS	WP_NEPHROGENESIS		18	-0.275315	-0.776716	0.771543	0.837898	1	5289	tags=39%, list=27%, signal=53%
WP_TGFBETA_RECEPTOR_SIGNALING_IN_SKELETAL_DYSPLASIAS	WP_TGFBETA_RECEPTOR_SIGNALING_IN_SKELETAL_DYSPLASIAS		58	-0.233441	-0.775361	0.733193	0.838972	1	3501	tags=28%, list=18%, signal=33%
REACTOME_TRP_CHANNELS	REACTOME_TRP_CHANNELS		28	-0.238924	-0.775227	0.786307	0.838165	1	3416	tags=25%, list=17%, signal=30%
REACTOME_NUCLEAR_PORE_COMPLEX_NPC_DISASSEMBLY	REACTOME_NUCLEAR_PORE_COMPLEX_NPC_DISASSEMBLY		36	-0.272157	-0.774447	0.669323	0.838364	1	2513	tags=19%, list=13%, signal=22%
KEGG_NOD_LIKE_RECEPTOR_SIGNALING_PATHWAY	KEGG_NOD_LIKE_RECEPTOR_SIGNALING_PATHWAY		62	-0.216781	-0.772693	0.732932	0.840216	1	2344	tags=19%, list=12%, signal=22%
REACTOME_DNA_DOUBLE_STRAND_BREAK_REPAIR	REACTOME_DNA_DOUBLE_STRAND_BREAK_REPAIR		167	-0.230511	-0.772572	0.673114	0.839409	1	2819	tags=19%, list=14%, signal=21%
KEGG_GLYCOSAMINOGLYCAN_BIOSYNTHESIS_HEPARAN_SULFATE	KEGG_GLYCOSAMINOGLYCAN_BIOSYNTHESIS_HEPARAN_SULFATE		26	-0.232052	-0.770112	0.802	0.842271	1	5468	tags=35%, list=27%, signal=48%
REACTOME_RHO_GTPASE_EFFECTORS	REACTOME_RHO_GTPASE_EFFECTORS		322	-0.194309	-0.769414	0.728916	0.842377	1	3318	tags=21%, list=17%, signal=25%
REACTOME_DISEASES_OF_PROGRAMMED_CELL_DEATH	REACTOME_DISEASES_OF_PROGRAMMED_CELL_DEATH		101	-0.270728	-0.76886	0.6139	0.842256	1	2409	tags=15%, list=12%, signal=17%
REACTOME_ACYL_CHAIN_REMODELLING_OF_PI	REACTOME_ACYL_CHAIN_REMODELLING_OF_PI		17	-0.251445	-0.76777	0.788307	0.842941	1	6202	tags=41%, list=31%, signal=60%
REACTOME_G0_AND_EARLY_G1	REACTOME_G0_AND_EARLY_G1		27	-0.280341	-0.765806	0.708661	0.844899	1	2076	tags=22%, list=10%, signal=25%
WP_TRYPTOPHAN_CATABOLISM_LEADING_TO_NAD_PRODUCTION	WP_TRYPTOPHAN_CATABOLISM_LEADING_TO_NAD_PRODUCTION		16	-0.262248	-0.76522	0.78835	0.844778	1	5948	tags=44%, list=30%, signal=62%
REACTOME_IRAK4_DEFICIENCY_TLR2_4	REACTOME_IRAK4_DEFICIENCY_TLR2_4		18	-0.296841	-0.76313	0.713675	0.846858	1	4589	tags=28%, list=23%, signal=36%
REACTOME_METABOLISM_OF_FAT_SOLUBLE_VITAMINS	REACTOME_METABOLISM_OF_FAT_SOLUBLE_VITAMINS		48	-0.216211	-0.762718	0.779694	0.846445	1	2969	tags=17%, list=15%, signal=20%
WP_PHOTODYNAMIC_THERAPYINDUCED_AP1_SURVIVAL_SIGNALING	WP_PHOTODYNAMIC_THERAPYINDUCED_AP1_SURVIVAL_SIGNALING		50	-0.208651	-0.762007	0.78835	0.84656	1	3863	tags=28%, list=19%, signal=35%
REACTOME_PYROPTOSIS	REACTOME_PYROPTOSIS		27	-0.24678	-0.757486	0.780534	0.852441	1	4410	tags=37%, list=22%, signal=47%
KEGG_GLYCOLYSIS_GLUCONEOGENESIS	KEGG_GLYCOLYSIS_GLUCONEOGENESIS		61	-0.230001	-0.756599	0.747534	0.852784	1	6436	tags=43%, list=32%, signal=63%
REACTOME_SUMOYLATION_OF_RNA_BINDING_PROTEINS	REACTOME_SUMOYLATION_OF_RNA_BINDING_PROTEINS		47	-0.236008	-0.755753	0.704724	0.853029	1	2836	tags=19%, list=14%, signal=22%
WP_DNA_IRDAMAGE_AND_CELLULAR_RESPONSE_VIA_ATR	WP_DNA_IRDAMAGE_AND_CELLULAR_RESPONSE_VIA_ATR		80	-0.230674	-0.755377	0.7	0.852626	1	2473	tags=19%, list=12%, signal=21%
REACTOME_POSTMITOTIC_NUCLEAR_PORE_COMPLEX_NPC_REFORMATION	REACTOME_POSTMITOTIC_NUCLEAR_PORE_COMPLEX_NPC_REFORMATION		27	-0.290243	-0.754707	0.700413	0.852601	1	2780	tags=26%, list=14%, signal=30%
WP_HAIR_FOLLICLE_DEVELOPMENT_CYTODIFFERENTIATION_PART_3_OF_3	WP_HAIR_FOLLICLE_DEVELOPMENT_CYTODIFFERENTIATION_PART_3_OF_3		88	-0.206039	-0.751262	0.82	0.856666	1	7336	tags=51%, list=37%, signal=81%
KEGG_AMINOACYL_TRNA_BIOSYNTHESIS	KEGG_AMINOACYL_TRNA_BIOSYNTHESIS		41	-0.266689	-0.750263	0.728846	0.857133	1	2801	tags=24%, list=14%, signal=28%
REACTOME_FORMATION_OF_SENESCENCE_ASSOCIATED_HETEROCHROMATIN_FOCI_SAHF	REACTOME_FORMATION_OF_SENESCENCE_ASSOCIATED_HETEROCHROMATIN_FOCI_SAHF		17	-0.281788	-0.750091	0.737548	0.856397	1	2180	tags=12%, list=11%, signal=13%
KEGG_ONE_CARBON_POOL_BY_FOLATE	KEGG_ONE_CARBON_POOL_BY_FOLATE		17	-0.277559	-0.74864	0.744762	0.857517	1	4739	tags=35%, list=24%, signal=46%
REACTOME_FORMATION_OF_THE_CORNIFIED_ENVELOPE	REACTOME_FORMATION_OF_THE_CORNIFIED_ENVELOPE		129	-0.266617	-0.748221	0.813953	0.857042	1	8045	tags=60%, list=40%, signal=99%
REACTOME_INTERLEUKIN_20_FAMILY_SIGNALING	REACTOME_INTERLEUKIN_20_FAMILY_SIGNALING		26	-0.241773	-0.747225	0.771543	0.857439	1	5222	tags=35%, list=26%, signal=47%
REACTOME_HEME_DEGRADATION	REACTOME_HEME_DEGRADATION		15	-0.279981	-0.746872	0.741273	0.856965	1	5349	tags=40%, list=27%, signal=55%
WP_GASTRIC_CANCER_NETWORK_2	WP_GASTRIC_CANCER_NETWORK_2		31	-0.245724	-0.743605	0.755424	0.860719	1	4876	tags=39%, list=24%, signal=51%
REACTOME_SYNTHESIS_OF_SUBSTRATES_IN_N_GLYCAN_BIOSYTHESIS	REACTOME_SYNTHESIS_OF_SUBSTRATES_IN_N_GLYCAN_BIOSYTHESIS		63	-0.203866	-0.742832	0.809331	0.860828	1	4932	tags=37%, list=25%, signal=48%
REACTOME_DNA_DOUBLE_STRAND_BREAK_RESPONSE	REACTOME_DNA_DOUBLE_STRAND_BREAK_RESPONSE		78	-0.250748	-0.740187	0.664762	0.863659	1	2173	tags=14%, list=11%, signal=16%
REACTOME_CHOLESTEROL_BIOSYNTHESIS	REACTOME_CHOLESTEROL_BIOSYNTHESIS		25	-0.311461	-0.736756	0.729124	0.867607	1	4317	tags=36%, list=22%, signal=46%
WP_REGULATORY_CIRCUITS_OF_THE_STAT3_SIGNALING_PATHWAY	WP_REGULATORY_CIRCUITS_OF_THE_STAT3_SIGNALING_PATHWAY		78	-0.201322	-0.73614	0.813559	0.867495	1	5038	tags=32%, list=25%, signal=43%
WP_ELECTRON_TRANSPORT_CHAIN_OXPHOS_SYSTEM_IN_MITOCHONDRIA	WP_ELECTRON_TRANSPORT_CHAIN_OXPHOS_SYSTEM_IN_MITOCHONDRIA		103	-0.285504	-0.735438	0.697628	0.867514	1	3604	tags=31%, list=18%, signal=38%
REACTOME_HCMV_LATE_EVENTS	REACTOME_HCMV_LATE_EVENTS		114	-0.26316	-0.735407	0.662162	0.866557	1	3036	tags=17%, list=15%, signal=20%
REACTOME_INTEGRIN_SIGNALING	REACTOME_INTEGRIN_SIGNALING		27	-0.242468	-0.735119	0.802083	0.865991	1	5318	tags=41%, list=27%, signal=55%
WP_TYPE_I_INTERFERON_INDUCTION_AND_SIGNALING_DURING_SARSCOV2_INFECTION	WP_TYPE_I_INTERFERON_INDUCTION_AND_SIGNALING_DURING_SARSCOV2_INFECTION		31	-0.241407	-0.732093	0.759834	0.86928	1	4269	tags=35%, list=21%, signal=45%
WP_GABA_RECEPTOR_SIGNALING	WP_GABA_RECEPTOR_SIGNALING		31	-0.241294	-0.730322	0.800403	0.870865	1	4340	tags=23%, list=22%, signal=29%
REACTOME_SUMOYLATION_OF_DNA_METHYLATION_PROTEINS	REACTOME_SUMOYLATION_OF_DNA_METHYLATION_PROTEINS		16	-0.254817	-0.726613	0.807921	0.875191	1	2836	tags=25%, list=14%, signal=29%
REACTOME_SENSORY_PROCESSING_OF_SOUND_BY_OUTER_HAIR_CELLS_OF_THE_COCHLEA	REACTOME_SENSORY_PROCESSING_OF_SOUND_BY_OUTER_HAIR_CELLS_OF_THE_COCHLEA		55	-0.206862	-0.726523	0.875752	0.874324	1	6104	tags=40%, list=31%, signal=57%
REACTOME_RHO_GTPASES_ACTIVATE_ROCKS	REACTOME_RHO_GTPASES_ACTIVATE_ROCKS		19	-0.249061	-0.724036	0.800412	0.876828	1	2951	tags=26%, list=15%, signal=31%
KEGG_DILATED_CARDIOMYOPATHY	KEGG_DILATED_CARDIOMYOPATHY		90	-0.206821	-0.720819	0.840726	0.880242	1	3563	tags=23%, list=18%, signal=28%
REACTOME_SUMOYLATION_OF_SUMOYLATION_PROTEINS	REACTOME_SUMOYLATION_OF_SUMOYLATION_PROTEINS		35	-0.247117	-0.720753	0.72837	0.879305	1	2780	tags=20%, list=14%, signal=23%
REACTOME_EPIGENETIC_REGULATION_OF_GENE_EXPRESSION	REACTOME_EPIGENETIC_REGULATION_OF_GENE_EXPRESSION		146	-0.222046	-0.719709	0.705009	0.879684	1	2426	tags=16%, list=12%, signal=18%
REACTOME_METABOLISM_OF_COFACTORS	REACTOME_METABOLISM_OF_COFACTORS		19	-0.284448	-0.718445	0.760536	0.880429	1	1907	tags=16%, list=10%, signal=17%
REACTOME_PLATELET_HOMEOSTASIS	REACTOME_PLATELET_HOMEOSTASIS		86	-0.194574	-0.716073	0.82438	0.882678	1	5619	tags=37%, list=28%, signal=52%
KEGG_BASAL_TRANSCRIPTION_FACTORS	KEGG_BASAL_TRANSCRIPTION_FACTORS		35	-0.22166	-0.714358	0.859583	0.884085	1	740	tags=9%, list=4%, signal=9%
REACTOME_SYNAPTIC_ADHESION_LIKE_MOLECULES	REACTOME_SYNAPTIC_ADHESION_LIKE_MOLECULES		21	-0.233998	-0.714021	0.837022	0.883522	1	5787	tags=43%, list=29%, signal=60%
WP_CANONICAL_AND_NONCANONICAL_NOTCH_SIGNALING	WP_CANONICAL_AND_NONCANONICAL_NOTCH_SIGNALING		27	-0.230898	-0.712004	0.831915	0.885087	1	3398	tags=26%, list=17%, signal=31%
REACTOME_KERATINIZATION	REACTOME_KERATINIZATION		217	-0.245564	-0.711674	0.85575	0.884508	1	7504	tags=51%, list=38%, signal=80%
REACTOME_MUSCLE_CONTRACTION	REACTOME_MUSCLE_CONTRACTION		195	-0.191674	-0.706355	0.836693	0.890624	1	6325	tags=38%, list=32%, signal=55%
WP_FOXP3_IN_COVID19	WP_FOXP3_IN_COVID19		15	-0.299656	-0.70618	0.766667	0.889816	1	4116	tags=33%, list=21%, signal=42%
REACTOME_ANCHORING_FIBRIL_FORMATION	REACTOME_ANCHORING_FIBRIL_FORMATION		15	-0.307041	-0.705575	0.744422	0.889561	1	5007	tags=33%, list=25%, signal=44%
WP_ONECARBON_METABOLISM	WP_ONECARBON_METABOLISM		29	-0.225247	-0.702318	0.82268	0.892678	1	4906	tags=31%, list=25%, signal=41%
WP_QUERCETIN_AND_NFKB_AP1_INDUCED_APOPTOSIS	WP_QUERCETIN_AND_NFKB_AP1_INDUCED_APOPTOSIS		16	-0.249196	-0.700542	0.833667	0.893992	1	694	tags=13%, list=3%, signal=13%
REACTOME_INITIATION_OF_NUCLEAR_ENVELOPE_NE_REFORMATION	REACTOME_INITIATION_OF_NUCLEAR_ENVELOPE_NE_REFORMATION		19	-0.261406	-0.697984	0.760234	0.896256	1	2513	tags=26%, list=13%, signal=30%
KEGG_ECM_RECEPTOR_INTERACTION	KEGG_ECM_RECEPTOR_INTERACTION		84	-0.238506	-0.697833	0.731959	0.89544	1	5318	tags=32%, list=27%, signal=44%
KEGG_GLYCINE_SERINE_AND_THREONINE_METABOLISM	KEGG_GLYCINE_SERINE_AND_THREONINE_METABOLISM		31	-0.207387	-0.695971	0.859649	0.896791	1	7588	tags=52%, list=38%, signal=83%
KEGG_CARDIAC_MUSCLE_CONTRACTION	KEGG_CARDIAC_MUSCLE_CONTRACTION		77	-0.204508	-0.694704	0.88189	0.897332	1	3556	tags=25%, list=18%, signal=30%
REACTOME_ACYL_CHAIN_REMODELLING_OF_PS	REACTOME_ACYL_CHAIN_REMODELLING_OF_PS		22	-0.210418	-0.69162	0.901804	0.900238	1	3151	tags=18%, list=16%, signal=22%
REACTOME_VISUAL_PHOTOTRANSDUCTION	REACTOME_VISUAL_PHOTOTRANSDUCTION		100	-0.176108	-0.691509	0.917836	0.899372	1	7228	tags=42%, list=36%, signal=66%
REACTOME_L1CAM_INTERACTIONS	REACTOME_L1CAM_INTERACTIONS		121	-0.179526	-0.691077	0.880412	0.898861	1	4684	tags=25%, list=23%, signal=32%
WP_SYNAPTIC_VESICLE_PATHWAY	WP_SYNAPTIC_VESICLE_PATHWAY		51	-0.195529	-0.686154	0.904082	0.904071	1	5993	tags=45%, list=30%, signal=64%
REACTOME_FORMATION_OF_ATP_BY_CHEMIOSMOTIC_COUPLING	REACTOME_FORMATION_OF_ATP_BY_CHEMIOSMOTIC_COUPLING		18	-0.314964	-0.685221	0.764133	0.904187	1	4763	tags=33%, list=24%, signal=44%
KEGG_NEUROACTIVE_LIGAND_RECEPTOR_INTERACTION	KEGG_NEUROACTIVE_LIGAND_RECEPTOR_INTERACTION		272	-0.195425	-0.684823	0.865828	0.903632	1	6002	tags=33%, list=30%, signal=46%
REACTOME_TRANSCRIPTION_OF_E2F_TARGETS_UNDER_NEGATIVE_CONTROL_BY_P107_RBL1_AND_P130_RBL2_IN_COMPLEX_WITH_HDAC1	REACTOME_TRANSCRIPTION_OF_E2F_TARGETS_UNDER_NEGATIVE_CONTROL_BY_P107_RBL1_AND_P130_RBL2_IN_COMPLEX_WITH_HDAC1		16	-0.268159	-0.682732	0.791016	0.905245	1	3923	tags=31%, list=20%, signal=39%
WP_UREA_CYCLE_AND_ASSOCIATED_PATHWAYS	WP_UREA_CYCLE_AND_ASSOCIATED_PATHWAYS		24	-0.242574	-0.681613	0.822266	0.905573	1	3215	tags=25%, list=16%, signal=30%
REACTOME_NON_INTEGRIN_MEMBRANE_ECM_INTERACTIONS	REACTOME_NON_INTEGRIN_MEMBRANE_ECM_INTERACTIONS		59	-0.241497	-0.681273	0.762295	0.904933	1	5007	tags=32%, list=25%, signal=43%
REACTOME_HYALURONAN_METABOLISM	REACTOME_HYALURONAN_METABOLISM		17	-0.232253	-0.679641	0.870902	0.905851	1	871	tags=12%, list=4%, signal=12%
REACTOME_CYCLIN_A_B1_B2_ASSOCIATED_EVENTS_DURING_G2_M_TRANSITION	REACTOME_CYCLIN_A_B1_B2_ASSOCIATED_EVENTS_DURING_G2_M_TRANSITION		25	-0.256001	-0.674431	0.79604	0.910878	1	4128	tags=28%, list=21%, signal=35%
REACTOME_SULFUR_AMINO_ACID_METABOLISM	REACTOME_SULFUR_AMINO_ACID_METABOLISM		28	-0.223207	-0.671854	0.834661	0.912803	1	3807	tags=21%, list=19%, signal=26%
REACTOME_GENE_SILENCING_BY_RNA	REACTOME_GENE_SILENCING_BY_RNA		137	-0.21832	-0.67163	0.732943	0.912027	1	2474	tags=14%, list=12%, signal=16%
WP_NEURAL_CREST_CELL_MIGRATION_IN_CANCER	WP_NEURAL_CREST_CELL_MIGRATION_IN_CANCER		43	-0.196139	-0.666533	0.918919	0.916774	1	4274	tags=28%, list=21%, signal=35%
REACTOME_THE_CITRIC_ACID_TCA_CYCLE_AND_RESPIRATORY_ELECTRON_TRANSPORT	REACTOME_THE_CITRIC_ACID_TCA_CYCLE_AND_RESPIRATORY_ELECTRON_TRANSPORT		178	-0.220074	-0.657607	0.777778	0.925661	1	3604	tags=27%, list=18%, signal=33%
KEGG_MATURITY_ONSET_DIABETES_OF_THE_YOUNG	KEGG_MATURITY_ONSET_DIABETES_OF_THE_YOUNG		25	-0.226948	-0.655015	0.8921	0.927294	1	7680	tags=56%, list=39%, signal=91%
WP_CYSTEINE_AND_METHIONINE_CATABOLISM	WP_CYSTEINE_AND_METHIONINE_CATABOLISM		15	-0.243238	-0.652117	0.866667	0.929363	1	2950	tags=20%, list=15%, signal=23%
WP_CHOLESTEROL_BIOSYNTHESIS_PATHWAY	WP_CHOLESTEROL_BIOSYNTHESIS_PATHWAY		15	-0.308087	-0.645532	0.796715	0.935209	1	4317	tags=40%, list=22%, signal=51%
REACTOME_TP53_REGULATES_TRANSCRIPTION_OF_CELL_DEATH_GENES	REACTOME_TP53_REGULATES_TRANSCRIPTION_OF_CELL_DEATH_GENES		44	-0.184356	-0.644737	0.961066	0.934965	1	4470	tags=27%, list=22%, signal=35%
REACTOME_GABA_SYNTHESIS_RELEASE_REUPTAKE_AND_DEGRADATION	REACTOME_GABA_SYNTHESIS_RELEASE_REUPTAKE_AND_DEGRADATION		19	-0.228817	-0.644535	0.903101	0.934118	1	5794	tags=37%, list=29%, signal=52%
REACTOME_SIGNALING_BY_PDGF	REACTOME_SIGNALING_BY_PDGF		58	-0.199618	-0.642865	0.845401	0.934798	1	4576	tags=33%, list=23%, signal=42%
REACTOME_B_WICH_COMPLEX_POSITIVELY_REGULATES_RRNA_EXPRESSION	REACTOME_B_WICH_COMPLEX_POSITIVELY_REGULATES_RRNA_EXPRESSION		89	-0.235046	-0.634787	0.749533	0.941723	1	2426	tags=13%, list=12%, signal=15%
REACTOME_P130CAS_LINKAGE_TO_MAPK_SIGNALING_FOR_INTEGRINS	REACTOME_P130CAS_LINKAGE_TO_MAPK_SIGNALING_FOR_INTEGRINS		15	-0.23714	-0.63213	0.868922	0.94324	1	5318	tags=40%, list=27%, signal=55%
REACTOME_MET_ACTIVATES_PTK2_SIGNALING	REACTOME_MET_ACTIVATES_PTK2_SIGNALING		30	-0.253662	-0.628145	0.822222	0.945847	1	5007	tags=33%, list=25%, signal=44%
REACTOME_ANTIMICROBIAL_PEPTIDES	REACTOME_ANTIMICROBIAL_PEPTIDES		97	-0.186341	-0.626738	0.934959	0.946061	1	4961	tags=20%, list=25%, signal=26%
WP_LEUKOCYTEINTRINSIC_HIPPO_PATHWAY_FUNCTIONS	WP_LEUKOCYTEINTRINSIC_HIPPO_PATHWAY_FUNCTIONS		34	-0.190088	-0.625736	0.926499	0.945963	1	5121	tags=32%, list=26%, signal=43%
REACTOME_PROTEIN_PROTEIN_INTERACTIONS_AT_SYNAPSES	REACTOME_PROTEIN_PROTEIN_INTERACTIONS_AT_SYNAPSES		87	-0.172898	-0.624593	0.961165	0.946034	1	2828	tags=16%, list=14%, signal=19%
REACTOME_DISEASES_ASSOCIATED_WITH_O_GLYCOSYLATION_OF_PROTEINS	REACTOME_DISEASES_ASSOCIATED_WITH_O_GLYCOSYLATION_OF_PROTEINS		67	-0.185635	-0.623568	0.910569	0.945909	1	5709	tags=31%, list=29%, signal=44%
REACTOME_ACTIVATION_OF_ANTERIOR_HOX_GENES_IN_HINDBRAIN_DEVELOPMENT_DURING_EARLY_EMBRYOGENESIS	REACTOME_ACTIVATION_OF_ANTERIOR_HOX_GENES_IN_HINDBRAIN_DEVELOPMENT_DURING_EARLY_EMBRYOGENESIS		120	-0.198264	-0.621488	0.774193	0.946722	1	2836	tags=13%, list=14%, signal=15%
WP_PEPTIDE_GPCRS	WP_PEPTIDE_GPCRS		74	-0.196651	-0.621384	0.906832	0.945773	1	7411	tags=49%, list=37%, signal=77%
WP_EFFECT_OF_PROGERIN_ON_GENES_INVOLVED_IN_HUTCHINSONGILFORD_PROGERIA_SYNDROME	WP_EFFECT_OF_PROGERIN_ON_GENES_INVOLVED_IN_HUTCHINSONGILFORD_PROGERIA_SYNDROME		37	-0.209211	-0.621177	0.885659	0.944944	1	1456	tags=11%, list=7%, signal=12%
KEGG_HISTIDINE_METABOLISM	KEGG_HISTIDINE_METABOLISM		29	-0.19341	-0.619167	0.944334	0.94564	1	5954	tags=31%, list=30%, signal=44%
REACTOME_THE_PHOTOTRANSDUCTION_CASCADE	REACTOME_THE_PHOTOTRANSDUCTION_CASCADE		34	-0.198575	-0.618667	0.919662	0.945043	1	7169	tags=47%, list=36%, signal=73%
REACTOME_FGFR1_LIGAND_BINDING_AND_ACTIVATION	REACTOME_FGFR1_LIGAND_BINDING_AND_ACTIVATION		16	-0.226433	-0.617582	0.946746	0.94493	1	15428	tags=100%, list=77%, signal=442%
REACTOME_RECOGNITION_AND_ASSOCIATION_OF_DNA_GLYCOSYLASE_WITH_SITE_CONTAINING_AN_AFFECTED_PURINE	REACTOME_RECOGNITION_AND_ASSOCIATION_OF_DNA_GLYCOSYLASE_WITH_SITE_CONTAINING_AN_AFFECTED_PURINE		54	-0.25459	-0.615779	0.750958	0.945486	1	2090	tags=9%, list=10%, signal=10%
REACTOME_GLYCOSPHINGOLIPID_METABOLISM	REACTOME_GLYCOSPHINGOLIPID_METABOLISM		45	-0.171485	-0.606556	0.970213	0.952104	1	5261	tags=29%, list=26%, signal=39%
REACTOME_BASE_EXCISION_REPAIR_AP_SITE_FORMATION	REACTOME_BASE_EXCISION_REPAIR_AP_SITE_FORMATION		61	-0.236938	-0.605318	0.761628	0.952063	1	3397	tags=13%, list=17%, signal=16%
REACTOME_PROCESSING_OF_DNA_DOUBLE_STRAND_BREAK_ENDS	REACTOME_PROCESSING_OF_DNA_DOUBLE_STRAND_BREAK_ENDS		98	-0.204252	-0.601611	0.80695	0.954021	1	1042	tags=9%, list=5%, signal=10%
REACTOME_NEURONAL_SYSTEM	REACTOME_NEURONAL_SYSTEM		410	-0.150815	-0.598979	0.987903	0.955087	1	5456	tags=28%, list=27%, signal=38%
REACTOME_DNA_DAMAGE_TELOMERE_STRESS_INDUCED_SENESCENCE	REACTOME_DNA_DAMAGE_TELOMERE_STRESS_INDUCED_SENESCENCE		78	-0.224279	-0.598251	0.772994	0.954622	1	2180	tags=10%, list=11%, signal=11%
REACTOME_FERTILIZATION	REACTOME_FERTILIZATION		26	-0.200601	-0.59703	0.934292	0.954504	1	3437	tags=19%, list=17%, signal=23%
WP_DEVELOPMENT_AND_HETEROGENEITY_OF_THE_ILC_FAMILY	WP_DEVELOPMENT_AND_HETEROGENEITY_OF_THE_ILC_FAMILY		32	-0.184139	-0.59628	0.940594	0.954038	1	2765	tags=16%, list=14%, signal=18%
REACTOME_NCAM1_INTERACTIONS	REACTOME_NCAM1_INTERACTIONS		42	-0.199184	-0.594057	0.926829	0.954597	1	4576	tags=29%, list=23%, signal=37%
WP_SARS_CORONAVIRUS_AND_INNATE_IMMUNITY	WP_SARS_CORONAVIRUS_AND_INNATE_IMMUNITY		31	-0.202169	-0.593875	0.953535	0.953677	1	5222	tags=35%, list=26%, signal=48%
WP_PREIMPLANTATION_EMBRYO	WP_PREIMPLANTATION_EMBRYO		58	-0.164119	-0.583355	0.986139	0.960016	1	7245	tags=43%, list=36%, signal=68%
REACTOME_ACETYLCHOLINE_NEUROTRANSMITTER_RELEASE_CYCLE	REACTOME_ACETYLCHOLINE_NEUROTRANSMITTER_RELEASE_CYCLE		17	-0.212005	-0.582691	0.931034	0.959405	1	4005	tags=29%, list=20%, signal=37%
REACTOME_CRISTAE_FORMATION	REACTOME_CRISTAE_FORMATION		31	-0.244263	-0.579837	0.842209	0.960354	1	2167	tags=19%, list=11%, signal=22%
WP_GPCRS_CLASS_A_RHODOPSINLIKE	WP_GPCRS_CLASS_A_RHODOPSINLIKE		255	-0.178616	-0.578368	0.945378	0.960278	1	7467	tags=42%, list=37%, signal=66%
REACTOME_ASSEMBLY_OF_ACTIVE_LPL_AND_LIPC_LIPASE_COMPLEXES	REACTOME_ASSEMBLY_OF_ACTIVE_LPL_AND_LIPC_LIPASE_COMPLEXES		19	-0.203002	-0.576873	0.964876	0.960225	1	3634	tags=21%, list=18%, signal=26%
REACTOME_NA_CL_DEPENDENT_NEUROTRANSMITTER_TRANSPORTERS	REACTOME_NA_CL_DEPENDENT_NEUROTRANSMITTER_TRANSPORTERS		19	-0.198626	-0.570306	0.952183	0.963457	1	4982	tags=26%, list=25%, signal=35%
REACTOME_NUCLEOTIDE_LIKE_PURINERGIC_RECEPTORS	REACTOME_NUCLEOTIDE_LIKE_PURINERGIC_RECEPTORS		16	-0.208183	-0.569776	0.955882	0.962757	1	365	tags=6%, list=2%, signal=6%
REACTOME_INCRETIN_SYNTHESIS_SECRETION_AND_INACTIVATION	REACTOME_INCRETIN_SYNTHESIS_SECRETION_AND_INACTIVATION		24	-0.178521	-0.555694	0.984064	0.970087	1	5519	tags=38%, list=28%, signal=52%
REACTOME_RECEPTOR_TYPE_TYROSINE_PROTEIN_PHOSPHATASES	REACTOME_RECEPTOR_TYPE_TYROSINE_PROTEIN_PHOSPHATASES		20	-0.197492	-0.555662	0.956778	0.969069	1	4702	tags=30%, list=24%, signal=39%
REACTOME_MITOTIC_PROPHASE	REACTOME_MITOTIC_PROPHASE		141	-0.181147	-0.555347	0.841603	0.968193	1	2513	tags=13%, list=13%, signal=15%
REACTOME_PLATELET_ADHESION_TO_EXPOSED_COLLAGEN	REACTOME_PLATELET_ADHESION_TO_EXPOSED_COLLAGEN		15	-0.23074	-0.552845	0.918977	0.96855	1	2272	tags=20%, list=11%, signal=23%
WP_MITOCHONDRIAL_COMPLEX_IV_ASSEMBLY	WP_MITOCHONDRIAL_COMPLEX_IV_ASSEMBLY		35	-0.222201	-0.545478	0.864706	0.971307	1	3546	tags=29%, list=18%, signal=35%
REACTOME_INTERACTION_BETWEEN_L1_AND_ANKYRINS	REACTOME_INTERACTION_BETWEEN_L1_AND_ANKYRINS		31	-0.182054	-0.528869	0.95749	0.978136	1	5373	tags=29%, list=27%, signal=40%
REACTOME_PLATELET_CALCIUM_HOMEOSTASIS	REACTOME_PLATELET_CALCIUM_HOMEOSTASIS		28	-0.165592	-0.485702	0.996	0.992355	1	6639	tags=39%, list=33%, signal=59%
REACTOME_VOLTAGE_GATED_POTASSIUM_CHANNELS	REACTOME_VOLTAGE_GATED_POTASSIUM_CHANNELS		43	-0.164293	-0.485481	0.987928	0.991354	1	7853	tags=44%, list=39%, signal=73%
REACTOME_ERCC6_CSB_AND_EHMT2_G9A_POSITIVELY_REGULATE_RRNA_EXPRESSION	REACTOME_ERCC6_CSB_AND_EHMT2_G9A_POSITIVELY_REGULATE_RRNA_EXPRESSION		74	-0.193271	-0.482908	0.864504	0.990973	1	2090	tags=8%, list=10%, signal=9%
WP_GENES_CONTROLLING_NEPHROGENESIS	WP_GENES_CONTROLLING_NEPHROGENESIS		44	-0.14395	-0.480501	0.988048	0.990573	1	6617	tags=41%, list=33%, signal=61%
REACTOME_TRANSCRIPTIONAL_REGULATION_OF_GRANULOPOIESIS	REACTOME_TRANSCRIPTIONAL_REGULATION_OF_GRANULOPOIESIS		88	-0.174127	-0.479291	0.872587	0.989852	1	4416	tags=16%, list=22%, signal=20%
REACTOME_DEPOSITION_OF_NEW_CENPA_CONTAINING_NUCLEOSOMES_AT_THE_CENTROMERE	REACTOME_DEPOSITION_OF_NEW_CENPA_CONTAINING_NUCLEOSOMES_AT_THE_CENTROMERE		71	-0.182958	-0.459255	0.907692	0.993586	1	2932	tags=11%, list=15%, signal=13%
REACTOME_FGFR2_LIGAND_BINDING_AND_ACTIVATION	REACTOME_FGFR2_LIGAND_BINDING_AND_ACTIVATION		20	-0.158952	-0.456042	0.997976	0.993203	1	16773	tags=100%, list=84%, signal=629%
REACTOME_PHOSPHOLIPASE_C_MEDIATED_CASCADE_FGFR2	REACTOME_PHOSPHOLIPASE_C_MEDIATED_CASCADE_FGFR2		18	-0.158936	-0.444859	1	0.994279	1	16773	tags=100%, list=84%, signal=629%
REACTOME_AMINE_LIGAND_BINDING_RECEPTORS	REACTOME_AMINE_LIGAND_BINDING_RECEPTORS		42	-0.130609	-0.403086	1	0.998883	1	7892	tags=50%, list=40%, signal=83%
REACTOME_SIRT1_NEGATIVELY_REGULATES_RRNA_EXPRESSION	REACTOME_SIRT1_NEGATIVELY_REGULATES_RRNA_EXPRESSION		66	-0.143685	-0.337568	0.933962	1	1	2426	tags=8%, list=12%, signal=9%
REACTOME_DNA_METHYLATION	REACTOME_DNA_METHYLATION		63	-0.140472	-0.32231	0.973333	1	1	8853	tags=43%, list=44%, signal=77%
REACTOME_CONDENSATION_OF_PROPHASE_CHROMOSOMES	REACTOME_CONDENSATION_OF_PROPHASE_CHROMOSOMES		72	-0.123582	-0.29653	0.988615	1	1	1042	tags=4%, list=5%, signal=4%
REACTOME_MEIOTIC_SYNAPSIS	REACTOME_MEIOTIC_SYNAPSIS		77	-0.101949	-0.286232	1	0.999648	1	2090	tags=6%, list=10%, signal=7%
